# Supplementary material for: Acquired resistance to immunotherapy and chemoradiation in MYC amplified head and neck cancer
Source: NPJ Precis Oncol. 2024 May 23;8:114. doi: 10.1038/s41698-024-00606-w (PMC11116544; doi:10.1038/s41698-024-00606-w)
Supplement: Supplementary file 3 — Supplementary Data 1 [file 41698_2024_606_MOESM3_ESM.xlsx]

## Sheet: Sheet1
Supplementary Data 1. Demographic and clinical characteristics of the 8 MYC amplified and 48 wild-type patients treated at the University of Chicago.
Pt Number	MYC status	Gender	Age at Dx	Histology	Primary site	p16 status	stage	Chemo	Targeted therapy	Immunotherapy	Other systemic therapy	Radiotherapy	Surgery	Recurrent/Progression	Local, distant or both	Dead (1) or Alive (0)	OS (mo)	Oncoplus sample	Oncoplus findings
1	wt	M	60	SCC	Tonsil	N	T4N3	y	y (buparlisib)	n	n	y	n	y	distant	1	31.8	recurrence	TP53 frameshift, PDGFRA, KIT, NOTCH1, FAT3, GNAS
2	wt	M	48	SCC	Oropharynx	Y	T2N3	y	n	n	n	y	y (pharyngectomy)	y	local	1	25.1667	recurrence	TP53 mutation, CSF3R, CTNNA1, NF1, ERBB2, SMARCB1, DNMT3A
3	wt	M	61	SCC	Tonsil	Y	T2N0M0	y	n	y (pembro (combo))	n	y	y	y	both	1	49.1333	baseline	DDX3X, ERCC3, KDR, APC, CTNNA1, PDGFRB, PTCH1, KMT2A
4	wt	F	57	SCC	tongue	Y	T1N0	y	n	y (pembro (combo and single agent))	n	y	y	y	both	0	147.767	recurrence	TERT promoter mutation, TP53 frameshift, POT1, FAT3, EP300
5	wt	M	60	SCC	Tonsil	N	T3N2c	y	n	n	n	y	n	y	both	1	21.3	recurrence	TP53 deletion/frameshift, VHL, SMC3
6	wt	M	62	SCC	Tonsil	N	T3N2c	y	y (cetuximab)	n	n	y	n	y	distant	1	14.7667	recurrence	TP53 mutation, APC, APC, CUX1, NOTCH1, RET, BRCA2
7	wt	M	66	SCC	FOM	N	T4aN2bMx	y	y (cetuximab)	n	n	y	y	y	distant	1	53.9	both	PTEN frameshift, TP53 frameshift, ALK, GATA2, PDGFRA, EGFR, ARID2, MAP2K1 (CDKN2A loss, NFE2L2, FGFR1 amp, and MSH6 found in second oncoplus run)
8	wt	M	38	SCC	Oral cavity	N	T4aN1M1	y	y	y (pembro ( single agent))	n	y	y	y	both	1	33.0667	recurrence	TERT promoter mutation, TP53 mutation, MPL, NFE2L2, APC, MET, CDKN2A, BLM, NF1, MAPK1, ASXL1
9	wt	M	47	SCC	hypopharynx	NA	T3N2bM1	y	y (cetuximab)	n	n	n	n	y	distant	1	12.1667	baseline	EGFR duplication, CDKN2A truncation, TP53 mutation, MPL, TET2, CTNNA1, MET, BCORL1
10	wt	F	81	SCC	Tongue	NA	T2N2cM0	n	n	y (nivolumab ( single agent))	n	y	y	y	local	1	35.7333	both	TERT promoter mutation, TP53 mutation, TET2, TET2, CHEK1
11	wt	F	33	SCC	hypopharynx	N	T3N0M0	y	n	y (pembro (combo and single agent))	n	y	y	y	distant	0	82.8	both	TP53 early stop, TERT promoter mutation, NOTCH1 deletion, CSF3R, ERBB4, FAT3, BRCA2, CTCF, NF1, ASXL1, BLM, GNA11, GNAS (EGFR amplification, CDK6 amplification, FANCA, PALB2 found in second oncoplus run)
12	wt	M	69	SCC	base of tongue	Y	T2N0M0	y	n	n	n	y	y	n		1	13.3333	baseline	CTCF loss, CDH1 loss, PLCG2 loss, FANCA loss, VHL, GATA2, PDGFRB, FAT3, TSC2, CDH1, PLCG2, AKT1 loss
13	wt	F	63	SCC	supraglottis	NA	T4N2bM0	y	n	y (pembro (combo))	n	y	n	y	local	0	103.667	baseline	NFE2L2, PIK3CA, FGFR3, CDKN2A loss, CCND1 gain, KDR, APC MRE11A, POLE, TP53, ATRX, BCORL1
14	wt	M	71	SCC	Tonsil	Y	T4N2bM1	y	n	n	n	y	y	n		0	89.7333	baseline	ATR, ERBB2, ERBB3, FGFR1, ITPKB, MLH3, NOTCH2, RET
15	wt	M	67	SCC	tongue	NA	T3N2M0	y	n	y (pembro (single agent))	n	y	y	y	local	1	25.0333	recurrence	CDKN2A, EP300, FBXW7, TERT, TP53, APC, BCORL1, JAK2, PDGFRB, POLE, SMAD4
16	wt	F	32	SCC	tongue	N	T4aN2bM0	y	n	y (pembro (single agent))	n	y	n	y	local	1	27.0333	recurrence	CDKN2A premature stop, PTCH1 deletion, TERT promoter mutation, ATM, ERBB3, FGFR3, MSH6, TP53
17	wt	M	56	SCC	tongue	N	T2N2bM0	y	n	y (nivolumab (combo))	n	y	y	y	both	1	10.6333	baseline	CDKN2a, TERT promoter mutation, TP53, PIK3R1, ARID2, ATR, EP300, FAT3, JAK2
18	wt	M	64	SCC	oral cavity	NA	T2N2bM1	y	n	n	n	y	y	y	both	1	21.7667	recurrence	TERT promoter mutation, TP53, ABL1, ARID2, BLM, BRCA2, CUX1, TSC2
19	wt	M	67	SCC	Tonsil	N	TXN1M1	y	y	n	n	n	n	y	distant	1	4.16667	recurrence	FAT3, GATA2, PDGFRB, SDHC
20	wt	M	65	SCC	base of tongue	N	T2N2bM0	y	y (cetuximab)	y (nivolumab (single agent), monalizumab (combo), pembro (combo))	n	y	y	y	both	1	14.9	recurrence	TP53 frameshift, CCND1 amplification, CDKN2A loss, JAK2 amp, APC, BCORL1, CSF1R, NFE2L2, PDGFRA, WT1
21	wt	M	61	SCC	Tonsil	Y	T2N2bM0	y	n	n	n	y	n	n		0	81.8333	baseline	DDX3X, NFE2L2, APC, BIRC3, BRCA1, CDH1, MET, PDGFRB
22	wt	F	61	SCC	Tongue	Y	T4N1M0	y	n	n	n	y	n	n		0	69.8	baseline	NOTCH1 loss of function, MPL, GATA2, ATR, SMO, EP300, ATRX
23	wt	M	53	SCC	base of tongue	Y	T3N2bM0	y	n	n	n	y	n	y	distant	1	27.2	baseline	BRCA2, GNAS, JAK2, PTCH1, ATM, CHEK1, CTCF loss, FANCA loss, KMT2A loss, MAP2k1 loss, RAD51 loss, SDHD loss
24	wt	M	69	SCC	base of tongue	N	T1N2bM0	y	n	n	n	y	n	n		0	70	recurrence	BRCA1, TET2, FH, KDR, ESR1, PTPN11, FLT3
25	wt	M	73	SCC	oral cavity	N	T4aN2aMx	y	y (cetuximab)	y (nivolumab (single agent))	n	y	n	y	both	1	28.1667	baseline	TP53 mutation, BRCA2, CDKN2A, CXCR4, ERBB2, ERCC3, FAT3, KMT2A, MLH3, NOTCH2, RB1
26	wt	M	46	SCC	oral cavity	N	T1N0M0	y	y (cetuximab)	n	n	y	y	y	local	0	40.6	recurrence	TERT promoter mutation, TP53 mutation, CCND1 amp, EGFR amp, SMAD4 loss
27	wt	M	52	SCC	base of tongue	Y	T2N2bM0	y	y (cetuximab)	y (pembro (single agent) and nivolumab (single agent))	n	y	n	y	distant	1	80.2333	recurrence	CUX1, RB1, ATR
28	wt	M	59	SCC	base of tongue	Y	T2N2bM0	y	n	n	n	y	y	n		0	70.6	baseline	AKT1, NF1, APC, FGFR2, IDH2, IKZF1, MSH2, SETBP1
29	wt	F	66	SCC	supraglottis	N	T3N2cM1	y	n	n	n	y	n	n		1	22.2333	recurrence	TP53 frameshift, AXL, CDH1, ETV6, NOTCH1, SMO
30	wt	M	54	SCC	tonsil	Y	T1N2bM0	y	y (cetuximab)	n	n	y	y	y	both	1	130	recurrence	TP53 frameshift/mutation, ATRX, BLM, BRCA2, FGFR3, IKZF1, JAK2, BIRC3 amp
31	wt	F	44	SCC	larynx	N	T2N2cM0	y	n	y (pembro (combo))	n	y	y	y	both	1	56.6667	recurrence	APC, ARID1A, CDKN2A, NFE2L2, TP53, MAPK1 Amp, FAT3, SMO, STAG2
32	wt	M	67	SCC	tonsil	Y	T1N2bM1	y	y (cetuximab)	y (durvalumab (combo), monalizumab (combo), pembro ( combo))	tilsotolimod	y	n	y	distant	0	47.6667	baseline	EP300, NRAS, APC loss, TSC2
33	wt	M	63	SCC	base of tongue	Y	T2N2bM0	y	n	n	n	y	n	n		0	90.3333	baseline	NOTCH1, RB1, TERT, ITPKB, KMT2A, MRE11A, PALB2
34	wt	M	37	SCC	lip	N	T1N0M0	y	n	y (pembro (single agent))	n	y	y	y	local	0	25.7	recurrence	HRAS, TERT, TP53, RB1, ASXL1, ATM, BTK, CUX1, FAT3, FGFR1, NOTCH2, RUNX1
35	wt	M	58	SCC	supraglottis	N	T3N2cM0	y	n	y (nivolumab (combo and single agent))	n	y	n	n		0	30.2333	baseline	CCND1 Amp, CDKN2A loss, FGFR3-TACC3 fusion, NOTCH1, TP53 mutation
36	wt	M	71	SCC	base of tongue	Y	T2N2bM0	y	n	n	n	y	n	n		1	49.7	baseline	FBXW7, FGFR3, PTEN, TP53 loss
37	wt	M	43	SCC	oral cavity	N	T2N0M0	y	n	y (pembro (single agent))	n	y	y	y	local	1	26.2	recurrence	TERT promoter mutation, TP53 mutation
38	wt	M	72	SCC	hypopharynx	N	T3N1M0	n	n	n	n	y	y	y	distant	1	17.2	recurrence	PIK3CA, RB1, TERT promoter mutation, TP53 loss/mutation, MSH2, NF2 loss, PBRM1 loss
39	wt	M	69	SCC	tonsil	Y	T1N1M0	y	n	n	n	y	n	n		0	43.5	baseline	BRCA2, ERBB2 AMP, PTEN
40	wt	F	59	SCC	supraglottis	N	T2N3M0	y	n	y (nivolumab (combo), urelumab(combo), pembro (single agent))	n	y	n	y	both	1	59.0333	recurrence	ARID1A, TP53
41	wt	M	53	SCC	base of tongue	Y	T2N1M0	y	n	n	n	y	n	y	local	0	40.2333	recurrence	ASXL1, SMAD4
42	wt	M	81	SCC	tonsil	Y	T2N1M0	y	n	y (nivolumab (combo), pembro (combo))	n	y	n	n		1	23.5	baseline	NOTCH1
43	wt	M	61	SCC	tonsil	Y	T2N1M0	y	n	y (pembro (single agent))	n	y	y	y	both	1	20.0667	recurrence	FBXW7, PIK3CA
44	wt	F	51	SCC	base of tongue	N	T4N3bM0	y	n	y (pembro (combo))	n	y	n	y	distant	1	11.4	baseline	CCND1 Amp, CDKN2A loss, TP53 mutation
45	wt	M	56	SCC	base of tongue	Y	T1N2bM0	y	n	n	n	y	n	n		0	28.8667	baseline	FBXW7, PIK3CA, RB1, TP53 mutation, SMAD4
46	wt	M	56	SCC	base of tongue	Y	TxN2cM1	y	y (cetuximab)	y (nivolumab (combo))	n	y	n	y	distant	1	31.3667	recurrence	PTEN, APC, BAP1, CSF3R, EPHA3, ERBB2, RET, TET2
47	wt	M	71	SCC	oropharynx	N	T1N2bM0	y	n	y (pembro (single agent))	n	y	y	y	local	1	95	recurrence	HRAS, TERT promoter mutation, TP53 mutation
48	wt	F	47	SCC	tongue	N	T1N0M0	n	n	n	n	n	y	y	local	0	73.8333	baseline	FBXW7, PBRM1, PTCH1, TET2, TP53 loss
1	amp	M	60	SCC	larynx	N	T2N2cM0	y	y (cetuximab)	y (nivolumab (combo and single agent))	n	y	n	y	distant	1	22	both	CDKN2A loss, TP53 mutation leading to early stop, BAP1 rearrangement, KDM6A, Myc amplification found in second oncoplus run
2	amp	F	53	SCC	tonsil	Y	T4N2bMx	y	y (epacadostat)	y (pembro (combo) and nivolumab (single agent))	n	y	y	y	both	1	83.6	recurrence	KDM6A nucleotide deletion, STK11 loss, Myc amplification
3	amp	F	68	SCC	larynx	N	T2N3M1	y	y (cetuximab)	n	n	y	y	y	both	1	34.4667	recurrence	CCND1 amplification, CDKN2A premature stop, MDM2 amplification, Myc amplification, TP53 loss, NOTCH1 loss
4	amp	M	74	SCC	hypopharynx	N	pT2N0	y	y (cetuximab)	n	n	y	y	y	local	0	31.4667	recurrence	EGFR amplification, Myc amplification, TP53 early stop, CDKN2A
5	amp	F	74	SCC	larynx	N	T2N2M0	y	n	n	n	y	y	y	local	1	40.6667	recurrence	CDKN2A loss, Myc amplification, PIK3R1 loss, TP53 premature stop, CDH1 loss, GRIN2A early stop
6	amp	M	71	SCC	oral cavity	N	T2N3b	y	n	y (pembro (single agent))	n	y	n	y	distant	1	10.3333	recurrence	CCND1 amplification, CDKN2A loss, CHEK2, Myc amplification, TP53
7	amp	M	56	SCC	tonsil	Y	T1N2bM0	y	y (cetuximab)	y (pembro (combo and single agent))	n	y	y	y	local	1	98.6	recurrence	Myc amplification
8	amp	M	62	SCC	hypopharynx	N	T2N2aM1	y	y (buparlisib)	y (pembro (combo))	n	y	n	y	distant	0	11.4667	recurrence	PIK3CA, TP53 LOF, ZFHX3 stop gain LOF, MYC
