# Supplementary material for: Acquired resistance to immunotherapy and chemoradiation in MYC amplified head and neck cancer
Source: NPJ Precis Oncol. 2024 May 23;8:114. doi: 10.1038/s41698-024-00606-w (PMC11116544; doi:10.1038/s41698-024-00606-w)
Supplement: Supplementary file 4 — Supplementary Data 2 [file 41698_2024_606_MOESM4_ESM.xlsx]

## Sheet: Sheet1
	Supplementary Data 2. Fold change differences between expression levels of the genes in tumor biopsy collected upon disease progression (acquired MYC amplification) and baseline specimen (wild-type MYC). Genes with fold change value ± 1.5 are included. Genes depicted in Figure 2 are shown at the top of the list in red.
Genes	Wildtype_MYC	Amplified_MYC	FC	LFC10	Diff	Involvement in HALLMARK gene sets
ACACA	1959	2980	1.52118	0.182182	Up-regulated	HALLMARK_PI3K_AKT_MTOR_SIGNALING,HALLMARK_MTORC1_SIGNALING,
ACLY	2603	3960	1.52132	0.182221	Up-regulated	HALLMARK_MTORC1_SIGNALING,HALLMARK_ADIPOGENESIS,
ACTA2	246	52	0.211382	-0.674932	Down-regulated	HALLMARK_EPITHELIAL_MESENCHYMAL_TRANSITION,
ADA	38	173	4.55263	0.658263	Up-regulated	HALLMARK_P53_PATHWAY,HALLMARK_DNA_REPAIR,
AJUBA	790	490	0.620253	-0.207431	Down-regulated	NotFound
APC	2184	1273	0.582875	-0.234424	Down-regulated	HALLMARK_TGF_BETA_SIGNALING,HALLMARK_MITOTIC_SPINDLE,
AXIN1	907	572	0.63065	-0.200211	Down-regulated	HALLMARK_WNT_BETA_CATENIN_SIGNALING,
AXIN2	185	6	0.0324324	-1.48902	Down-regulated	HALLMARK_WNT_BETA_CATENIN_SIGNALING,
BAK1	322	54	0.167702	-0.775462	Down-regulated	HALLMARK_UV_RESPONSE_UP,HALLMARK_P53_PATHWAY,HALLMARK_IL6_JAK_STAT3_SIGNALING,
BAX	285	191	0.670175	-0.173811	Down-regulated	HALLMARK_P53_PATHWAY,HALLMARK_OXIDATIVE_PHOSPHORYLATION,HALLMARK_APOPTOSIS,
BCL2	66	215	3.25758	0.512895	Down-regulated	HALLMARK_IL2_STAT5_SIGNALING,HALLMARK_HYPOXIA,HALLMARK_ESTROGEN_RESPONSE_LATE,HALLMARK_ESTROGEN_RESPONSE_EARLY,
BCL2A1	15	35	2.33333	0.367977	Up-regulated	HALLMARK_TNFA_SIGNALING_VIA_NFKB,
BCL2L1	242	446	1.84298	0.265519	Up-regulated	HALLMARK_IL2_STAT5_SIGNALING,HALLMARK_APOPTOSIS,
BCL2L11	694	406	0.585014	-0.232833	Down-regulated	HALLMARK_UV_RESPONSE_UP,HALLMARK_MITOTIC_SPINDLE,HALLMARK_APOPTOSIS,
BCL2L2	822	1278	1.55474	0.191659	Up-regulated	HALLMARK_APOPTOSIS,
BIRC2	901	1466	1.62708	0.211409	Up-regulated	HALLMARK_TNFA_SIGNALING_VIA_NFKB,
BIRC5	320	623	1.94687	0.289338	Up-regulated	HALLMARK_MITOTIC_SPINDLE,HALLMARK_G2M_CHECKPOINT,HALLMARK_E2F_TARGETS,
CASP8	1489	758	0.509066	-0.293225	Down-regulated	HALLMARK_INTERFERON_GAMMA_RESPONSE,HALLMARK_INTERFERON_ALPHA_RESPONSE,HALLMARK_APOPTOSIS,
CCL20	107	1	0.00934579	-2.02938	Down-regulated	HALLMARK_TNFA_SIGNALING_VIA_NFKB,HALLMARK_KRAS_SIGNALING_UP,HALLMARK_INFLAMMATORY_RESPONSE,
CCL22	151	5	0.0331126	-1.48001	Down-regulated	HALLMARK_INFLAMMATORY_RESPONSE,HALLMARK_ALLOGRAFT_REJECTION,
CCNA1	2	110	55	1.74036	Up-regulated	HALLMARK_SPERMATOGENESIS,HALLMARK_KRAS_SIGNALING_DN,HALLMARK_ESTROGEN_RESPONSE_LATE,HALLMARK_APOPTOSIS,
CCNA2	330	690	2.09091	0.320335	Up-regulated	HALLMARK_MYC_TARGETS_V1,HALLMARK_G2M_CHECKPOINT,
CCNB2	209	710	3.39713	0.531112	Up-regulated	HALLMARK_SPERMATOGENESIS,HALLMARK_MITOTIC_SPINDLE,HALLMARK_G2M_CHECKPOINT,HALLMARK_E2F_TARGETS,
CCND3	205	551	2.6878	0.429398	Up-regulated	HALLMARK_UV_RESPONSE_UP,HALLMARK_P53_PATHWAY,HALLMARK_IL2_STAT5_SIGNALING,HALLMARK_HEME_METABOLISM,HALLMARK_ANDROGEN_RESPONSE,HALLMARK_ALLOGRAFT_REJECTION,
CCNE1	55	208	3.78182	0.577701	Up-regulated	HALLMARK_UV_RESPONSE_UP,HALLMARK_IL2_STAT5_SIGNALING,HALLMARK_E2F_TARGETS,
CCNE2	154	277	1.7987	0.254959	Up-regulated	NotFound
CCNH	680	1097	1.61324	0.207698	Up-regulated	NotFound
CD274	156	27	0.173077	-0.761761	Down-regulated	HALLMARK_INTERFERON_GAMMA_RESPONSE,HALLMARK_APICAL_JUNCTION,
CD47	4858	2904	0.597777	-0.223461	Down-regulated	HALLMARK_INTERFERON_ALPHA_RESPONSE,HALLMARK_ALLOGRAFT_REJECTION,
CDC42	6572	3697	0.562538	-0.249848	Down-regulated	HALLMARK_MITOTIC_SPINDLE,
CDH1	4603	1111	0.241364	-0.617327	Down-regulated	HALLMARK_TGF_BETA_SIGNALING,HALLMARK_ESTROGEN_RESPONSE_LATE,HALLMARK_APICAL_JUNCTION,
CDH3	1249	26	0.0208167	-1.68159	Down-regulated	HALLMARK_APICAL_JUNCTION,
CDK2	451	687	1.52328	0.18278	Up-regulated	HALLMARK_UV_RESPONSE_UP,HALLMARK_PI3K_AKT_MTOR_SIGNALING,HALLMARK_MYC_TARGETS_V1,HALLMARK_APOPTOSIS,
CDK4	336	595	1.77083	0.248178	Up-regulated	HALLMARK_PI3K_AKT_MTOR_SIGNALING,HALLMARK_MYC_TARGETS_V2,HALLMARK_MYC_TARGETS_V1,HALLMARK_G2M_CHECKPOINT,HALLMARK_E2F_TARGETS,
CDK6	684	6389	9.34064	0.970377	Up-regulated	HALLMARK_HEDGEHOG_SIGNALING,HALLMARK_ANDROGEN_RESPONSE,
CDKN1A	1791	472	0.26354	-0.579154	Down-regulated	HALLMARK_TNFA_SIGNALING_VIA_NFKB,HALLMARK_PI3K_AKT_MTOR_SIGNALING,HALLMARK_P53_PATHWAY,HALLMARK_MYOGENESIS,HALLMARK_MTORC1_SIGNALING,HALLMARK_INTERFERON_GAMMA_RESPONSE,HALLMARK_INFLAMMATORY_RESPONSE,HALLMARK_HYPOXIA,HALLMARK_E2F_TARGETS,HALLMARK_APOPTOSIS,
CDKN1B	1080	608	0.562963	-0.24952	Down-regulated	HALLMARK_UV_RESPONSE_DN,HALLMARK_PI3K_AKT_MTOR_SIGNALING,HALLMARK_HYPOXIA,HALLMARK_G2M_CHECKPOINT,HALLMARK_E2F_TARGETS,HALLMARK_APOPTOSIS,
CDKN1C	25	14	0.56	-0.251812	Down-regulated	HALLMARK_UV_RESPONSE_UP,HALLMARK_TGF_BETA_SIGNALING,HALLMARK_IL2_STAT5_SIGNALING,HALLMARK_HYPOXIA,
CDKN2A	36	6	0.166667	-0.778151	Down-regulated	HALLMARK_P53_PATHWAY,HALLMARK_E2F_TARGETS,HALLMARK_ALLOGRAFT_REJECTION,
CDKN2B	35	15	0.428571	-0.367977	Down-regulated	HALLMARK_UV_RESPONSE_UP,HALLMARK_P53_PATHWAY,
CTLA4	99	4	0.040404	-1.39358	Down-regulated	HALLMARK_IL2_STAT5_SIGNALING,
CXCL12	98	32	0.326531	-0.486076	Down-regulated	HALLMARK_ESTROGEN_RESPONSE_LATE,HALLMARK_ESTROGEN_RESPONSE_EARLY,HALLMARK_EPITHELIAL_MESENCHYMAL_TRANSITION,
CXCL8	1038	15	0.0144509	-1.84011	Down-regulated	HALLMARK_INFLAMMATORY_RESPONSE,HALLMARK_EPITHELIAL_MESENCHYMAL_TRANSITION,
CXCR3	13	8	0.615385	-0.210853	Down-regulated	HALLMARK_ALLOGRAFT_REJECTION,
DHODH	169	423	2.50296	0.398454	Up-regulated	NotFound
DKK1	17	3	0.176471	-0.753328	Down-regulated	HALLMARK_WNT_BETA_CATENIN_SIGNALING,HALLMARK_EPITHELIAL_MESENCHYMAL_TRANSITION,
DKK3	1179	11	0.00932994	-2.03012	Down-regulated	NotFound
E2F1	135	254	1.88148	0.2745	Up-regulated	HALLMARK_PI3K_AKT_MTOR_SIGNALING,HALLMARK_G2M_CHECKPOINT,
EEF2	9136	30391	3.32651	0.521989	Up-regulated	HALLMARK_UNFOLDED_PROTEIN_RESPONSE,
EIF2A	2651	4478	1.68917	0.227674	Up-regulated	NotFound
EIF2AK2	1432	2998	2.09358	0.320889	Up-regulated	HALLMARK_INTERFERON_GAMMA_RESPONSE,HALLMARK_INTERFERON_ALPHA_RESPONSE,HALLMARK_INFLAMMATORY_RESPONSE,
EIF4A2	6883	10330	1.5008	0.176323	Up-regulated	HALLMARK_UNFOLDED_PROTEIN_RESPONSE,HALLMARK_MYOGENESIS,
ENO1	7182	13016	1.81231	0.258232	Up-regulated	HALLMARK_MTORC1_SIGNALING,HALLMARK_HYPOXIA,HALLMARK_GLYCOLYSIS,
ENTPD1	459	885	1.9281	0.285131	Up-regulated	NotFound
FAS	102	384	3.76471	0.575731	Up-regulated	HALLMARK_XENOBIOTIC_METABOLISM,HALLMARK_P53_PATHWAY,HALLMARK_INTERFERON_GAMMA_RESPONSE,HALLMARK_IL6_JAK_STAT3_SIGNALING,HALLMARK_EPITHELIAL_MESENCHYMAL_TRANSITION,HALLMARK_APOPTOSIS,HALLMARK_ALLOGRAFT_REJECTION,
FASN	2451	5083	2.07385	0.316777	Up-regulated	HALLMARK_FATTY_ACID_METABOLISM,HALLMARK_ESTROGEN_RESPONSE_EARLY,HALLMARK_CHOLESTEROL_HOMEOSTASIS,
FOXP3	81	22	0.271605	-0.566062	Down-regulated	NotFound
FRAT1	31	54	1.74194	0.241032	Up-regulated	HALLMARK_WNT_BETA_CATENIN_SIGNALING,
G6PD	187	502	2.68449	0.428862	Up-regulated	HALLMARK_REACTIVE_OXYGEN_SPECIES_PATHWAY,HALLMARK_MTORC1_SIGNALING,HALLMARK_GLYCOLYSIS,
GADD45A	200	65	0.325	-0.488117	Down-regulated	HALLMARK_TNFA_SIGNALING_VIA_NFKB,HALLMARK_P53_PATHWAY,HALLMARK_EPITHELIAL_MESENCHYMAL_TRANSITION,HALLMARK_APOPTOSIS,HALLMARK_ADIPOGENESIS,
GAPDH	9109	13764	1.51103	0.179274	Up-regulated	HALLMARK_MTORC1_SIGNALING,HALLMARK_HYPOXIA,
GAS1	215	16	0.0744186	-1.12832	Down-regulated	HALLMARK_EPITHELIAL_MESENCHYMAL_TRANSITION,HALLMARK_APICAL_SURFACE,
GPC1	4102	6276	1.52999	0.184687	Up-regulated	HALLMARK_HYPOXIA,HALLMARK_GLYCOLYSIS,HALLMARK_EPITHELIAL_MESENCHYMAL_TRANSITION,
GPI	2098	3412	1.62631	0.211204	Up-regulated	HALLMARK_OXIDATIVE_PHOSPHORYLATION,HALLMARK_MTORC1_SIGNALING,HALLMARK_HYPOXIA,
GSK3A	579	382	0.659758	-0.180615	Down-regulated	NotFound
HDAC5	506	829	1.63834	0.214404	Up-regulated	HALLMARK_WNT_BETA_CATENIN_SIGNALING,HALLMARK_MYOGENESIS,
HIF1A	10630	18219	1.71392	0.233991	Down-regulated	HALLMARK_INTERFERON_GAMMA_RESPONSE,HALLMARK_INFLAMMATORY_RESPONSE,HALLMARK_G2M_CHECKPOINT,HALLMARK_ALLOGRAFT_REJECTION,
HK1	1871	2814	1.50401	0.17725	Up-regulated	HALLMARK_HYPOXIA,
HK2	5828	8795	1.50909	0.178716	Up-regulated	HALLMARK_MYC_TARGETS_V2,HALLMARK_MTORC1_SIGNALING,HALLMARK_IL2_STAT5_SIGNALING,HALLMARK_HYPOXIA,HALLMARK_GLYCOLYSIS,
HLA-A	2028	1199	0.591223	-0.228249	Down-regulated	HALLMARK_INTERFERON_GAMMA_RESPONSE,HALLMARK_ALLOGRAFT_REJECTION,
HLA-B	1807	778	0.430548	-0.365979	Down-regulated	HALLMARK_INTERFERON_GAMMA_RESPONSE,
HLA-C	170	71	0.417647	-0.379191	Down-regulated	HALLMARK_INTERFERON_ALPHA_RESPONSE,
ICAM1	392	33	0.0841837	-1.07477	Down-regulated	HALLMARK_UV_RESPONSE_UP,HALLMARK_TNFA_SIGNALING_VIA_NFKB,HALLMARK_INTERFERON_GAMMA_RESPONSE,HALLMARK_INFLAMMATORY_RESPONSE,HALLMARK_APICAL_JUNCTION,HALLMARK_ALLOGRAFT_REJECTION,
IDH1	536	805	1.50187	0.176631	Up-regulated	HALLMARK_XENOBIOTIC_METABOLISM,HALLMARK_PEROXISOME,HALLMARK_OXIDATIVE_PHOSPHORYLATION,HALLMARK_MTORC1_SIGNALING,HALLMARK_GLYCOLYSIS,HALLMARK_FATTY_ACID_METABOLISM,HALLMARK_BILE_ACID_METABOLISM,HALLMARK_ADIPOGENESIS,
IL10	49	3	0.0612245	-1.21307	Down-regulated	HALLMARK_INFLAMMATORY_RESPONSE,HALLMARK_IL2_STAT5_SIGNALING,HALLMARK_ALLOGRAFT_REJECTION,
ITGA4	297	159	0.535354	-0.271359	Down-regulated	HALLMARK_IL6_JAK_STAT3_SIGNALING,
ITGA5	1384	500	0.361272	-0.442166	Down-regulated	HALLMARK_INFLAMMATORY_RESPONSE,HALLMARK_EPITHELIAL_MESENCHYMAL_TRANSITION,
ITGAV	9204	2640	0.286832	-0.542373	Down-regulated	HALLMARK_IL2_STAT5_SIGNALING,HALLMARK_EPITHELIAL_MESENCHYMAL_TRANSITION,HALLMARK_ANGIOGENESIS,HALLMARK_ANDROGEN_RESPONSE,
ITGB1	4773	1139	0.238634	-0.622268	Down-regulated	HALLMARK_MYOGENESIS,HALLMARK_EPITHELIAL_MESENCHYMAL_TRANSITION,HALLMARK_APICAL_JUNCTION,
JUN	948	4886	5.15401	0.712145	Up-regulated	HALLMARK_TNFA_SIGNALING_VIA_NFKB,HALLMARK_P53_PATHWAY,HALLMARK_IL6_JAK_STAT3_SIGNALING,HALLMARK_HYPOXIA,HALLMARK_EPITHELIAL_MESENCHYMAL_TRANSITION,HALLMARK_APOPTOSIS,
LAG3	37	2	0.0540541	-1.26717	Down-regulated	NotFound
LATS2	513	118	0.230019	-0.638235	Down-regulated	HALLMARK_INTERFERON_GAMMA_RESPONSE,
LEF1	78	154	1.97436	0.295426	Up-regulated	HALLMARK_WNT_BETA_CATENIN_SIGNALING,HALLMARK_APOPTOSIS,
LGR5	13	29	2.23077	0.348455	Up-regulated	NotFound
LPIN1	329	548	1.66565	0.221585	Up-regulated	HALLMARK_SPERMATOGENESIS,HALLMARK_MYOGENESIS,
LRP6	306	612	2	0.30103	Up-regulated	NotFound
MCL1	4231	19801	4.67998	0.670244	Up-regulated	HALLMARK_TNFA_SIGNALING_VIA_NFKB,HALLMARK_APOPTOSIS,
MYBL2	325	1102	3.39077	0.530298	Up-regulated	HALLMARK_G2M_CHECKPOINT,HALLMARK_E2F_TARGETS,
MYC	1721	4831	2.80709	0.448256	Up-regulated	HALLMARK_WNT_BETA_CATENIN_SIGNALING,HALLMARK_UV_RESPONSE_DN,HALLMARK_TNFA_SIGNALING_VIA_NFKB,HALLMARK_MYC_TARGETS_V2,HALLMARK_MYC_TARGETS_V1,HALLMARK_INFLAMMATORY_RESPONSE,HALLMARK_IL2_STAT5_SIGNALING,HALLMARK_G2M_CHECKPOINT,HALLMARK_ESTROGEN_RESPONSE_EARLY,HALLMARK_E2F_TARGETS,
NAIP	9	15	1.66667	0.221849	Up-regulated	NotFound
NPM1	7980	12150	1.52256	0.182573	Up-regulated	HALLMARK_UNFOLDED_PROTEIN_RESPONSE,HALLMARK_MYC_TARGETS_V2,HALLMARK_MYC_TARGETS_V1,HALLMARK_ALLOGRAFT_REJECTION,
NT5E	26	171	6.57692	0.818023	Up-regulated	HALLMARK_IL2_STAT5_SIGNALING,HALLMARK_GLYCOLYSIS,HALLMARK_EPITHELIAL_MESENCHYMAL_TRANSITION,
P4HA1	431	1749	4.058	0.608313	Up-regulated	HALLMARK_MTORC1_SIGNALING,HALLMARK_IL2_STAT5_SIGNALING,HALLMARK_HYPOXIA,HALLMARK_GLYCOLYSIS,
PDK1	1485	4963	3.34209	0.524018	Up-regulated	HALLMARK_PI3K_AKT_MTOR_SIGNALING,HALLMARK_MTORC1_SIGNALING,HALLMARK_HYPOXIA,
PECAM1	1120	193	0.172321	-0.763661	Down-regulated	HALLMARK_KRAS_SIGNALING_UP,HALLMARK_COAGULATION,HALLMARK_APICAL_JUNCTION,
PFKFB3	1323	1997	1.50945	0.178818	Up-regulated	HALLMARK_TNFA_SIGNALING_VIA_NFKB,HALLMARK_HYPOXIA,HALLMARK_ADIPOGENESIS,
PFKM	338	575	1.70118	0.230751	Up-regulated	HALLMARK_MYOGENESIS,HALLMARK_BILE_ACID_METABOLISM,
PIM2	122	353	2.89344	0.461415	Up-regulated	NotFound
PNP	223	579	2.59641	0.414374	Up-regulated	HALLMARK_MTORC1_SIGNALING,HALLMARK_INTERFERON_GAMMA_RESPONSE,HALLMARK_IL2_STAT5_SIGNALING,HALLMARK_DNA_REPAIR,
PPARG	18	100	5.55556	0.744727	Up-regulated	HALLMARK_UV_RESPONSE_DN,HALLMARK_CHOLESTEROL_HOMEOSTASIS,HALLMARK_ADIPOGENESIS,
PPP2CA	2493	1626	0.652226	-0.185602	Down-regulated	NotFound
PTK2	2592	1080	0.416667	-0.380211	Down-regulated	HALLMARK_APOPTOSIS,HALLMARK_APICAL_JUNCTION,HALLMARK_ANGIOGENESIS,
RPL15	3573	9175	2.56787	0.409573	Up-regulated	NotFound
RRM1	1536	2320	1.51042	0.179097	Up-regulated	HALLMARK_MYC_TARGETS_V1,
RRP1	473	1023	2.16279	0.335014	Up-regulated	NotFound
SELE	398	5	0.0125628	-1.90091	Down-regulated	HALLMARK_INFLAMMATORY_RESPONSE,
SLC2A1	7279	16271	2.23533	0.349343	Up-regulated	HALLMARK_PI3K_AKT_MTOR_SIGNALING,HALLMARK_MTORC1_SIGNALING,HALLMARK_HYPOXIA,HALLMARK_HEME_METABOLISM,HALLMARK_ESTROGEN_RESPONSE_EARLY,
SLC5A12	164	346	2.10976	0.324232	Up-regulated	NotFound
STAT1	6655	2554	0.383772	-0.415927	Down-regulated	HALLMARK_INTERFERON_GAMMA_RESPONSE,HALLMARK_IL6_JAK_STAT3_SIGNALING,HALLMARK_ALLOGRAFT_REJECTION,
STAT2	2684	1395	0.519747	-0.284208	Down-regulated	HALLMARK_PI3K_AKT_MTOR_SIGNALING,HALLMARK_INTERFERON_GAMMA_RESPONSE,HALLMARK_INTERFERON_ALPHA_RESPONSE,HALLMARK_IL6_JAK_STAT3_SIGNALING,
TCF7	596	900	1.51007	0.178996	Up-regulated	HALLMARK_WNT_BETA_CATENIN_SIGNALING,
TFAP4	163	702	4.30675	0.63415	Up-regulated	NotFound
TIGIT	83	15	0.180723	-0.742987	Down-regulated	NotFound
TNFRSF4	27	1	0.037037	-1.43136	Down-regulated	HALLMARK_IL2_STAT5_SIGNALING,
VCAM1	239	13	0.0543933	-1.26445	Down-regulated	HALLMARK_INTERFERON_GAMMA_RESPONSE,HALLMARK_EPITHELIAL_MESENCHYMAL_TRANSITION,HALLMARK_APICAL_JUNCTION,
YAP1	673	3690	5.48291	0.739011	Up-regulated	NotFound
ZNRF3	394	216	0.548223	-0.261042	Down-regulated	NotFound
A1BG	4	1	0.25	-0.60206	Down-regulated	NotFound
A1BG-AS1	3	6	2	0.30103	Up-regulated	NotFound
A1CF	11	23	2.09091	0.320335	Up-regulated	NotFound
A2M	1617	622	0.384663	-0.41492	Down-regulated	HALLMARK_IL6_JAK_STAT3_SIGNALING,HALLMARK_COAGULATION,
A2ML1	6062	660	0.108875	-0.963072	Down-regulated	NotFound
A3GALT2	2	13	6.5	0.812913	Up-regulated	NotFound
A4GALT	488	8	0.0163934	-1.78533	Down-regulated	NotFound
A4GNT	5	9	1.8	0.255273	Up-regulated	NotFound
AAAS	290	566	1.95172	0.290418	Up-regulated	HALLMARK_DNA_REPAIR,
AACS	1205	724	0.60083	-0.221248	Down-regulated	NotFound
AACSP1	3	2	0.666667	-0.176091	Down-regulated	NotFound
AADAC	26	4	0.153846	-0.812913	Down-regulated	NotFound
AADACL3	9	1	0.111111	-0.954243	Down-regulated	NotFound
AADACP1	99	1	0.010101	-1.99564	Down-regulated	NotFound
AADAT	64	16	0.25	-0.60206	Down-regulated	HALLMARK_FATTY_ACID_METABOLISM,
AAGAB	638	422	0.661442	-0.179508	Down-regulated	NotFound
AAK1	3798	2081	0.54792	-0.261283	Down-regulated	NotFound
AANAT	59	1	0.0169492	-1.77085	Down-regulated	NotFound
AARD	2	1	0.5	-0.30103	Down-regulated	NotFound
AARSD1P1	25	15	0.6	-0.221849	Down-regulated	NotFound
AASDHPPT	497	835	1.68008	0.22533	Up-regulated	NotFound
AASS	979	598	0.610827	-0.214082	Down-regulated	NotFound
AATBC	280	771	2.75357	0.439896	Up-regulated	NotFound
AATK	1473	522	0.354379	-0.450532	Down-regulated	NotFound
ABALON	30	11	0.366667	-0.435729	Down-regulated	NotFound
ABAT	110	66	0.6	-0.221849	Down-regulated	HALLMARK_P53_PATHWAY,HALLMARK_ESTROGEN_RESPONSE_EARLY,
ABCA1	6228	1446	0.232177	-0.63418	Down-regulated	HALLMARK_TNFA_SIGNALING_VIA_NFKB,HALLMARK_PROTEIN_SECRETION,HALLMARK_INFLAMMATORY_RESPONSE,HALLMARK_BILE_ACID_METABOLISM,HALLMARK_ADIPOGENESIS,
ABCA12	7911	2349	0.296928	-0.527348	Down-regulated	NotFound
ABCA13	4450	54	0.0121348	-1.91597	Down-regulated	NotFound
ABCA17P	31	70	2.25806	0.353736	Up-regulated	NotFound
ABCA2	295	166	0.562712	-0.249714	Down-regulated	HALLMARK_CHOLESTEROL_HOMEOSTASIS,HALLMARK_BILE_ACID_METABOLISM,
ABCA3	87	1179	13.5517	1.13199	Up-regulated	HALLMARK_ESTROGEN_RESPONSE_LATE,HALLMARK_ESTROGEN_RESPONSE_EARLY,HALLMARK_BILE_ACID_METABOLISM,
ABCA5	1296	2588	1.99691	0.300359	Up-regulated	HALLMARK_BILE_ACID_METABOLISM,
ABCA6	193	28	0.145078	-0.838399	Down-regulated	HALLMARK_BILE_ACID_METABOLISM,
ABCA8	63	32	0.507937	-0.294191	Down-regulated	HALLMARK_BILE_ACID_METABOLISM,
ABCA9	119	36	0.302521	-0.519244	Down-regulated	HALLMARK_BILE_ACID_METABOLISM,
ABCB1	72	6	0.0833333	-1.07918	Down-regulated	HALLMARK_UV_RESPONSE_UP,HALLMARK_PEROXISOME,HALLMARK_KRAS_SIGNALING_UP,HALLMARK_IL2_STAT5_SIGNALING,
ABCB4	24	16	0.666667	-0.176091	Down-regulated	HALLMARK_PEROXISOME,
ABCB5	2	1	0.5	-0.30103	Down-regulated	NotFound
ABCB6	33	5	0.151515	-0.819544	Down-regulated	HALLMARK_HEME_METABOLISM,HALLMARK_GLYCOLYSIS,
ABCB9	96	41	0.427083	-0.369487	Down-regulated	HALLMARK_PEROXISOME,
ABCC1	6002	1263	0.21043	-0.676893	Down-regulated	HALLMARK_UV_RESPONSE_DN,HALLMARK_REACTIVE_OXYGEN_SPECIES_PATHWAY,
ABCC11	50	29	0.58	-0.236572	Down-regulated	NotFound
ABCC13	1	15	15	1.17609	Up-regulated	NotFound
ABCC3	888	53	0.0596847	-1.22414	Down-regulated	HALLMARK_XENOBIOTIC_METABOLISM,
ABCC5	4579	2462	0.537672	-0.269483	Down-regulated	HALLMARK_PEROXISOME,HALLMARK_P53_PATHWAY,
ABCC5-AS1	70	31	0.442857	-0.353736	Down-regulated	NotFound
ABCC6	1	4	4	0.60206	Up-regulated	NotFound
ABCC9	280	53	0.189286	-0.722882	Down-regulated	NotFound
ABCD1	73	44	0.60274	-0.21987	Down-regulated	HALLMARK_PEROXISOME,HALLMARK_BILE_ACID_METABOLISM,
ABCF1	425	283	0.665882	-0.176602	Down-regulated	NotFound
ABCF2	206	333	1.6165	0.208577	Up-regulated	HALLMARK_MTORC1_SIGNALING,
ABCG1	178	83	0.466292	-0.331342	Down-regulated	NotFound
ABCG2	48	9	0.1875	-0.726999	Down-regulated	HALLMARK_HEME_METABOLISM,
ABCG4	8	1	0.125	-0.90309	Down-regulated	HALLMARK_KRAS_SIGNALING_DN,HALLMARK_BILE_ACID_METABOLISM,
ABCG5	5	26	5.2	0.716003	Up-regulated	NotFound
ABCG8	72	26	0.361111	-0.442359	Down-regulated	HALLMARK_BILE_ACID_METABOLISM,
ABHD12B	657	175	0.266362	-0.574527	Down-regulated	NotFound
ABHD13	503	306	0.60835	-0.215847	Down-regulated	NotFound
ABHD14B	125	196	1.568	0.195346	Up-regulated	NotFound
ABHD17A	460	289	0.628261	-0.20186	Down-regulated	NotFound
ABHD17C	642	159	0.247664	-0.606138	Down-regulated	NotFound
ABHD2	1988	1060	0.533199	-0.273111	Down-regulated	HALLMARK_ESTROGEN_RESPONSE_LATE,HALLMARK_ESTROGEN_RESPONSE_EARLY,HALLMARK_ANDROGEN_RESPONSE,
ABHD3	663	271	0.408748	-0.388544	Down-regulated	NotFound
ABHD4	194	110	0.56701	-0.246409	Down-regulated	HALLMARK_P53_PATHWAY,
ABHD5	533	983	1.84428	0.265826	Up-regulated	NotFound
ABHD6	122	8	0.0655738	-1.18327	Down-regulated	HALLMARK_XENOBIOTIC_METABOLISM,
ABI1	2467	1003	0.406567	-0.390868	Down-regulated	HALLMARK_MITOTIC_SPINDLE,HALLMARK_INFLAMMATORY_RESPONSE,HALLMARK_ALLOGRAFT_REJECTION,
ABI3	77	28	0.363636	-0.439333	Down-regulated	NotFound
ABITRAM	657	388	0.590563	-0.228734	Down-regulated	NotFound
ABL1	1552	642	0.41366	-0.383357	Down-regulated	HALLMARK_MITOTIC_SPINDLE,HALLMARK_G2M_CHECKPOINT,
ABL2	5729	2161	0.377204	-0.423424	Down-regulated	NotFound
ABLIM1	4424	552	0.124774	-0.903876	Down-regulated	HALLMARK_MYOGENESIS,HALLMARK_ESTROGEN_RESPONSE_EARLY,
ABLIM2	297	124	0.417508	-0.379335	Down-regulated	NotFound
ABLIM3	67	16	0.238806	-0.621955	Down-regulated	NotFound
ABO	19	4	0.210526	-0.676694	Down-regulated	NotFound
ABR	387	247	0.638243	-0.195014	Down-regulated	HALLMARK_MITOTIC_SPINDLE,
ABRA	25	17	0.68	-0.167491	Down-regulated	NotFound
ABRACL	126	64	0.507937	-0.294191	Down-regulated	NotFound
ACAA1	240	125	0.520833	-0.283301	Down-regulated	HALLMARK_UV_RESPONSE_UP,HALLMARK_PEROXISOME,HALLMARK_OXIDATIVE_PHOSPHORYLATION,HALLMARK_FATTY_ACID_METABOLISM,
ACACB	311	75	0.241158	-0.617699	Down-regulated	NotFound
ACAD10	814	1265	1.55405	0.191466	Up-regulated	NotFound
ACADL	8	33	4.125	0.615424	Up-regulated	HALLMARK_FATTY_ACID_METABOLISM,HALLMARK_ADIPOGENESIS,
ACAN	101	30	0.29703	-0.5272	Down-regulated	NotFound
ACAP1	53	18	0.339623	-0.469003	Down-regulated	NotFound
ACAP2	4424	2766	0.625226	-0.203963	Down-regulated	NotFound
ACAT2	241	101	0.419087	-0.377696	Down-regulated	HALLMARK_FATTY_ACID_METABOLISM,HALLMARK_CHOLESTEROL_HOMEOSTASIS,
ACBD3-AS1	58	36	0.62069	-0.207125	Down-regulated	NotFound
ACBD4	51	89	1.7451	0.24182	Up-regulated	NotFound
ACBD5	1099	592	0.538672	-0.268676	Down-regulated	NotFound
ACBD6	589	940	1.59593	0.203013	Up-regulated	NotFound
ACBD7	21	3	0.142857	-0.845098	Down-regulated	NotFound
ACE	143	14	0.0979021	-1.00921	Down-regulated	HALLMARK_SPERMATOGENESIS,HALLMARK_KRAS_SIGNALING_UP,
ACE2	24	3	0.125	-0.90309	Down-regulated	NotFound
ACER2	121	43	0.355372	-0.449317	Down-regulated	NotFound
ACER3	1795	454	0.252925	-0.597009	Down-regulated	NotFound
ACHE	10	17	1.7	0.230449	Up-regulated	HALLMARK_MYOGENESIS,HALLMARK_HEDGEHOG_SIGNALING,HALLMARK_ALLOGRAFT_REJECTION,
ACKR1	8	4	0.5	-0.30103	Down-regulated	HALLMARK_HEME_METABOLISM,
ACKR2	31	7	0.225806	-0.646264	Down-regulated	NotFound
ACKR3	769	5	0.00650195	-2.18696	Down-regulated	HALLMARK_TNFA_SIGNALING_VIA_NFKB,HALLMARK_HYPOXIA,
ACMSD	32	53	1.65625	0.219126	Up-regulated	NotFound
ACO1	546	234	0.428571	-0.367977	Down-regulated	NotFound
ACO2	1052	653	0.620722	-0.207103	Down-regulated	HALLMARK_XENOBIOTIC_METABOLISM,HALLMARK_OXIDATIVE_PHOSPHORYLATION,HALLMARK_FATTY_ACID_METABOLISM,HALLMARK_ADIPOGENESIS,
ACOD1	2	1	0.5	-0.30103	Down-regulated	NotFound
ACOT11	196	94	0.479592	-0.319128	Down-regulated	NotFound
ACOT12	1	2	2	0.30103	Up-regulated	NotFound
ACOT13	377	212	0.562334	-0.250005	Down-regulated	NotFound
ACOT2	52	19	0.365385	-0.43725	Down-regulated	HALLMARK_FATTY_ACID_METABOLISM,
ACOT7	252	41	0.162698	-0.788617	Down-regulated	NotFound
ACOT8	179	336	1.87709	0.273486	Up-regulated	HALLMARK_PEROXISOME,HALLMARK_FATTY_ACID_METABOLISM,
ACOT9	425	60	0.141176	-0.850238	Down-regulated	NotFound
ACOX2	5	1	0.2	-0.69897	Down-regulated	HALLMARK_XENOBIOTIC_METABOLISM,HALLMARK_ESTROGEN_RESPONSE_LATE,HALLMARK_COAGULATION,
ACOX3	180	111	0.616667	-0.20995	Down-regulated	HALLMARK_XENOBIOTIC_METABOLISM,
ACOXL	16	70	4.375	0.640978	Up-regulated	NotFound
ACOXL-AS1	11	64	5.81818	0.764787	Up-regulated	NotFound
ACP3	190	79	0.415789	-0.381127	Down-regulated	NotFound
ACP5	204	83	0.406863	-0.390552	Down-regulated	HALLMARK_HEME_METABOLISM,
ACP6	169	651	3.85207	0.585694	Up-regulated	NotFound
ACP7	28	1	0.0357143	-1.44716	Down-regulated	NotFound
ACRBP	13	45	3.46154	0.539269	Up-regulated	HALLMARK_SPERMATOGENESIS,
ACRV1	38	17	0.447368	-0.349335	Down-regulated	HALLMARK_SPERMATOGENESIS,
ACSBG1	25	145	5.8	0.763428	Up-regulated	NotFound
ACSBG2	13	54	4.15385	0.61845	Up-regulated	NotFound
ACSL1	944	1423	1.50742	0.178233	Up-regulated	HALLMARK_PEROXISOME,HALLMARK_MYOGENESIS,HALLMARK_FATTY_ACID_METABOLISM,HALLMARK_BILE_ACID_METABOLISM,
ACSL4	1153	301	0.261058	-0.583263	Down-regulated	HALLMARK_PEROXISOME,HALLMARK_FATTY_ACID_METABOLISM,
ACSL5	210	138	0.657143	-0.18234	Down-regulated	HALLMARK_PEROXISOME,HALLMARK_FATTY_ACID_METABOLISM,HALLMARK_BILE_ACID_METABOLISM,
ACSL6	15	298	19.8667	1.29813	Up-regulated	HALLMARK_HEME_METABOLISM,
ACSM1	1	11	11	1.04139	Up-regulated	HALLMARK_XENOBIOTIC_METABOLISM,
ACSM3	10	74	7.4	0.869232	Up-regulated	HALLMARK_FATTY_ACID_METABOLISM,
ACSM4	28	1	0.0357143	-1.44716	Down-regulated	NotFound
ACTA1	3	1	0.333333	-0.477121	Down-regulated	HALLMARK_MYOGENESIS,HALLMARK_APICAL_JUNCTION,
ACTA2-AS1	122	18	0.147541	-0.831087	Down-regulated	NotFound
ACTB	29809	11877	0.398437	-0.399641	Down-regulated	HALLMARK_APICAL_JUNCTION,
ACTBL2	2	1	0.5	-0.30103	Down-regulated	NotFound
ACTC1	25	1	0.04	-1.39794	Down-regulated	HALLMARK_MYOGENESIS,HALLMARK_KRAS_SIGNALING_DN,HALLMARK_APICAL_JUNCTION,
ACTG1P12	6	1	0.166667	-0.778151	Down-regulated	NotFound
ACTG1P14	22	44	2	0.30103	Up-regulated	NotFound
ACTG1P15	10	2	0.2	-0.69897	Down-regulated	NotFound
ACTG1P16	1	3	3	0.477121	Up-regulated	NotFound
ACTG1P17	6	16	2.66667	0.425969	Up-regulated	NotFound
ACTG1P19	3	1	0.333333	-0.477121	Down-regulated	NotFound
ACTG1P23	4	1	0.25	-0.60206	Down-regulated	NotFound
ACTG1P25	15	10	0.666667	-0.176091	Down-regulated	NotFound
ACTG2	10	2	0.2	-0.69897	Down-regulated	HALLMARK_APICAL_JUNCTION,
ACTL10	37	58	1.56757	0.195226	Up-regulated	NotFound
ACTL11P	4	1	0.25	-0.60206	Down-regulated	NotFound
ACTL7A	2	4	2	0.30103	Up-regulated	NotFound
ACTL8	8	61	7.625	0.88224	Up-regulated	NotFound
ACTN1	4149	901	0.217161	-0.663219	Down-regulated	HALLMARK_APICAL_JUNCTION,HALLMARK_ANDROGEN_RESPONSE,
ACTN1-DT	3	2	0.666667	-0.176091	Down-regulated	NotFound
ACTN2	40	20	0.5	-0.30103	Down-regulated	HALLMARK_MYOGENESIS,HALLMARK_COMPLEMENT,HALLMARK_APICAL_JUNCTION,
ACTN4	3082	2065	0.670019	-0.173913	Down-regulated	HALLMARK_MITOTIC_SPINDLE,HALLMARK_APICAL_JUNCTION,
ACTR1AP1	2	1	0.5	-0.30103	Down-regulated	NotFound
ACTR1B	306	530	1.73203	0.238554	Up-regulated	NotFound
ACTR2	8698	5039	0.579329	-0.237075	Down-regulated	HALLMARK_PI3K_AKT_MTOR_SIGNALING,HALLMARK_MTORC1_SIGNALING,
ACTR3	6758	3836	0.567624	-0.24594	Down-regulated	HALLMARK_PI3K_AKT_MTOR_SIGNALING,HALLMARK_MTORC1_SIGNALING,
ACTR3B	190	293	1.54211	0.188114	Up-regulated	NotFound
ACTR6P1	8	1	0.125	-0.90309	Down-regulated	NotFound
ACVR1	1162	2884	2.48193	0.394789	Up-regulated	HALLMARK_TGF_BETA_SIGNALING,
ACVR1B	978	1601	1.63701	0.214052	Up-regulated	HALLMARK_P53_PATHWAY,HALLMARK_INFLAMMATORY_RESPONSE,HALLMARK_IL6_JAK_STAT3_SIGNALING,
ACVR1C	263	526	2	0.30103	Up-regulated	NotFound
ACVR2B	322	631	1.95963	0.292173	Up-regulated	NotFound
ACVR2B-AS1	29	60	2.06897	0.315753	Up-regulated	NotFound
ACVRL1	251	32	0.12749	-0.894524	Down-regulated	HALLMARK_IL6_JAK_STAT3_SIGNALING,
ACY1	17	2	0.117647	-0.929419	Down-regulated	NotFound
ACY3	3	1	0.333333	-0.477121	Down-regulated	NotFound
ACYP1	140	234	1.67143	0.223088	Up-regulated	NotFound
ADAD1	1	4	4	0.60206	Up-regulated	HALLMARK_SPERMATOGENESIS,
ADAD1P2	23	1	0.0434783	-1.36173	Down-regulated	NotFound
ADAL	367	252	0.686649	-0.163266	Down-regulated	NotFound
ADAM10	4890	1576	0.32229	-0.491753	Down-regulated	HALLMARK_PROTEIN_SECRETION,HALLMARK_APICAL_SURFACE,
ADAM12	1094	208	0.190128	-0.720954	Down-regulated	HALLMARK_MYOGENESIS,HALLMARK_EPITHELIAL_MESENCHYMAL_TRANSITION,
ADAM15	1200	2813	2.34417	0.369988	Up-regulated	HALLMARK_APICAL_JUNCTION,
ADAM19	467	139	0.297645	-0.526302	Down-regulated	HALLMARK_IL2_STAT5_SIGNALING,
ADAM1B	128	62	0.484375	-0.314818	Down-regulated	NotFound
ADAM22	49	184	3.7551	0.574622	Up-regulated	NotFound
ADAM23	177	54	0.305085	-0.51558	Down-regulated	HALLMARK_APICAL_JUNCTION,
ADAM28	383	138	0.360313	-0.44332	Down-regulated	NotFound
ADAM32	90	43	0.477778	-0.320774	Down-regulated	NotFound
ADAM33	158	8	0.0506329	-1.29557	Down-regulated	NotFound
ADAM3B	6	1	0.166667	-0.778151	Down-regulated	NotFound
ADAM7	3	1	0.333333	-0.477121	Down-regulated	NotFound
ADAM8	204	95	0.465686	-0.331907	Down-regulated	HALLMARK_KRAS_SIGNALING_UP,
ADAM9	2788	883	0.316714	-0.499332	Down-regulated	HALLMARK_COMPLEMENT,HALLMARK_COAGULATION,HALLMARK_APICAL_JUNCTION,
ADAMDEC1	17	49	2.88235	0.459747	Up-regulated	HALLMARK_KRAS_SIGNALING_UP,
ADAMTS1	514	16	0.0311284	-1.50684	Down-regulated	HALLMARK_ANDROGEN_RESPONSE,
ADAMTS10	167	9	0.0538922	-1.26847	Down-regulated	NotFound
ADAMTS12	654	46	0.0703364	-1.15282	Down-regulated	NotFound
ADAMTS14	335	18	0.0537313	-1.26977	Down-regulated	NotFound
ADAMTS15	37	1	0.027027	-1.5682	Down-regulated	NotFound
ADAMTS16-DT	4	1	0.25	-0.60206	Down-regulated	NotFound
ADAMTS17	147	19	0.129252	-0.888564	Down-regulated	NotFound
ADAMTS18	25	7	0.28	-0.552842	Down-regulated	NotFound
ADAMTS19	2	28	14	1.14613	Up-regulated	NotFound
ADAMTS19-AS1	2	95	47.5	1.67669	Up-regulated	NotFound
ADAMTS2	1174	79	0.0672913	-1.17204	Down-regulated	NotFound
ADAMTS3	51	8	0.156863	-0.80448	Down-regulated	NotFound
ADAMTS4	250	35	0.14	-0.853872	Down-regulated	NotFound
ADAMTS5	230	23	0.1	-1	Down-regulated	HALLMARK_APICAL_JUNCTION,
ADAMTS6	162	40	0.246914	-0.607455	Down-regulated	NotFound
ADAMTS7	145	2	0.0137931	-1.86034	Down-regulated	NotFound
ADAMTS8	8	28	3.5	0.544068	Up-regulated	NotFound
ADAMTS9	763	47	0.061599	-1.21043	Down-regulated	NotFound
ADAMTS9-AS1	172	16	0.0930233	-1.03141	Down-regulated	NotFound
ADAMTS9-AS2	34	6	0.176471	-0.753328	Down-regulated	NotFound
ADAMTSL1	21	9	0.428571	-0.367977	Down-regulated	NotFound
ADAMTSL2	117	20	0.17094	-0.767156	Down-regulated	NotFound
ADAMTSL4	654	98	0.149847	-0.824352	Down-regulated	NotFound
ADAMTSL5	21	1	0.047619	-1.32222	Down-regulated	NotFound
ADAP2	498	92	0.184739	-0.733442	Down-regulated	NotFound
ADAT2	266	746	2.80451	0.447857	Up-regulated	NotFound
ADAT3	35	4	0.114286	-0.942008	Down-regulated	NotFound
ADCK1	85	185	2.17647	0.337753	Up-regulated	NotFound
ADCK5	70	44	0.628571	-0.201645	Down-regulated	NotFound
ADCY10	50	30	0.6	-0.221849	Down-regulated	NotFound
ADCY10P1	119	41	0.344538	-0.462763	Down-regulated	NotFound
ADCY2	19	7	0.368421	-0.433656	Down-regulated	HALLMARK_PI3K_AKT_MTOR_SIGNALING,
ADCY3	931	380	0.408163	-0.389166	Down-regulated	NotFound
ADCY4	67	10	0.149254	-0.826075	Down-regulated	NotFound
ADCY5	63	44	0.698413	-0.155888	Down-regulated	NotFound
ADCY6	349	118	0.338109	-0.470943	Down-regulated	HALLMARK_DNA_REPAIR,HALLMARK_ADIPOGENESIS,
ADCYAP1R1	24	10	0.416667	-0.380211	Down-regulated	NotFound
ADD1	2440	1524	0.62459	-0.204405	Down-regulated	HALLMARK_HEME_METABOLISM,HALLMARK_APOPTOSIS,
ADD2	66	686	10.3939	1.01678	Up-regulated	HALLMARK_HEME_METABOLISM,
ADD3	2229	213	0.0955585	-1.01973	Down-regulated	HALLMARK_UV_RESPONSE_DN,HALLMARK_MTORC1_SIGNALING,HALLMARK_ESTROGEN_RESPONSE_LATE,HALLMARK_ESTROGEN_RESPONSE_EARLY,
ADD3-AS1	5	3	0.6	-0.221849	Down-regulated	NotFound
ADGB	3	7	2.33333	0.367977	Up-regulated	NotFound
ADGRA2	288	26	0.0902778	-1.04442	Down-regulated	HALLMARK_KRAS_SIGNALING_UP,
ADGRB1	45	419	9.31111	0.969002	Up-regulated	NotFound
ADGRB2	59	11	0.186441	-0.729459	Down-regulated	NotFound
ADGRB3	6	3	0.5	-0.30103	Down-regulated	NotFound
ADGRD1	54	15	0.277778	-0.556303	Down-regulated	NotFound
ADGRD2	23	2	0.0869565	-1.0607	Down-regulated	NotFound
ADGRE1	9	24	2.66667	0.425969	Up-regulated	HALLMARK_INFLAMMATORY_RESPONSE,
ADGRE2	125	72	0.576	-0.239578	Down-regulated	NotFound
ADGRE3	6	24	4	0.60206	Up-regulated	NotFound
ADGRE4P	13	7	0.538462	-0.268845	Down-regulated	NotFound
ADGRE5	207	95	0.458937	-0.338247	Down-regulated	NotFound
ADGRF1	801	26	0.0324594	-1.48866	Down-regulated	NotFound
ADGRF2	21	152	7.2381	0.859624	Up-regulated	NotFound
ADGRF3	30	10	0.333333	-0.477121	Down-regulated	NotFound
ADGRF4	738	1505	2.0393	0.30948	Up-regulated	NotFound
ADGRF5	731	34	0.0465116	-1.33244	Down-regulated	NotFound
ADGRF5P1	5	1	0.2	-0.69897	Down-regulated	NotFound
ADGRG2	88	234	2.65909	0.424733	Up-regulated	NotFound
ADGRG3	12	18	1.5	0.176091	Up-regulated	NotFound
ADGRG4	3	1	0.333333	-0.477121	Down-regulated	NotFound
ADGRG5	34	19	0.558824	-0.252725	Down-regulated	NotFound
ADGRG6	633	994	1.5703	0.195983	Up-regulated	NotFound
ADGRG7	5	3	0.6	-0.221849	Down-regulated	NotFound
ADGRL1-AS1	2	3	1.5	0.176091	Up-regulated	NotFound
ADGRL2	3922	7796	1.98776	0.298364	Up-regulated	HALLMARK_UV_RESPONSE_DN,
ADGRL3	2314	10620	4.58946	0.661761	Up-regulated	NotFound
ADGRL4	294	45	0.153061	-0.815135	Down-regulated	HALLMARK_KRAS_SIGNALING_UP,
ADH1A	46	1	0.0217391	-1.66276	Down-regulated	NotFound
ADH1B	18	3	0.166667	-0.778151	Down-regulated	NotFound
ADH1C	1	10	10	1	Up-regulated	HALLMARK_XENOBIOTIC_METABOLISM,HALLMARK_FATTY_ACID_METABOLISM,
ADH4	103	13	0.126214	-0.898894	Down-regulated	HALLMARK_CHOLESTEROL_HOMEOSTASIS,
ADH5	1538	322	0.209363	-0.6791	Down-regulated	HALLMARK_XENOBIOTIC_METABOLISM,
ADH6	142	7	0.0492958	-1.30719	Down-regulated	NotFound
ADH7	1563	12	0.00767754	-2.11478	Down-regulated	HALLMARK_XENOBIOTIC_METABOLISM,HALLMARK_FATTY_ACID_METABOLISM,
ADI1	1144	449	0.392483	-0.40618	Down-regulated	NotFound
ADIG	3	1	0.333333	-0.477121	Down-regulated	HALLMARK_ADIPOGENESIS,
ADIPOQ	2	1	0.5	-0.30103	Down-regulated	HALLMARK_ADIPOGENESIS,
ADM	1195	598	0.500418	-0.300667	Down-regulated	HALLMARK_INFLAMMATORY_RESPONSE,HALLMARK_HYPOXIA,
ADM2	78	13	0.166667	-0.778151	Down-regulated	NotFound
ADM5	2	6	3	0.477121	Up-regulated	NotFound
ADORA1	5	3	0.6	-0.221849	Down-regulated	NotFound
ADORA2A-AS1	23	3	0.130435	-0.884607	Down-regulated	NotFound
ADORA2B	305	56	0.183607	-0.736112	Down-regulated	HALLMARK_UV_RESPONSE_DN,HALLMARK_INFLAMMATORY_RESPONSE,HALLMARK_HYPOXIA,HALLMARK_GLYCOLYSIS,
ADORA3	9	14	1.55556	0.191886	Up-regulated	NotFound
ADPGK	1914	1333	0.696447	-0.157112	Down-regulated	NotFound
ADPRHL1	24	15	0.625	-0.20412	Down-regulated	NotFound
ADPRM	93	160	1.72043	0.235637	Up-regulated	NotFound
ADRA1B	2	1	0.5	-0.30103	Down-regulated	HALLMARK_APICAL_JUNCTION,
ADRA1D	5	1	0.2	-0.69897	Down-regulated	NotFound
ADRA2A	12	2	0.166667	-0.778151	Down-regulated	NotFound
ADRA2B	6	1	0.166667	-0.778151	Down-regulated	HALLMARK_COMPLEMENT,
ADRA2C	9	5	0.555556	-0.255273	Down-regulated	HALLMARK_KRAS_SIGNALING_DN,
ADRB1	12	2	0.166667	-0.778151	Down-regulated	NotFound
ADRB2	130	20	0.153846	-0.812913	Down-regulated	NotFound
ADSS1	156	1098	7.03846	0.847478	Up-regulated	NotFound
ADTRP	582	31	0.0532646	-1.27356	Down-regulated	NotFound
AEBP1	1048	152	0.145038	-0.838518	Down-regulated	HALLMARK_MYOGENESIS,
AEN	691	154	0.222865	-0.651957	Down-regulated	HALLMARK_P53_PATHWAY,
AFAP1L1	444	54	0.121622	-0.914989	Down-regulated	NotFound
AFAP1L2	545	32	0.0587156	-1.23125	Down-regulated	HALLMARK_APICAL_SURFACE,
AFF1	3593	6732	1.87364	0.272687	Up-regulated	HALLMARK_ESTROGEN_RESPONSE_LATE,HALLMARK_ESTROGEN_RESPONSE_EARLY,
AFF2	292	38	0.130137	-0.885599	Down-regulated	NotFound
AFF3	48	15	0.3125	-0.50515	Down-regulated	NotFound
AFF4	8010	5203	0.649563	-0.187379	Down-regulated	NotFound
AFG3L1P	728	1128	1.54945	0.190178	Up-regulated	NotFound
AFMID	276	579	2.09783	0.321769	Up-regulated	NotFound
AFTPH-DT	45	8	0.177778	-0.750123	Down-regulated	NotFound
AGA	310	173	0.558065	-0.253316	Down-regulated	NotFound
AGAP2	52	157	3.01923	0.479896	Up-regulated	NotFound
AGAP2-AS1	2	13	6.5	0.812913	Up-regulated	NotFound
AGAP5	14	23	1.64286	0.2156	Up-regulated	NotFound
AGBL1	5	1	0.2	-0.69897	Down-regulated	NotFound
AGBL4	50	10	0.2	-0.69897	Down-regulated	NotFound
AGBL5-AS1	1	2	2	0.30103	Up-regulated	NotFound
AGER	28	8	0.285714	-0.544068	Down-regulated	HALLMARK_IL2_STAT5_SIGNALING,
AGFG1	3605	1907	0.528988	-0.276555	Down-regulated	HALLMARK_SPERMATOGENESIS,
AGGF1P8	47	32	0.680851	-0.166948	Down-regulated	NotFound
AGMO	27	68	2.51852	0.401145	Up-regulated	NotFound
AGO1	1419	2327	1.63989	0.214814	Up-regulated	NotFound
AGO2	4261	2691	0.631542	-0.199598	Down-regulated	HALLMARK_UV_RESPONSE_UP,
AGO4	984	1483	1.50711	0.178146	Up-regulated	HALLMARK_DNA_REPAIR,
AGPAT2	374	183	0.489305	-0.310421	Down-regulated	NotFound
AGPAT3	1247	2740	2.19727	0.341884	Up-regulated	HALLMARK_ADIPOGENESIS,
AGPAT4	485	105	0.216495	-0.664552	Down-regulated	HALLMARK_HEME_METABOLISM,
AGPAT5	69	110	1.5942	0.202544	Up-regulated	NotFound
AGR3	4	1	0.25	-0.60206	Down-regulated	NotFound
AGRN	1667	1010	0.605879	-0.217614	Down-regulated	HALLMARK_MYOGENESIS,HALLMARK_GLYCOLYSIS,
AGRP	1	16	16	1.20412	Up-regulated	NotFound
AGTR1	1	5	5	0.69897	Up-regulated	NotFound
AGTR2	4	1	0.25	-0.60206	Down-regulated	NotFound
AHCY	1229	2154	1.75264	0.243694	Up-regulated	HALLMARK_XENOBIOTIC_METABOLISM,HALLMARK_IL2_STAT5_SIGNALING,
AHCYP2	11	1	0.0909091	-1.04139	Down-regulated	NotFound
AHCYP7	2	1	0.5	-0.30103	Down-regulated	NotFound
AHI1-DT	43	146	3.39535	0.530884	Up-regulated	NotFound
AHNAK2	18655	13055	0.699812	-0.155018	Down-regulated	NotFound
AHR	3062	403	0.131613	-0.8807	Down-regulated	HALLMARK_INFLAMMATORY_RESPONSE,HALLMARK_IL2_STAT5_SIGNALING,
AHRR	116	1	0.00862069	-2.06446	Down-regulated	NotFound
AHSG	5	1	0.2	-0.69897	Down-regulated	NotFound
AICDA	3	1	0.333333	-0.477121	Down-regulated	NotFound
AIDAP2	33	65	1.9697	0.294399	Up-regulated	NotFound
AIF1	29	19	0.655172	-0.183644	Down-regulated	NotFound
AIF1L	140	46	0.328571	-0.48337	Down-regulated	NotFound
AIFM2	151	54	0.357616	-0.446583	Down-regulated	NotFound
AIM2	452	29	0.0641593	-1.19274	Down-regulated	NotFound
AIMP1P1	9	32	3.55556	0.550907	Up-regulated	NotFound
AIMP2	92	168	1.82609	0.261521	Up-regulated	HALLMARK_MYC_TARGETS_V2,HALLMARK_MYC_TARGETS_V1,
AJAP1	549	1	0.00182149	-2.73957	Down-regulated	NotFound
AJM1	75	259	3.45333	0.538239	Up-regulated	NotFound
AK2P1	9	1	0.111111	-0.954243	Down-regulated	NotFound
AK3P3	20	31	1.55	0.190332	Up-regulated	NotFound
AK4	1125	2904	2.58133	0.411844	Up-regulated	HALLMARK_MTORC1_SIGNALING,HALLMARK_HYPOXIA,HALLMARK_GLYCOLYSIS,
AK5	90	58	0.644444	-0.190815	Down-regulated	NotFound
AK7	3	15	5	0.69897	Up-regulated	NotFound
AK9	61	101	1.65574	0.218992	Up-regulated	NotFound
AKAP12	114	30	0.263158	-0.579784	Down-regulated	HALLMARK_KRAS_SIGNALING_UP,HALLMARK_HYPOXIA,HALLMARK_ANDROGEN_RESPONSE,
AKAP13	4210	2056	0.488361	-0.311259	Down-regulated	HALLMARK_MITOTIC_SPINDLE,
AKAP17A	453	286	0.631347	-0.199732	Down-regulated	NotFound
AKAP3	23	36	1.56522	0.194575	Up-regulated	NotFound
AKAP4	2	1	0.5	-0.30103	Down-regulated	HALLMARK_SPERMATOGENESIS,
AKAP6	81	5	0.0617284	-1.20952	Down-regulated	NotFound
AKAP7	52	81	1.55769	0.192482	Up-regulated	HALLMARK_APICAL_SURFACE,
AKAP8	1132	681	0.60159	-0.220699	Down-regulated	NotFound
AKAP8P1	98	163	1.66327	0.220962	Up-regulated	NotFound
AKIP1	72	194	2.69444	0.430469	Up-regulated	NotFound
AKIRIN1	1465	962	0.656655	-0.182663	Down-regulated	NotFound
AKIRIN2	1010	385	0.381188	-0.418861	Down-regulated	NotFound
AKNA	578	211	0.365052	-0.437645	Down-regulated	NotFound
AKR1B1	256	21	0.0820312	-1.08602	Down-regulated	NotFound
AKR1B10	638	8	0.0125392	-1.90173	Down-regulated	HALLMARK_KRAS_SIGNALING_DN,
AKR1B10P2	8	1	0.125	-0.90309	Down-regulated	NotFound
AKR1B15	196	13	0.0663265	-1.17831	Down-regulated	NotFound
AKR1C1	1854	295	0.159115	-0.798288	Down-regulated	NotFound
AKR1C2	8378	132	0.0157556	-1.80257	Down-regulated	HALLMARK_XENOBIOTIC_METABOLISM,
AKR1C3	3991	57	0.0142821	-1.84521	Down-regulated	HALLMARK_XENOBIOTIC_METABOLISM,
AKR1C4	170	1	0.00588235	-2.23045	Down-regulated	NotFound
AKR1C7P	174	1	0.00574713	-2.24055	Down-regulated	NotFound
AKR1C8P	58	1	0.0172414	-1.76343	Down-regulated	NotFound
AKR7A2	135	283	2.0963	0.321453	Up-regulated	NotFound
AKR7A3	16	63	3.9375	0.595221	Up-regulated	NotFound
AKR7L	20	80	4	0.60206	Up-regulated	NotFound
AKT3	119	24	0.201681	-0.695336	Down-regulated	HALLMARK_UV_RESPONSE_DN,HALLMARK_PANCREAS_BETA_CELLS,HALLMARK_APICAL_JUNCTION,
ALAD	499	265	0.531062	-0.274855	Down-regulated	HALLMARK_HEME_METABOLISM,HALLMARK_FATTY_ACID_METABOLISM,
ALAS1	580	199	0.343103	-0.464575	Down-regulated	HALLMARK_XENOBIOTIC_METABOLISM,HALLMARK_UV_RESPONSE_UP,HALLMARK_OXIDATIVE_PHOSPHORYLATION,
ALAS2	12	56	4.66667	0.669007	Up-regulated	HALLMARK_HEME_METABOLISM,
ALB	12	6	0.5	-0.30103	Down-regulated	HALLMARK_PEROXISOME,
ALCAM	2361	434	0.18382	-0.735606	Down-regulated	HALLMARK_IL2_STAT5_SIGNALING,HALLMARK_CHOLESTEROL_HOMEOSTASIS,
ALDH18A1	488	1217	2.49385	0.396871	Up-regulated	HALLMARK_UNFOLDED_PROTEIN_RESPONSE,
ALDH1A1	835	49	0.0586826	-1.23149	Down-regulated	HALLMARK_PEROXISOME,HALLMARK_FATTY_ACID_METABOLISM,HALLMARK_BILE_ACID_METABOLISM,
ALDH1A2	285	6	0.0210526	-1.67669	Down-regulated	HALLMARK_KRAS_SIGNALING_UP,
ALDH1A3	2292	38	0.0165794	-1.78043	Down-regulated	HALLMARK_KRAS_SIGNALING_UP,HALLMARK_ANDROGEN_RESPONSE,
ALDH1A3-AS1	690	30	0.0434783	-1.36173	Down-regulated	NotFound
ALDH1L1	78	19	0.24359	-0.613341	Down-regulated	HALLMARK_HEME_METABOLISM,
ALDH1L1-AS2	2	1	0.5	-0.30103	Down-regulated	NotFound
ALDH1L2	315	218	0.692063	-0.159854	Down-regulated	NotFound
ALDH2	1327	551	0.415222	-0.381719	Down-regulated	HALLMARK_XENOBIOTIC_METABOLISM,HALLMARK_ADIPOGENESIS,
ALDH3A1	5015	117	0.02333	-1.63209	Down-regulated	HALLMARK_XENOBIOTIC_METABOLISM,HALLMARK_FATTY_ACID_METABOLISM,
ALDH3A2	3980	6123	1.53844	0.187081	Up-regulated	HALLMARK_FATTY_ACID_METABOLISM,HALLMARK_ESTROGEN_RESPONSE_LATE,
ALDH3B2	1705	766	0.449267	-0.347496	Down-regulated	NotFound
ALDH5A1	352	176	0.5	-0.30103	Down-regulated	NotFound
ALDH6A1	222	525	2.36486	0.373806	Up-regulated	HALLMARK_OXIDATIVE_PHOSPHORYLATION,HALLMARK_HEME_METABOLISM,
ALDH7A1P1	4	1	0.25	-0.60206	Down-regulated	NotFound
ALDH7A1P2	13	7	0.538462	-0.268845	Down-regulated	NotFound
ALDOA	135	47	0.348148	-0.458236	Down-regulated	HALLMARK_UV_RESPONSE_UP,HALLMARK_MTORC1_SIGNALING,HALLMARK_HYPOXIA,HALLMARK_GLYCOLYSIS,HALLMARK_FATTY_ACID_METABOLISM,HALLMARK_ADIPOGENESIS,
ALDOC	61	175	2.86885	0.457708	Up-regulated	HALLMARK_HYPOXIA,HALLMARK_CHOLESTEROL_HOMEOSTASIS,
ALG1	225	446	1.98222	0.297152	Up-regulated	HALLMARK_GLYCOLYSIS,
ALG10	256	385	1.50391	0.177221	Up-regulated	NotFound
ALG10B	647	1754	2.71097	0.433125	Up-regulated	NotFound
ALG14	167	268	1.60479	0.205418	Up-regulated	NotFound
ALG14-AS1	14	5	0.357143	-0.447158	Down-regulated	NotFound
ALG1L10P	3	49	16.3333	1.21307	Up-regulated	NotFound
ALG1L11P	1	4	4	0.60206	Up-regulated	NotFound
ALG1L13P	2	1	0.5	-0.30103	Down-regulated	NotFound
ALG1L3P	1	8	8	0.90309	Up-regulated	NotFound
ALG1L8P	2	1	0.5	-0.30103	Down-regulated	NotFound
ALG2	663	354	0.533937	-0.27251	Down-regulated	NotFound
ALG3P1	2	11	5.5	0.740363	Up-regulated	NotFound
ALKAL1	1	6	6	0.778151	Up-regulated	NotFound
ALKAL2	23	53	2.30435	0.362548	Up-regulated	NotFound
ALKBH2	45	109	2.42222	0.384214	Up-regulated	NotFound
ALKBH4	52	82	1.57692	0.197811	Up-regulated	NotFound
ALLC	8	1	0.125	-0.90309	Down-regulated	NotFound
ALMS1-IT1	104	222	2.13462	0.32932	Up-regulated	NotFound
ALMS1P1	9	18	2	0.30103	Up-regulated	NotFound
ALOX12	156	267	1.71154	0.233387	Up-regulated	NotFound
ALOX12B	485	1	0.00206186	-2.68574	Down-regulated	HALLMARK_KRAS_SIGNALING_DN,
ALOX12P2	1453	790	0.543703	-0.264639	Down-regulated	NotFound
ALOX15B	98	1	0.0102041	-1.99123	Down-regulated	HALLMARK_P53_PATHWAY,HALLMARK_APICAL_JUNCTION,
ALOXE3	178	8	0.0449438	-1.34733	Down-regulated	NotFound
ALPK1	1042	1604	1.53935	0.187337	Up-regulated	NotFound
ALPK2	93	1	0.0107527	-1.96848	Down-regulated	NotFound
ALPK3	174	27	0.155172	-0.809185	Down-regulated	NotFound
ALPL	167	14	0.0838323	-1.07659	Down-regulated	NotFound
ALX1	23	54	2.34783	0.370666	Up-regulated	NotFound
ALX4	26	14	0.538462	-0.268845	Down-regulated	NotFound
AMACR	14	48	3.42857	0.535113	Up-regulated	HALLMARK_IL2_STAT5_SIGNALING,HALLMARK_BILE_ACID_METABOLISM,
AMBP	16	1	0.0625	-1.20412	Down-regulated	NotFound
AMBRA1	1072	662	0.617537	-0.209337	Down-regulated	NotFound
AMD1	3562	1948	0.546884	-0.262105	Down-regulated	HALLMARK_UV_RESPONSE_UP,HALLMARK_G2M_CHECKPOINT,
AMDHD1	9	1	0.111111	-0.954243	Down-regulated	NotFound
AMDHD2	113	204	1.80531	0.256552	Up-regulated	NotFound
AMELX	6	1	0.166667	-0.778151	Down-regulated	NotFound
AMFR	1030	1701	1.65146	0.217867	Up-regulated	HALLMARK_ESTROGEN_RESPONSE_LATE,HALLMARK_ESTROGEN_RESPONSE_EARLY,
AMHR2	2	1	0.5	-0.30103	Down-regulated	NotFound
AMIGO1	73	116	1.58904	0.201135	Up-regulated	HALLMARK_APICAL_JUNCTION,
AMIGO2	286	27	0.0944056	-1.025	Down-regulated	HALLMARK_APICAL_JUNCTION,
AMIGO3	2	1	0.5	-0.30103	Down-regulated	NotFound
AMMECR1	1677	682	0.406679	-0.390749	Down-regulated	HALLMARK_KRAS_SIGNALING_UP,
AMN	122	45	0.368852	-0.433147	Down-regulated	NotFound
AMOTL1	2611	1739	0.666028	-0.176507	Down-regulated	NotFound
AMOTL2	606	60	0.0990099	-1.00432	Down-regulated	NotFound
AMPD1	18	8	0.444444	-0.352183	Down-regulated	NotFound
AMPD3	625	137	0.2192	-0.659159	Down-regulated	HALLMARK_HYPOXIA,
AMPH	13	7	0.538462	-0.268845	Down-regulated	HALLMARK_UV_RESPONSE_DN,
AMTN	155	1	0.00645161	-2.19033	Down-regulated	NotFound
AMY2B	133	268	2.01504	0.304283	Up-regulated	NotFound
AMZ1	115	69	0.6	-0.221849	Down-regulated	NotFound
AMZ2P2	9	1	0.111111	-0.954243	Down-regulated	NotFound
ANAPC15	36	20	0.555556	-0.255273	Down-regulated	NotFound
ANAPC16	788	1531	1.94289	0.288449	Up-regulated	NotFound
ANAPC1P2	2	1	0.5	-0.30103	Down-regulated	NotFound
ANAPC2	897	317	0.3534	-0.451733	Down-regulated	NotFound
ANCV1RP	9	1	0.111111	-0.954243	Down-regulated	NotFound
ANG	15	38	2.53333	0.403692	Up-regulated	HALLMARK_GLYCOLYSIS,HALLMARK_COMPLEMENT,HALLMARK_COAGULATION,
ANGEL2	784	1400	1.78571	0.251812	Up-regulated	NotFound
ANGPT2	1232	290	0.23539	-0.628213	Down-regulated	NotFound
ANGPT4	4	1	0.25	-0.60206	Down-regulated	NotFound
ANGPTL2	409	29	0.0709046	-1.14933	Down-regulated	NotFound
ANGPTL4	192	89	0.463542	-0.333911	Down-regulated	HALLMARK_KRAS_SIGNALING_UP,HALLMARK_HYPOXIA,HALLMARK_GLYCOLYSIS,HALLMARK_ADIPOGENESIS,
ANGPTL8	28	16	0.571429	-0.243038	Down-regulated	NotFound
ANK1	66	11	0.166667	-0.778151	Down-regulated	HALLMARK_HEME_METABOLISM,
ANK2	465	961	2.06667	0.31527	Up-regulated	NotFound
ANK3	1128	5769	5.11436	0.708791	Up-regulated	NotFound
ANKDD1A	197	121	0.614213	-0.211681	Down-regulated	NotFound
ANKDD1B	62	172	2.77419	0.443137	Up-regulated	NotFound
ANKFN1	154	40	0.25974	-0.585461	Down-regulated	NotFound
ANKH	958	1738	1.8142	0.258684	Up-regulated	HALLMARK_KRAS_SIGNALING_UP,HALLMARK_APOPTOSIS,HALLMARK_ANDROGEN_RESPONSE,
ANKLE2	7026	3500	0.49815	-0.30264	Down-regulated	NotFound
ANKMY1	357	847	2.37255	0.375215	Up-regulated	NotFound
ANKRD1	13	7	0.538462	-0.268845	Down-regulated	NotFound
ANKRD10	1354	681	0.502954	-0.298472	Down-regulated	NotFound
ANKRD11P1	5	1	0.2	-0.69897	Down-regulated	NotFound
ANKRD13B	80	183	2.2875	0.359361	Up-regulated	NotFound
ANKRD16	73	151	2.06849	0.315654	Up-regulated	NotFound
ANKRD18A	143	566	3.95804	0.59748	Up-regulated	NotFound
ANKRD18B	2	106	53	1.72428	Up-regulated	NotFound
ANKRD18EP	104	252	2.42308	0.384367	Up-regulated	NotFound
ANKRD19P	167	73	0.437126	-0.359394	Down-regulated	NotFound
ANKRD20A1	32	88	2.75	0.439333	Up-regulated	NotFound
ANKRD20A11P	86	2091	24.314	1.38586	Up-regulated	NotFound
ANKRD20A17P	3	1	0.333333	-0.477121	Down-regulated	NotFound
ANKRD20A18P	6	21	3.5	0.544068	Up-regulated	NotFound
ANKRD20A8P	1	10	10	1	Up-regulated	NotFound
ANKRD22	361	17	0.0470914	-1.32706	Down-regulated	NotFound
ANKRD23	14	35	2.5	0.39794	Up-regulated	NotFound
ANKRD24	3	37	12.3333	1.09108	Up-regulated	NotFound
ANKRD26P3	67	119	1.77612	0.249472	Up-regulated	NotFound
ANKRD26P4	25	14	0.56	-0.251812	Down-regulated	NotFound
ANKRD29	122	4	0.0327869	-1.4843	Down-regulated	NotFound
ANKRD33B	64	714	11.1562	1.04752	Up-regulated	NotFound
ANKRD34A	4	11	2.75	0.439333	Up-regulated	NotFound
ANKRD34B	3	2	0.666667	-0.176091	Down-regulated	NotFound
ANKRD34C	3	1	0.333333	-0.477121	Down-regulated	NotFound
ANKRD34C-AS1	3	1	0.333333	-0.477121	Down-regulated	NotFound
ANKRD35	26	626	24.0769	1.3816	Up-regulated	NotFound
ANKRD36	1056	2031	1.9233	0.284046	Up-regulated	NotFound
ANKRD36B	364	696	1.91209	0.281508	Up-regulated	NotFound
ANKRD36BP2	220	70	0.318182	-0.497325	Down-regulated	NotFound
ANKRD37	200	59	0.295	-0.530178	Down-regulated	NotFound
ANKRD39	39	102	2.61538	0.417536	Up-regulated	NotFound
ANKRD40CL	18	3	0.166667	-0.778151	Down-regulated	NotFound
ANKRD42	179	116	0.648045	-0.188395	Down-regulated	NotFound
ANKRD44	469	257	0.547974	-0.26124	Down-regulated	NotFound
ANKRD44-AS1	5	1	0.2	-0.69897	Down-regulated	NotFound
ANKRD44-IT1	88	24	0.272727	-0.564271	Down-regulated	NotFound
ANKRD45	6	1	0.166667	-0.778151	Down-regulated	NotFound
ANKRD46	254	443	1.74409	0.24157	Up-regulated	NotFound
ANKRD49	326	515	1.57975	0.19859	Up-regulated	NotFound
ANKRD50	3832	747	0.194937	-0.710105	Down-regulated	NotFound
ANKRD52	1788	1166	0.652125	-0.185669	Down-regulated	NotFound
ANKRD53	19	54	2.84211	0.45364	Up-regulated	NotFound
ANKRD55	2	4	2	0.30103	Up-regulated	NotFound
ANKRD6	213	84	0.394366	-0.4041	Down-regulated	NotFound
ANKRD60	2	4	2	0.30103	Up-regulated	NotFound
ANKRD61	80	172	2.15	0.332438	Up-regulated	NotFound
ANKRD62P1	2	1	0.5	-0.30103	Down-regulated	NotFound
ANKRD63	10	2	0.2	-0.69897	Down-regulated	NotFound
ANKRD65	28	4	0.142857	-0.845098	Down-regulated	NotFound
ANKRD9	575	188	0.326957	-0.48551	Down-regulated	NotFound
ANKS1B	54	21	0.388889	-0.410174	Down-regulated	NotFound
ANKS3	348	542	1.55747	0.19242	Up-regulated	NotFound
ANKS6	503	198	0.393638	-0.404903	Down-regulated	NotFound
ANKUB1	143	61	0.426573	-0.370006	Down-regulated	NotFound
ANKZF1	578	1246	2.15571	0.33359	Up-regulated	HALLMARK_HYPOXIA,HALLMARK_GLYCOLYSIS,
ANLN	2296	964	0.419861	-0.376895	Down-regulated	HALLMARK_MITOTIC_SPINDLE,
ANO10	161	282	1.75155	0.243423	Up-regulated	NotFound
ANO2	201	44	0.218905	-0.659743	Down-regulated	NotFound
ANO3	33	84	2.54545	0.405765	Up-regulated	NotFound
ANO4	10	4	0.4	-0.39794	Down-regulated	NotFound
ANO8	39	12	0.307692	-0.511883	Down-regulated	NotFound
ANOS1	71	20	0.28169	-0.550228	Down-regulated	NotFound
ANP32B	1287	708	0.550117	-0.259545	Down-regulated	NotFound
ANP32BP1	2	1	0.5	-0.30103	Down-regulated	NotFound
ANP32C	19	7	0.368421	-0.433656	Down-regulated	NotFound
ANPEP	202	72	0.356436	-0.448019	Down-regulated	HALLMARK_EPITHELIAL_MESENCHYMAL_TRANSITION,
ANTXR1	2608	102	0.0391104	-1.40771	Down-regulated	NotFound
ANTXR2	387	162	0.418605	-0.378196	Down-regulated	HALLMARK_CHOLESTEROL_HOMEOSTASIS,
ANXA1	32738	2517	0.0768831	-1.11417	Down-regulated	HALLMARK_COAGULATION,HALLMARK_APOPTOSIS,
ANXA10	87	8	0.091954	-1.03643	Down-regulated	HALLMARK_KRAS_SIGNALING_UP,
ANXA11	1610	812	0.504348	-0.29727	Down-regulated	NotFound
ANXA2	31351	13710	0.437307	-0.359214	Down-regulated	HALLMARK_UV_RESPONSE_DN,HALLMARK_HYPOXIA,
ANXA2R	26	60	2.30769	0.363178	Up-regulated	NotFound
ANXA3	913	171	0.187295	-0.727475	Down-regulated	NotFound
ANXA5	2131	744	0.349132	-0.457011	Down-regulated	HALLMARK_COMPLEMENT,HALLMARK_CHOLESTEROL_HOMEOSTASIS,
ANXA6	290	115	0.396552	-0.4017	Down-regulated	NotFound
ANXA8	1622	2540	1.56597	0.194783	Up-regulated	NotFound
ANXA8L1	585	949	1.62222	0.21011	Up-regulated	NotFound
ANXA9	32	51	1.59375	0.20242	Up-regulated	HALLMARK_ESTROGEN_RESPONSE_LATE,HALLMARK_ESTROGEN_RESPONSE_EARLY,
AOAH	95	43	0.452632	-0.344255	Down-regulated	NotFound
AOAH-IT1	4	6	1.5	0.176091	Up-regulated	NotFound
AOC1	22	6	0.272727	-0.564271	Down-regulated	NotFound
AOC4P	8	3	0.375	-0.425969	Down-regulated	NotFound
AOX1	27	12	0.444444	-0.352183	Down-regulated	HALLMARK_XENOBIOTIC_METABOLISM,
AP1B1	1206	584	0.484245	-0.314934	Down-regulated	NotFound
AP1B1P1	4	1	0.25	-0.60206	Down-regulated	NotFound
AP1B1P2	2	1	0.5	-0.30103	Down-regulated	NotFound
AP1G2-AS1	12	6	0.5	-0.30103	Down-regulated	NotFound
AP1M1	582	346	0.594502	-0.225847	Down-regulated	NotFound
AP1S1	206	122	0.592233	-0.227507	Down-regulated	NotFound
AP2B1	1122	694	0.618538	-0.208633	Down-regulated	HALLMARK_PROTEIN_SECRETION,
AP3B2	63	15	0.238095	-0.623249	Down-regulated	NotFound
AP3D1	2180	1406	0.644954	-0.190471	Down-regulated	NotFound
AP3M2	529	291	0.550095	-0.259563	Down-regulated	NotFound
AP4B1-AS1	23	40	1.73913	0.240332	Up-regulated	NotFound
AP4S1	551	227	0.411978	-0.385126	Down-regulated	NotFound
AP5B1	730	212	0.290411	-0.536987	Down-regulated	NotFound
AP5Z1	609	296	0.486043	-0.313326	Down-regulated	NotFound
APBA1	11	6	0.545455	-0.263241	Down-regulated	NotFound
APBB2	1032	274	0.265504	-0.575929	Down-regulated	HALLMARK_UV_RESPONSE_DN,
APBB3	485	169	0.348454	-0.457855	Down-regulated	NotFound
APC2	52	96	1.84615	0.266268	Up-regulated	NotFound
APCDD1	1113	54	0.0485175	-1.3141	Down-regulated	NotFound
APCDD1L	140	36	0.257143	-0.589826	Down-regulated	NotFound
APCDD1L-DT	222	18	0.0810811	-1.09108	Down-regulated	NotFound
APEH	438	288	0.657534	-0.182082	Down-regulated	NotFound
APELA	5	2	0.4	-0.39794	Down-regulated	NotFound
APH1B	130	221	1.7	0.230449	Up-regulated	NotFound
APLF	119	280	2.35294	0.371611	Up-regulated	NotFound
APLN	181	57	0.314917	-0.501804	Down-regulated	NotFound
APLNR	96	13	0.135417	-0.868328	Down-regulated	HALLMARK_MYOGENESIS,HALLMARK_INFLAMMATORY_RESPONSE,
APLP1	4	2	0.5	-0.30103	Down-regulated	HALLMARK_IL2_STAT5_SIGNALING,HALLMARK_EPITHELIAL_MESENCHYMAL_TRANSITION,
APLP2	3197	1510	0.472318	-0.325766	Down-regulated	HALLMARK_ADIPOGENESIS,
APOA2	3	1	0.333333	-0.477121	Down-regulated	NotFound
APOB	1	2	2	0.30103	Up-regulated	NotFound
APOBEC2	17	43	2.52941	0.40302	Up-regulated	NotFound
APOBEC3A	73	14	0.191781	-0.717195	Down-regulated	NotFound
APOBEC3B	38	4	0.105263	-0.977724	Down-regulated	NotFound
APOBEC3C	297	167	0.56229	-0.25004	Down-regulated	NotFound
APOBEC3D	10	3	0.3	-0.522879	Down-regulated	NotFound
APOBEC3G	102	41	0.401961	-0.395816	Down-regulated	HALLMARK_COMPLEMENT,
APOBEC3H	2	1	0.5	-0.30103	Down-regulated	NotFound
APOBEC4	31	17	0.548387	-0.260913	Down-regulated	NotFound
APOC1	11	27	2.45455	0.389971	Up-regulated	HALLMARK_COMPLEMENT,HALLMARK_COAGULATION,
APOC2	1	14	14	1.14613	Up-regulated	HALLMARK_COAGULATION,
APOD	15	27	1.8	0.255273	Up-regulated	HALLMARK_MYOGENESIS,HALLMARK_KRAS_SIGNALING_UP,
APOL1	1959	187	0.0954569	-1.02019	Down-regulated	NotFound
APOL2	1172	438	0.37372	-0.427454	Down-regulated	NotFound
APOL3	244	129	0.528689	-0.2768	Down-regulated	NotFound
APOL4	195	22	0.112821	-0.947612	Down-regulated	NotFound
APOL6	2443	825	0.3377	-0.47147	Down-regulated	HALLMARK_INTERFERON_GAMMA_RESPONSE,
APOLD1	366	49	0.13388	-0.873285	Down-regulated	NotFound
APOM	2	1	0.5	-0.30103	Down-regulated	HALLMARK_UV_RESPONSE_UP,
APOO	130	84	0.646154	-0.189664	Down-regulated	NotFound
APRG1	183	119	0.650273	-0.186904	Down-regulated	NotFound
APRT	398	801	2.01256	0.303749	Up-regulated	HALLMARK_DNA_REPAIR,
APTR	503	301	0.59841	-0.223001	Down-regulated	NotFound
AQP1	545	91	0.166972	-0.777355	Down-regulated	NotFound
AQP4	2	11	5.5	0.740363	Up-regulated	NotFound
AQP5	3	7	2.33333	0.367977	Up-regulated	NotFound
AQP6	17	1	0.0588235	-1.23045	Down-regulated	NotFound
AQP8	1	2	2	0.30103	Up-regulated	NotFound
AQP9	556	23	0.0413669	-1.38335	Down-regulated	HALLMARK_XENOBIOTIC_METABOLISM,HALLMARK_INFLAMMATORY_RESPONSE,HALLMARK_BILE_ACID_METABOLISM,
AQR	2603	1634	0.627737	-0.202222	Down-regulated	NotFound
AR	79	6	0.0759494	-1.11948	Down-regulated	HALLMARK_ESTROGEN_RESPONSE_EARLY,HALLMARK_BILE_ACID_METABOLISM,
ARAF	371	667	1.79784	0.254752	Up-regulated	HALLMARK_ADIPOGENESIS,
ARAP1	956	561	0.58682	-0.231495	Down-regulated	NotFound
ARAP1-AS2	105	20	0.190476	-0.720159	Down-regulated	NotFound
ARAP2	2705	1265	0.467652	-0.330077	Down-regulated	NotFound
ARAP3	258	102	0.395349	-0.40302	Down-regulated	HALLMARK_MITOTIC_SPINDLE,
ARCN1	2680	1510	0.563433	-0.249158	Down-regulated	HALLMARK_PROTEIN_SECRETION,
AREG	3118	6	0.00192431	-2.71572	Down-regulated	HALLMARK_TNFA_SIGNALING_VIA_NFKB,HALLMARK_ESTROGEN_RESPONSE_LATE,HALLMARK_ESTROGEN_RESPONSE_EARLY,HALLMARK_EPITHELIAL_MESENCHYMAL_TRANSITION,
ARF4	1428	658	0.460784	-0.336502	Down-regulated	HALLMARK_COAGULATION,
ARF4-AS1	8	5	0.625	-0.20412	Down-regulated	NotFound
ARFGAP1	1294	856	0.661515	-0.179461	Down-regulated	HALLMARK_UNFOLDED_PROTEIN_RESPONSE,
ARFGAP3	563	370	0.657194	-0.182307	Down-regulated	HALLMARK_PROTEIN_SECRETION,
ARFGEF1	4473	2626	0.587078	-0.231304	Down-regulated	HALLMARK_PROTEIN_SECRETION,HALLMARK_MITOTIC_SPINDLE,
ARFGEF3	234	774	3.30769	0.519525	Up-regulated	NotFound
ARFIP1	985	548	0.556345	-0.254656	Down-regulated	HALLMARK_PROTEIN_SECRETION,
ARFIP2	651	375	0.576037	-0.23955	Down-regulated	HALLMARK_MITOTIC_SPINDLE,
ARG1	232	87	0.375	-0.425969	Down-regulated	HALLMARK_XENOBIOTIC_METABOLISM,HALLMARK_KRAS_SIGNALING_UP,
ARGFX	2	1	0.5	-0.30103	Down-regulated	NotFound
ARHGAP1	1644	676	0.411192	-0.385955	Down-regulated	NotFound
ARHGAP11A	137	41	0.29927	-0.523937	Down-regulated	NotFound
ARHGAP12	1098	432	0.393443	-0.405119	Down-regulated	NotFound
ARHGAP15	101	66	0.653465	-0.184777	Down-regulated	NotFound
ARHGAP17	384	228	0.59375	-0.226396	Down-regulated	NotFound
ARHGAP19	223	336	1.50673	0.178034	Up-regulated	NotFound
ARHGAP19-SLIT1	2	7	3.5	0.544068	Up-regulated	NotFound
ARHGAP21	2745	1316	0.479417	-0.319286	Down-regulated	NotFound
ARHGAP23	2182	1043	0.478002	-0.32057	Down-regulated	NotFound
ARHGAP24	1025	10	0.0097561	-2.01072	Down-regulated	NotFound
ARHGAP25	83	54	0.650602	-0.186684	Down-regulated	NotFound
ARHGAP26	1063	380	0.357479	-0.44675	Down-regulated	NotFound
ARHGAP26-AS1	27	11	0.407407	-0.389971	Down-regulated	NotFound
ARHGAP26-IT1	31	7	0.225806	-0.646264	Down-regulated	NotFound
ARHGAP27	211	92	0.436019	-0.360495	Down-regulated	HALLMARK_MITOTIC_SPINDLE,
ARHGAP28	901	4938	5.48058	0.738826	Up-regulated	NotFound
ARHGAP29	950	60	0.0631579	-1.19957	Down-regulated	HALLMARK_MITOTIC_SPINDLE,
ARHGAP29-AS1	1	3	3	0.477121	Up-regulated	NotFound
ARHGAP30	535	277	0.517757	-0.285874	Down-regulated	NotFound
ARHGAP31	716	148	0.206704	-0.684651	Down-regulated	NotFound
ARHGAP31-AS1	15	9	0.6	-0.221849	Down-regulated	NotFound
ARHGAP32	5357	8636	1.6121	0.207391	Up-regulated	NotFound
ARHGAP33	75	129	1.72	0.235528	Up-regulated	NotFound
ARHGAP35	3491	1769	0.506732	-0.295222	Down-regulated	NotFound
ARHGAP36	1	2	2	0.30103	Up-regulated	NotFound
ARHGAP4	451	56	0.124169	-0.905989	Down-regulated	HALLMARK_MITOTIC_SPINDLE,
ARHGAP40	43	1	0.0232558	-1.63347	Down-regulated	NotFound
ARHGAP42	258	59	0.228682	-0.640768	Down-regulated	NotFound
ARHGAP42-AS1	1	7	7	0.845098	Up-regulated	NotFound
ARHGAP44	69	309	4.47826	0.651109	Up-regulated	NotFound
ARHGAP5	4272	2731	0.639279	-0.19431	Down-regulated	HALLMARK_MITOTIC_SPINDLE,
ARHGAP6	50	10	0.2	-0.69897	Down-regulated	NotFound
ARHGAP9	103	61	0.592233	-0.227507	Down-regulated	NotFound
ARHGDIA	828	559	0.675121	-0.170619	Down-regulated	HALLMARK_PI3K_AKT_MTOR_SIGNALING,HALLMARK_MITOTIC_SPINDLE,
ARHGDIB	386	111	0.287565	-0.541264	Down-regulated	NotFound
ARHGEF10L	848	1424	1.67925	0.225114	Up-regulated	NotFound
ARHGEF11	2014	1402	0.696127	-0.157311	Down-regulated	HALLMARK_MITOTIC_SPINDLE,
ARHGEF12	9517	3821	0.401492	-0.396323	Down-regulated	HALLMARK_MITOTIC_SPINDLE,HALLMARK_HEME_METABOLISM,
ARHGEF15	109	6	0.0550459	-1.25928	Down-regulated	NotFound
ARHGEF16	394	19	0.0482234	-1.31674	Down-regulated	NotFound
ARHGEF17	483	199	0.412008	-0.385094	Down-regulated	NotFound
ARHGEF18	494	338	0.684211	-0.16481	Down-regulated	NotFound
ARHGEF19	334	204	0.610778	-0.214116	Down-regulated	NotFound
ARHGEF25	7	23	3.28571	0.51663	Up-regulated	NotFound
ARHGEF26	88	43	0.488636	-0.311014	Down-regulated	NotFound
ARHGEF26-AS1	26	45	1.73077	0.238239	Up-regulated	NotFound
ARHGEF28	898	108	0.120267	-0.919853	Down-regulated	NotFound
ARHGEF2-AS1	3	1	0.333333	-0.477121	Down-regulated	NotFound
ARHGEF2-AS2	17	44	2.58824	0.413004	Up-regulated	NotFound
ARHGEF3	429	176	0.410256	-0.386945	Down-regulated	HALLMARK_MITOTIC_SPINDLE,
ARHGEF37	1986	998	0.502518	-0.298849	Down-regulated	NotFound
ARHGEF39	175	58	0.331429	-0.47961	Down-regulated	NotFound
ARHGEF3-AS1	34	15	0.441176	-0.355388	Down-regulated	NotFound
ARHGEF40	195	74	0.379487	-0.420803	Down-regulated	NotFound
ARHGEF4-AS1	16	3	0.1875	-0.726999	Down-regulated	NotFound
ARHGEF5	501	303	0.60479	-0.218395	Down-regulated	NotFound
ARHGEF6	225	58	0.257778	-0.588755	Down-regulated	HALLMARK_APICAL_JUNCTION,
ARHGEF7	1434	884	0.616457	-0.210097	Down-regulated	HALLMARK_MITOTIC_SPINDLE,
ARID1B	5044	8383	1.66197	0.220624	Up-regulated	NotFound
ARID3A	179	286	1.59777	0.203513	Up-regulated	NotFound
ARID3B	285	120	0.421053	-0.375664	Down-regulated	NotFound
ARID3C	1	3	3	0.477121	Up-regulated	NotFound
ARID5A	144	29	0.201389	-0.695964	Down-regulated	NotFound
ARID5B	1463	64	0.0437457	-1.35906	Down-regulated	HALLMARK_INTERFERON_GAMMA_RESPONSE,HALLMARK_ANDROGEN_RESPONSE,
ARIH1	4702	2765	0.588048	-0.230587	Down-regulated	NotFound
ARL10	451	1205	2.67184	0.426811	Up-regulated	NotFound
ARL11	67	29	0.432836	-0.363677	Down-regulated	NotFound
ARL13B	393	677	1.72265	0.236196	Up-regulated	NotFound
ARL14EP	234	403	1.72222	0.236089	Up-regulated	NotFound
ARL14EPP1	6	10	1.66667	0.221849	Up-regulated	NotFound
ARL2-SNX15	1	3	3	0.477121	Up-regulated	NotFound
ARL3	48	109	2.27083	0.356185	Up-regulated	HALLMARK_ESTROGEN_RESPONSE_LATE,HALLMARK_ESTROGEN_RESPONSE_EARLY,
ARL4C	317	107	0.337539	-0.471675	Down-regulated	NotFound
ARL4D	148	98	0.662162	-0.179036	Down-regulated	NotFound
ARL5AP3	3	1	0.333333	-0.477121	Down-regulated	NotFound
ARL5B	2156	512	0.237477	-0.624379	Down-regulated	NotFound
ARL6	132	357	2.70455	0.432094	Up-regulated	NotFound
ARL6IP4	2	6	3	0.477121	Up-regulated	NotFound
ARL6IP5	280	1082	3.86429	0.587069	Up-regulated	NotFound
ARL6IP6	1020	1625	1.59314	0.202253	Up-regulated	NotFound
ARL9	8	13	1.625	0.210853	Up-regulated	NotFound
ARLNC1	4	1	0.25	-0.60206	Down-regulated	NotFound
ARMC7	174	107	0.614943	-0.211165	Down-regulated	NotFound
ARMC9	456	82	0.179825	-0.745151	Down-regulated	NotFound
ARMCX1	85	25	0.294118	-0.531479	Down-regulated	NotFound
ARMCX2	259	59	0.227799	-0.642448	Down-regulated	NotFound
ARMCX3	531	88	0.165725	-0.780612	Down-regulated	NotFound
ARMCX6	121	36	0.297521	-0.526483	Down-regulated	NotFound
ARMH1	8	2	0.25	-0.60206	Down-regulated	NotFound
ARMH2	7	1	0.142857	-0.845098	Down-regulated	NotFound
ARMH4	80	148	1.85	0.267172	Up-regulated	NotFound
ARNT2	76	5	0.0657895	-1.18184	Down-regulated	NotFound
ARNTL2	6260	1366	0.218211	-0.661124	Down-regulated	NotFound
ARNTL2-AS1	237	35	0.147679	-0.83068	Down-regulated	NotFound
ARPC1A	467	319	0.683084	-0.165526	Down-regulated	NotFound
ARPC1B	64	34	0.53125	-0.274701	Down-regulated	NotFound
ARPC1BP1	7	42	6	0.778151	Up-regulated	NotFound
ARPC2	5157	2432	0.471592	-0.326434	Down-regulated	HALLMARK_APICAL_JUNCTION,
ARPC4	456	289	0.633772	-0.198067	Down-regulated	NotFound
ARPC5	3260	1944	0.596319	-0.224521	Down-regulated	NotFound
ARPC5L	909	301	0.331133	-0.479997	Down-regulated	HALLMARK_MTORC1_SIGNALING,
ARPIN	558	263	0.471326	-0.326678	Down-regulated	NotFound
ARPP19	7931	4012	0.505863	-0.295967	Down-regulated	HALLMARK_XENOBIOTIC_METABOLISM,HALLMARK_GLYCOLYSIS,
ARPP21	1	4	4	0.60206	Up-regulated	HALLMARK_KRAS_SIGNALING_DN,
ARRB1	244	36	0.147541	-0.831087	Down-regulated	HALLMARK_NOTCH_SIGNALING,
ARRDC2	196	135	0.688776	-0.161922	Down-regulated	NotFound
ARRDC3-AS1	115	46	0.4	-0.39794	Down-regulated	NotFound
ARRDC5	11	5	0.454545	-0.342423	Down-regulated	NotFound
ARSA	248	121	0.487903	-0.311666	Down-regulated	NotFound
ARSB	163	47	0.288344	-0.54009	Down-regulated	NotFound
ARSD	345	684	1.98261	0.297237	Up-regulated	NotFound
ARSG	113	283	2.50442	0.398708	Up-regulated	NotFound
ARSI	54	28	0.518519	-0.285236	Down-regulated	NotFound
ARSJ	238	41	0.172269	-0.763793	Down-regulated	NotFound
ARSK	73	135	1.84932	0.267011	Up-regulated	NotFound
ARSL	9	1	0.111111	-0.954243	Down-regulated	NotFound
ART1	6	2	0.333333	-0.477121	Down-regulated	NotFound
ARTN	71	16	0.225352	-0.647138	Down-regulated	HALLMARK_GLYCOLYSIS,
ARV1	327	508	1.55352	0.191316	Up-regulated	NotFound
ARVCF	41	68	1.65854	0.219725	Up-regulated	NotFound
ASAH1	1147	768	0.669573	-0.174202	Down-regulated	NotFound
ASAH2B	92	176	1.91304	0.281725	Up-regulated	NotFound
ASAP1	2563	750	0.292626	-0.533687	Down-regulated	NotFound
ASAP1-IT2	106	33	0.311321	-0.506792	Down-regulated	NotFound
ASAP3	110	51	0.463636	-0.333823	Down-regulated	NotFound
ASB12	2	1	0.5	-0.30103	Down-regulated	NotFound
ASB13	146	344	2.35616	0.372206	Up-regulated	HALLMARK_ESTROGEN_RESPONSE_EARLY,
ASB15	25	1	0.04	-1.39794	Down-regulated	NotFound
ASB15-AS1	4	1	0.25	-0.60206	Down-regulated	NotFound
ASB17	1	5	5	0.69897	Up-regulated	NotFound
ASB18	2	6	3	0.477121	Up-regulated	NotFound
ASB6	368	197	0.535326	-0.271382	Down-regulated	NotFound
ASB7	479	328	0.68476	-0.164462	Down-regulated	HALLMARK_KRAS_SIGNALING_DN,
ASB9	8	2	0.25	-0.60206	Down-regulated	NotFound
ASCC1	323	537	1.66254	0.220772	Up-regulated	NotFound
ASCL2	6	1	0.166667	-0.778151	Down-regulated	NotFound
ASCL5	5	17	3.4	0.531479	Up-regulated	NotFound
ASDURF	2	1	0.5	-0.30103	Down-regulated	NotFound
ASGR1	9	2	0.222222	-0.653213	Down-regulated	NotFound
ASGR2	3	1	0.333333	-0.477121	Down-regulated	NotFound
ASH2L	604	420	0.695364	-0.157788	Down-regulated	NotFound
ASIC1	66	133	2.01515	0.304308	Up-regulated	NotFound
ASIC3	8	15	1.875	0.273001	Up-regulated	NotFound
ASIC4	1	9	9	0.954243	Up-regulated	NotFound
ASL	183	47	0.256831	-0.590353	Down-regulated	HALLMARK_XENOBIOTIC_METABOLISM,
ASNSP1	11	1	0.0909091	-1.04139	Down-regulated	NotFound
ASNSP3	1	17	17	1.23045	Up-regulated	NotFound
ASPA	8	1	0.125	-0.90309	Down-regulated	NotFound
ASPDH	25	39	1.56	0.193125	Up-regulated	NotFound
ASPHD1	7	1	0.142857	-0.845098	Down-regulated	NotFound
ASPHD2	12	4	0.333333	-0.477121	Down-regulated	NotFound
ASPM	5987	2925	0.488559	-0.311083	Down-regulated	NotFound
ASPN	2186	660	0.301921	-0.520106	Down-regulated	NotFound
ASPRV1	1	5	5	0.69897	Up-regulated	NotFound
ASS1	190	17	0.0894737	-1.0483	Down-regulated	HALLMARK_ESTROGEN_RESPONSE_LATE,
ASS1P1	9	1	0.111111	-0.954243	Down-regulated	NotFound
ASS1P13	2	1	0.5	-0.30103	Down-regulated	NotFound
ASS1P14	1	3	3	0.477121	Up-regulated	NotFound
ASS1P5	2	1	0.5	-0.30103	Down-regulated	NotFound
ASTL	10	4	0.4	-0.39794	Down-regulated	NotFound
ASTN2	400	853	2.1325	0.328889	Up-regulated	NotFound
ASTN2-AS1	130	213	1.63846	0.214436	Up-regulated	NotFound
ASXL2	4641	3110	0.670114	-0.173851	Down-regulated	NotFound
ATAD2	2689	997	0.37077	-0.430896	Down-regulated	HALLMARK_E2F_TARGETS,
ATAD3C	22	4	0.181818	-0.740363	Down-regulated	NotFound
ATAT1	29	47	1.62069	0.2097	Up-regulated	NotFound
ATCAY	1	7	7	0.845098	Up-regulated	NotFound
ATE1	1190	1820	1.52941	0.184524	Up-regulated	NotFound
ATE1-AS1	5	11	2.2	0.342423	Up-regulated	NotFound
ATF3	2909	152	0.0522516	-1.2819	Down-regulated	HALLMARK_UV_RESPONSE_UP,HALLMARK_UNFOLDED_PROTEIN_RESPONSE,HALLMARK_TNFA_SIGNALING_VIA_NFKB,HALLMARK_P53_PATHWAY,HALLMARK_HYPOXIA,HALLMARK_CHOLESTEROL_HOMEOSTASIS,HALLMARK_APOPTOSIS,
ATF4	2701	1753	0.649019	-0.187743	Down-regulated	HALLMARK_UNFOLDED_PROTEIN_RESPONSE,
ATF5	286	504	1.76224	0.246065	Up-regulated	HALLMARK_G2M_CHECKPOINT,HALLMARK_CHOLESTEROL_HOMEOSTASIS,
ATF7IP	5077	9195	1.81111	0.257945	Up-regulated	NotFound
ATG101	175	86	0.491429	-0.30854	Down-regulated	NotFound
ATG16L1	215	104	0.483721	-0.315405	Down-regulated	NotFound
ATG16L2	468	752	1.60684	0.205972	Up-regulated	NotFound
ATG2A	572	303	0.52972	-0.275953	Down-regulated	NotFound
ATG2B	1394	2236	1.60402	0.205209	Up-regulated	NotFound
ATG9B	60	151	2.51667	0.400826	Up-regulated	NotFound
ATL1	105	60	0.571429	-0.243038	Down-regulated	NotFound
ATL3	5365	3233	0.60261	-0.219964	Down-regulated	NotFound
ATN1	1764	813	0.460884	-0.336408	Down-regulated	NotFound
ATOH7	3	1	0.333333	-0.477121	Down-regulated	NotFound
ATOH8	13	1	0.0769231	-1.11394	Down-regulated	HALLMARK_XENOBIOTIC_METABOLISM,
ATOX1	378	879	2.3254	0.366497	Up-regulated	HALLMARK_REACTIVE_OXYGEN_SPECIES_PATHWAY,HALLMARK_COMPLEMENT,
ATP10A	119	80	0.672269	-0.172457	Down-regulated	NotFound
ATP10B	1104	56	0.0507246	-1.29478	Down-regulated	NotFound
ATP10D	1991	911	0.457559	-0.339553	Down-regulated	NotFound
ATP11B	11035	5128	0.464703	-0.332824	Down-regulated	NotFound
ATP12A	441	12	0.0272109	-1.56526	Down-regulated	NotFound
ATP13A3	13068	5106	0.390725	-0.408128	Down-regulated	NotFound
ATP13A4	377	1	0.00265252	-2.57634	Down-regulated	NotFound
ATP1A1	4021	737	0.183288	-0.736867	Down-regulated	HALLMARK_PROTEIN_SECRETION,
ATP1A1-AS1	1015	170	0.167488	-0.776017	Down-regulated	NotFound
ATP1A2	24	3	0.125	-0.90309	Down-regulated	NotFound
ATP1A4	2	1	0.5	-0.30103	Down-regulated	NotFound
ATP1B1	3139	186	0.0592545	-1.22728	Down-regulated	HALLMARK_OXIDATIVE_PHOSPHORYLATION,
ATP1B2	32	5	0.15625	-0.80618	Down-regulated	NotFound
ATP1B3	8461	1912	0.225978	-0.645934	Down-regulated	HALLMARK_ADIPOGENESIS,
ATP1B4	4	1	0.25	-0.60206	Down-regulated	NotFound
ATP23	28	44	1.57143	0.196295	Up-regulated	NotFound
ATP2A1-AS1	2	1	0.5	-0.30103	Down-regulated	NotFound
ATP2A2	13716	9119	0.664844	-0.17728	Down-regulated	HALLMARK_XENOBIOTIC_METABOLISM,HALLMARK_MTORC1_SIGNALING,HALLMARK_INFLAMMATORY_RESPONSE,
ATP2A3	144	235	1.63194	0.212705	Up-regulated	NotFound
ATP2B1	3337	830	0.248726	-0.604278	Down-regulated	HALLMARK_UV_RESPONSE_DN,HALLMARK_TNFA_SIGNALING_VIA_NFKB,HALLMARK_INFLAMMATORY_RESPONSE,
ATP2B1-AS1	68	10	0.147059	-0.832509	Down-regulated	NotFound
ATP2B2	1	12	12	1.07918	Up-regulated	NotFound
ATP2B3	2	15	7.5	0.875061	Up-regulated	NotFound
ATP2B4	3941	2476	0.628267	-0.201856	Down-regulated	HALLMARK_UV_RESPONSE_DN,HALLMARK_ESTROGEN_RESPONSE_LATE,
ATP2C2	432	214	0.49537	-0.30507	Down-regulated	NotFound
ATP4B	3	1	0.333333	-0.477121	Down-regulated	NotFound
ATP5F1AP3	2	1	0.5	-0.30103	Down-regulated	NotFound
ATP5F1C	1265	750	0.592885	-0.227029	Down-regulated	HALLMARK_OXIDATIVE_PHOSPHORYLATION,
ATP5MC2	529	1562	2.95274	0.470225	Up-regulated	HALLMARK_OXIDATIVE_PHOSPHORYLATION,
ATP5MFP1	2	4	2	0.30103	Up-regulated	NotFound
ATP5MF-PTCD1	8	3	0.375	-0.425969	Down-regulated	NotFound
ATP5MG	403	251	0.622829	-0.205631	Down-regulated	HALLMARK_OXIDATIVE_PHOSPHORYLATION,
ATP5MGL	43	20	0.465116	-0.332438	Down-regulated	NotFound
ATP5MGP7	1	5	5	0.69897	Up-regulated	NotFound
ATP5PBP4	2	1	0.5	-0.30103	Down-regulated	NotFound
ATP5PD	629	429	0.682035	-0.166193	Down-regulated	HALLMARK_OXIDATIVE_PHOSPHORYLATION,
ATP5PO	154	243	1.57792	0.198086	Up-regulated	HALLMARK_OXIDATIVE_PHOSPHORYLATION,HALLMARK_ADIPOGENESIS,
ATP6AP1L	109	243	2.22936	0.34818	Up-regulated	NotFound
ATP6V0A1	2206	1348	0.611061	-0.213916	Down-regulated	HALLMARK_HEME_METABOLISM,
ATP6V0C	13	21	1.61538	0.208276	Up-regulated	HALLMARK_OXIDATIVE_PHOSPHORYLATION,
ATP6V0CP4	434	49	0.112903	-0.947294	Down-regulated	NotFound
ATP6V0D1-DT	63	232	3.68254	0.566147	Up-regulated	NotFound
ATP6V0D2	12	3	0.25	-0.60206	Down-regulated	NotFound
ATP6V0E1P1	78	35	0.448718	-0.348027	Down-regulated	NotFound
ATP6V0E2	47	109	2.31915	0.365329	Up-regulated	NotFound
ATP6V0E2-AS1	17	29	1.70588	0.231949	Up-regulated	NotFound
ATP6V1B2	1485	711	0.478788	-0.319857	Down-regulated	NotFound
ATP6V1C2	58	104	1.7931	0.253605	Up-regulated	NotFound
ATP6V1F	152	242	1.59211	0.201972	Up-regulated	HALLMARK_UV_RESPONSE_UP,HALLMARK_OXIDATIVE_PHOSPHORYLATION,
ATP6V1G1	1617	954	0.589981	-0.229162	Down-regulated	HALLMARK_OXIDATIVE_PHOSPHORYLATION,
ATP6V1G1P2	5	1	0.2	-0.69897	Down-regulated	NotFound
ATP6V1G1P4	8	4	0.5	-0.30103	Down-regulated	NotFound
ATP6V1H	649	441	0.679507	-0.167806	Down-regulated	HALLMARK_PROTEIN_SECRETION,HALLMARK_OXIDATIVE_PHOSPHORYLATION,
ATP7B	124	66	0.532258	-0.273878	Down-regulated	NotFound
ATP8A1	93	154	1.65591	0.219038	Up-regulated	NotFound
ATP8A2	40	3	0.075	-1.12494	Down-regulated	NotFound
ATP8A2P2	31	1	0.0322581	-1.49136	Down-regulated	NotFound
ATP8B2	210	56	0.266667	-0.574031	Down-regulated	NotFound
ATP8B4	233	86	0.369099	-0.432857	Down-regulated	NotFound
ATP8B5P	4	19	4.75	0.676694	Up-regulated	NotFound
ATPAF1	584	881	1.50856	0.178563	Up-regulated	NotFound
ATRAID	473	768	1.62368	0.2105	Up-regulated	NotFound
ATRNL1	148	80	0.540541	-0.267172	Down-regulated	NotFound
ATRX	8365	5743	0.686551	-0.163327	Down-regulated	HALLMARK_UV_RESPONSE_DN,HALLMARK_G2M_CHECKPOINT,
ATXN1	3140	536	0.170701	-0.767765	Down-regulated	HALLMARK_UV_RESPONSE_DN,HALLMARK_PEROXISOME,HALLMARK_BILE_ACID_METABOLISM,
ATXN2-AS	9	18	2	0.30103	Up-regulated	NotFound
ATXN7	2043	1421	0.695546	-0.157674	Down-regulated	NotFound
ATXN7L1	540	349	0.646296	-0.189568	Down-regulated	NotFound
ATXN7L3	1697	972	0.572775	-0.242016	Down-regulated	NotFound
AURKA	675	302	0.447407	-0.349297	Down-regulated	HALLMARK_SPERMATOGENESIS,HALLMARK_MTORC1_SIGNALING,HALLMARK_MITOTIC_SPINDLE,HALLMARK_GLYCOLYSIS,HALLMARK_G2M_CHECKPOINT,HALLMARK_E2F_TARGETS,
AURKB	296	118	0.398649	-0.39941	Down-regulated	HALLMARK_G2M_CHECKPOINT,HALLMARK_E2F_TARGETS,
AURKC	14	5	0.357143	-0.447158	Down-regulated	NotFound
AVPI1	81	33	0.407407	-0.389971	Down-regulated	NotFound
AVPR1A	295	103	0.349153	-0.456985	Down-regulated	HALLMARK_CHOLESTEROL_HOMEOSTASIS,HALLMARK_APOPTOSIS,
AVPR1B	7	2	0.285714	-0.544068	Down-regulated	NotFound
AVPR2	57	3	0.0526316	-1.27875	Down-regulated	NotFound
AWAT1	6	17	2.83333	0.452298	Up-regulated	NotFound
AWAT2	1	5	5	0.69897	Up-regulated	NotFound
AXDND1	95	1	0.0105263	-1.97772	Down-regulated	NotFound
AXL	403	127	0.315136	-0.501501	Down-regulated	HALLMARK_INFLAMMATORY_RESPONSE,
AZGP1	3	33	11	1.04139	Up-regulated	HALLMARK_ANDROGEN_RESPONSE,
AZI2	316	203	0.642405	-0.192191	Down-regulated	NotFound
AZIN2	126	81	0.642857	-0.191886	Down-regulated	NotFound
B2M	10257	5095	0.496734	-0.303876	Down-regulated	HALLMARK_INTERFERON_GAMMA_RESPONSE,HALLMARK_INTERFERON_ALPHA_RESPONSE,HALLMARK_ANDROGEN_RESPONSE,HALLMARK_ALLOGRAFT_REJECTION,
B3GALNT1	149	383	2.57047	0.410013	Up-regulated	NotFound
B3GALT1	10	3	0.3	-0.522879	Down-regulated	NotFound
B3GALT2	195	352	1.80513	0.256508	Up-regulated	NotFound
B3GALT5	599	5	0.00834725	-2.07846	Down-regulated	NotFound
B3GAT1-DT	1	5	5	0.69897	Up-regulated	NotFound
B3GAT2	68	27	0.397059	-0.401145	Down-regulated	NotFound
B3GLCT	193	135	0.699482	-0.155224	Down-regulated	NotFound
B3GNT2	1134	187	0.164903	-0.782771	Down-regulated	NotFound
B3GNT5	2447	1296	0.529628	-0.276029	Down-regulated	NotFound
B3GNT6	6	1	0.166667	-0.778151	Down-regulated	NotFound
B3GNT7	61	31	0.508197	-0.293968	Down-regulated	NotFound
B3GNT8	42	21	0.5	-0.30103	Down-regulated	NotFound
B3GNTL1P1	3	1	0.333333	-0.477121	Down-regulated	NotFound
B4GALNT1	159	21	0.132075	-0.879178	Down-regulated	NotFound
B4GALNT2	1	60	60	1.77815	Up-regulated	HALLMARK_HYPOXIA,
B4GALNT3	1151	219	0.190269	-0.720631	Down-regulated	NotFound
B4GALT1	1481	198	0.133693	-0.87389	Down-regulated	HALLMARK_TNFA_SIGNALING_VIA_NFKB,HALLMARK_GLYCOLYSIS,HALLMARK_ESTROGEN_RESPONSE_EARLY,HALLMARK_APICAL_SURFACE,HALLMARK_APICAL_JUNCTION,HALLMARK_ANDROGEN_RESPONSE,
B4GALT4	556	318	0.571942	-0.242648	Down-regulated	HALLMARK_GLYCOLYSIS,
B4GALT4-AS1	32	3	0.09375	-1.02803	Down-regulated	NotFound
B4GALT5	1829	902	0.493166	-0.307007	Down-regulated	HALLMARK_TNFA_SIGNALING_VIA_NFKB,
B4GALT6	73	153	2.09589	0.321369	Up-regulated	NotFound
B4GAT1	33	19	0.575758	-0.23976	Down-regulated	NotFound
B9D1	229	360	1.57205	0.196467	Up-regulated	NotFound
BAALC	47	517	11	1.04139	Up-regulated	NotFound
BAALC-AS2	5	1	0.2	-0.69897	Down-regulated	NotFound
BAAT	22	10	0.454545	-0.342423	Down-regulated	NotFound
BABAM2	219	1259	5.74886	0.759582	Up-regulated	NotFound
BACH1-IT3	40	9	0.225	-0.647817	Down-regulated	NotFound
BACH2	16	11	0.6875	-0.162727	Down-regulated	NotFound
BAD	68	44	0.647059	-0.189056	Down-regulated	NotFound
BAG1	1110	447	0.402703	-0.395015	Down-regulated	HALLMARK_MYOGENESIS,HALLMARK_ESTROGEN_RESPONSE_LATE,HALLMARK_ESTROGEN_RESPONSE_EARLY,
BAG4	1165	522	0.448069	-0.348655	Down-regulated	NotFound
BAHD1	399	226	0.566416	-0.246864	Down-regulated	NotFound
BAIAP2	4879	1333	0.273212	-0.563501	Down-regulated	HALLMARK_P53_PATHWAY,HALLMARK_APICAL_JUNCTION,
BAIAP2L1	1210	689	0.569421	-0.244566	Down-regulated	NotFound
BAMBI	45	6	0.133333	-0.875061	Down-regulated	NotFound
BANF2	1	2	2	0.30103	Up-regulated	NotFound
BAP1	459	34	0.0740741	-1.13033	Down-regulated	NotFound
BARX1-DT	6	3	0.5	-0.30103	Down-regulated	NotFound
BARX2	628	2465	3.92516	0.593857	Up-regulated	NotFound
BASP1-AS1	3	2	0.666667	-0.176091	Down-regulated	NotFound
BATF	20	6	0.3	-0.522879	Down-regulated	HALLMARK_IL2_STAT5_SIGNALING,HALLMARK_ESTROGEN_RESPONSE_LATE,
BATF2	67	6	0.0895522	-1.04792	Down-regulated	HALLMARK_INTERFERON_GAMMA_RESPONSE,HALLMARK_INTERFERON_ALPHA_RESPONSE,
BATF3	26	15	0.576923	-0.238882	Down-regulated	HALLMARK_IL2_STAT5_SIGNALING,
BBLN	235	110	0.468085	-0.329675	Down-regulated	NotFound
BBOF1	37	126	3.40541	0.532169	Up-regulated	NotFound
BBOX1	476	278	0.584034	-0.233562	Down-regulated	HALLMARK_BILE_ACID_METABOLISM,
BBOX1-AS1	204	81	0.397059	-0.401145	Down-regulated	NotFound
BBS10	309	683	2.21036	0.344462	Up-regulated	NotFound
BBS12	54	96	1.77778	0.249877	Up-regulated	NotFound
BBS2	343	805	2.34694	0.370502	Up-regulated	NotFound
BBS5	36	57	1.58333	0.199572	Up-regulated	NotFound
BBS9	198	305	1.5404	0.187635	Up-regulated	NotFound
BBX	1989	4072	2.04726	0.311173	Up-regulated	NotFound
BCAM	743	37	0.0497981	-1.30279	Down-regulated	HALLMARK_HEME_METABOLISM,HALLMARK_DNA_REPAIR,
BCAN	27	47	1.74074	0.240734	Up-regulated	HALLMARK_HYPOXIA,
BCAR1	210	75	0.357143	-0.447158	Down-regulated	HALLMARK_XENOBIOTIC_METABOLISM,HALLMARK_MITOTIC_SPINDLE,
BCAR3	75	160	2.13333	0.329059	Up-regulated	HALLMARK_TGF_BETA_SIGNALING,HALLMARK_BILE_ACID_METABOLISM,
BCAR4	5	3	0.6	-0.221849	Down-regulated	NotFound
BCAS1	38	10	0.263158	-0.579784	Down-regulated	NotFound
BCAS2	659	445	0.675266	-0.170525	Down-regulated	NotFound
BCAS3	1137	2259	1.98681	0.298156	Up-regulated	NotFound
BCAS4	53	18	0.339623	-0.469003	Down-regulated	NotFound
BCAT1	1487	106	0.0712845	-1.14701	Down-regulated	HALLMARK_XENOBIOTIC_METABOLISM,HALLMARK_MTORC1_SIGNALING,HALLMARK_ALLOGRAFT_REJECTION,
BCAT2	95	206	2.16842	0.336144	Up-regulated	NotFound
BCCIP	508	764	1.50394	0.17723	Up-regulated	NotFound
BCDIN3D-AS1	38	80	2.10526	0.323306	Up-regulated	NotFound
BCHE	104	289	2.77885	0.443865	Up-regulated	NotFound
BCKDHA	7	25	3.57143	0.552842	Up-regulated	HALLMARK_OXIDATIVE_PHOSPHORYLATION,HALLMARK_ADIPOGENESIS,
BCKDHB	133	326	2.45113	0.389366	Up-regulated	HALLMARK_UV_RESPONSE_DN,HALLMARK_FATTY_ACID_METABOLISM,
BCKDK	315	555	1.7619	0.245982	Up-regulated	NotFound
BCL10	1082	466	0.430684	-0.365841	Down-regulated	HALLMARK_PEROXISOME,HALLMARK_APOPTOSIS,HALLMARK_ALLOGRAFT_REJECTION,
BCL11A	3762	6422	1.70707	0.232252	Up-regulated	NotFound
BCL2L10	29	11	0.37931	-0.421005	Down-regulated	HALLMARK_APOPTOSIS,
BCL2L2-PABPN1	41	22	0.536585	-0.270361	Down-regulated	NotFound
BCL3	764	113	0.147906	-0.830015	Down-regulated	HALLMARK_TNFA_SIGNALING_VIA_NFKB,HALLMARK_G2M_CHECKPOINT,HALLMARK_ALLOGRAFT_REJECTION,
BCL6	2264	772	0.340989	-0.467259	Down-regulated	HALLMARK_TNFA_SIGNALING_VIA_NFKB,HALLMARK_ADIPOGENESIS,
BCL6B	134	14	0.104478	-0.980977	Down-regulated	NotFound
BCL7A	53	17	0.320755	-0.493827	Down-regulated	NotFound
BCL7B	441	259	0.587302	-0.231139	Down-regulated	NotFound
BCL7C	155	247	1.59355	0.202365	Up-regulated	NotFound
BCL9L	2040	1317	0.645588	-0.190044	Down-regulated	NotFound
BCLAF1P2	5	3	0.6	-0.221849	Down-regulated	NotFound
BCORP1	7	1	0.142857	-0.845098	Down-regulated	NotFound
BCR	1801	634	0.352027	-0.453424	Down-regulated	HALLMARK_MITOTIC_SPINDLE,
BCRP8	3	2	0.666667	-0.176091	Down-regulated	NotFound
BCRP9	6	1	0.166667	-0.778151	Down-regulated	NotFound
BCS1L	317	572	1.80442	0.256337	Up-regulated	NotFound
BCYRN1	15	56	3.73333	0.572097	Up-regulated	NotFound
BDH1	157	21	0.133758	-0.87368	Down-regulated	NotFound
BDKRB1	41	102	2.4878	0.395816	Up-regulated	HALLMARK_INFLAMMATORY_RESPONSE,
BDKRB2	745	255	0.342282	-0.465616	Down-regulated	HALLMARK_MYOGENESIS,
BDNF	38	105	2.76316	0.441406	Up-regulated	HALLMARK_UV_RESPONSE_DN,HALLMARK_EPITHELIAL_MESENCHYMAL_TRANSITION,
BDNF-AS	127	269	2.11811	0.325949	Up-regulated	NotFound
BEAN1	45	15	0.333333	-0.477121	Down-regulated	NotFound
BEAN1-AS1	3	1	0.333333	-0.477121	Down-regulated	NotFound
BEGAIN	88	20	0.227273	-0.643453	Down-regulated	NotFound
BEND2	1	3	3	0.477121	Up-regulated	NotFound
BEND5	17	9	0.529412	-0.276206	Down-regulated	NotFound
BEND6	70	40	0.571429	-0.243038	Down-regulated	NotFound
BEND7	243	141	0.580247	-0.236387	Down-regulated	NotFound
BEST1	65	21	0.323077	-0.490694	Down-regulated	HALLMARK_INFLAMMATORY_RESPONSE,
BEST2	6	4	0.666667	-0.176091	Down-regulated	NotFound
BEST4	8	30	3.75	0.574031	Up-regulated	NotFound
BET1L	372	254	0.682796	-0.165709	Down-regulated	NotFound
BEX2	117	78	0.666667	-0.176091	Down-regulated	NotFound
BEX3	433	250	0.577367	-0.238548	Down-regulated	NotFound
BFAR	160	298	1.8625	0.270096	Up-regulated	NotFound
BFSP1	102	41	0.401961	-0.395816	Down-regulated	NotFound
BFSP2	5	1	0.2	-0.69897	Down-regulated	NotFound
BGLAP	2	13	6.5	0.812913	Up-regulated	NotFound
BGLT3	1	4	4	0.60206	Up-regulated	NotFound
BHLHB9	5	9	1.8	0.255273	Up-regulated	NotFound
BHLHE22	12	1	0.0833333	-1.07918	Down-regulated	NotFound
BHLHE40-AS1	25	44	1.76	0.245513	Up-regulated	NotFound
BHLHE41	59	363	6.15254	0.789055	Up-regulated	NotFound
BHMT	47	23	0.489362	-0.31037	Down-regulated	NotFound
BHMT2	31	10	0.322581	-0.491362	Down-regulated	NotFound
BICC1	231	17	0.0735931	-1.13316	Down-regulated	NotFound
BICD1	707	275	0.388967	-0.410087	Down-regulated	NotFound
BICD2	9213	2583	0.280365	-0.552277	Down-regulated	NotFound
BICDL1	799	191	0.239049	-0.621513	Down-regulated	NotFound
BICDL2	472	279	0.591102	-0.228338	Down-regulated	NotFound
BID	493	235	0.476673	-0.321779	Down-regulated	HALLMARK_UV_RESPONSE_UP,HALLMARK_APOPTOSIS,
BIK	26	11	0.423077	-0.373581	Down-regulated	HALLMARK_GLYCOLYSIS,HALLMARK_APOPTOSIS,
BIN1	174	21	0.12069	-0.91833	Down-regulated	HALLMARK_MYOGENESIS,HALLMARK_MITOTIC_SPINDLE,
BIN2	55	97	1.76364	0.246409	Up-regulated	NotFound
BIN3	333	140	0.42042	-0.376316	Down-regulated	NotFound
BIRC3	807	76	0.094176	-1.02606	Down-regulated	HALLMARK_TNFA_SIGNALING_VIA_NFKB,HALLMARK_KRAS_SIGNALING_UP,HALLMARK_APOPTOSIS,
BISPR	23	11	0.478261	-0.320335	Down-regulated	NotFound
BLCAP	3548	2467	0.695321	-0.157814	Down-regulated	HALLMARK_P53_PATHWAY,
BLID	3	1	0.333333	-0.477121	Down-regulated	NotFound
BLK	1	10	10	1	Up-regulated	NotFound
BLM	401	195	0.486284	-0.31311	Down-regulated	NotFound
BLMH	571	365	0.639229	-0.194343	Down-regulated	NotFound
BLNK	188	95	0.505319	-0.296434	Down-regulated	NotFound
BLOC1S2	319	551	1.72727	0.237361	Up-regulated	NotFound
BLOC1S3	120	215	1.79167	0.253257	Up-regulated	NotFound
BLVRA	92	155	1.68478	0.226544	Up-regulated	HALLMARK_HEME_METABOLISM,HALLMARK_FATTY_ACID_METABOLISM,
BLVRB	171	102	0.596491	-0.224396	Down-regulated	HALLMARK_XENOBIOTIC_METABOLISM,HALLMARK_HEME_METABOLISM,HALLMARK_ESTROGEN_RESPONSE_LATE,HALLMARK_ESTROGEN_RESPONSE_EARLY,
BMERB1	17	1	0.0588235	-1.23045	Down-regulated	NotFound
BMF	100	22	0.22	-0.657577	Down-regulated	HALLMARK_APOPTOSIS,
BMI1	353	572	1.6204	0.209621	Up-regulated	NotFound
BMP1	965	158	0.163731	-0.78587	Down-regulated	HALLMARK_EPITHELIAL_MESENCHYMAL_TRANSITION,HALLMARK_COAGULATION,HALLMARK_APICAL_JUNCTION,
BMP2	347	10	0.0288184	-1.54033	Down-regulated	HALLMARK_UV_RESPONSE_UP,HALLMARK_TNFA_SIGNALING_VIA_NFKB,HALLMARK_TGF_BETA_SIGNALING,HALLMARK_P53_PATHWAY,HALLMARK_KRAS_SIGNALING_UP,HALLMARK_IL2_STAT5_SIGNALING,HALLMARK_APOPTOSIS,
BMP2K	842	501	0.595012	-0.225474	Down-regulated	HALLMARK_HEME_METABOLISM,
BMP2KL	140	78	0.557143	-0.254033	Down-regulated	NotFound
BMP3	10	3	0.3	-0.522879	Down-regulated	NotFound
BMP4	36	2	0.0555556	-1.25527	Down-regulated	NotFound
BMP5	6	4	0.666667	-0.176091	Down-regulated	NotFound
BMP6	66	13	0.19697	-0.705601	Down-regulated	HALLMARK_BILE_ACID_METABOLISM,
BMP7	564	1	0.00177305	-2.75128	Down-regulated	NotFound
BMP8A	289	172	0.595156	-0.225369	Down-regulated	NotFound
BMP8B-AS1	1	4	4	0.60206	Up-regulated	NotFound
BMPER	17	5	0.294118	-0.531479	Down-regulated	NotFound
BMPR1A	798	1379	1.72807	0.237561	Up-regulated	HALLMARK_UV_RESPONSE_DN,HALLMARK_TGF_BETA_SIGNALING,
BMPR1B-DT	5	3	0.6	-0.221849	Down-regulated	NotFound
BMPR2	4993	3205	0.641899	-0.192534	Down-regulated	HALLMARK_TGF_BETA_SIGNALING,HALLMARK_IL2_STAT5_SIGNALING,
BMS1P1	260	544	2.09231	0.320626	Up-regulated	NotFound
BMS1P10	1	2	2	0.30103	Up-regulated	NotFound
BMT2	348	550	1.58046	0.198783	Up-regulated	NotFound
BNC1	3340	1629	0.487725	-0.311825	Down-regulated	NotFound
BNC2	154	23	0.149351	-0.825793	Down-regulated	NotFound
BNC2-AS1	6	1	0.166667	-0.778151	Down-regulated	NotFound
BNIP3	457	1370	2.99781	0.476804	Up-regulated	HALLMARK_PROTEIN_SECRETION,
BNIP3P10	5	34	6.8	0.832509	Up-regulated	NotFound
BNIP3P11	56	102	1.82143	0.260412	Up-regulated	NotFound
BNIP3P16	5	3	0.6	-0.221849	Down-regulated	NotFound
BNIP3P17	6	1	0.166667	-0.778151	Down-regulated	NotFound
BNIP3P20	1	2	2	0.30103	Up-regulated	NotFound
BNIP3P25	13	49	3.76923	0.576253	Up-regulated	NotFound
BNIP3P26	8	64	8	0.90309	Up-regulated	NotFound
BNIP3P38	1	6	6	0.778151	Up-regulated	NotFound
BNIP3P39	6	53	8.83333	0.946125	Up-regulated	NotFound
BNIP3P4	2	1	0.5	-0.30103	Down-regulated	NotFound
BNIP3P42	29	85	2.93103	0.467021	Up-regulated	NotFound
BNIP3P8	11	23	2.09091	0.320335	Up-regulated	NotFound
BNIPL	694	1135	1.63545	0.213636	Up-regulated	NotFound
BOC	175	345	1.97143	0.294781	Up-regulated	NotFound
BOD1L1	2711	1875	0.691627	-0.160128	Down-regulated	NotFound
BOLA2P2	10	18	1.8	0.255273	Up-regulated	NotFound
BOLA2-SMG1P6	18	37	2.05556	0.312929	Up-regulated	NotFound
BOLA3-DT	86	49	0.569767	-0.244302	Down-regulated	NotFound
BOLA3P4	3	1	0.333333	-0.477121	Down-regulated	NotFound
BOLL	636	134	0.210692	-0.676352	Down-regulated	NotFound
BORCS6	19	30	1.57895	0.198368	Up-regulated	NotFound
BPGM	433	172	0.397229	-0.400959	Down-regulated	HALLMARK_KRAS_SIGNALING_UP,HALLMARK_INTERFERON_GAMMA_RESPONSE,HALLMARK_HEME_METABOLISM,
BPHL	82	159	1.93902	0.287583	Up-regulated	HALLMARK_XENOBIOTIC_METABOLISM,HALLMARK_FATTY_ACID_METABOLISM,
BPIFB1	52	766	14.7308	1.16823	Up-regulated	NotFound
BPIFB2	1	29	29	1.4624	Up-regulated	NotFound
BPIFB5P	2	1	0.5	-0.30103	Down-regulated	NotFound
BRCA2	1546	688	0.445019	-0.351621	Down-regulated	HALLMARK_MITOTIC_SPINDLE,HALLMARK_G2M_CHECKPOINT,HALLMARK_E2F_TARGETS,
BRCC3P1	43	19	0.44186	-0.354715	Down-regulated	NotFound
BRD1	1486	874	0.588156	-0.230507	Down-regulated	NotFound
BRD2	1696	785	0.462854	-0.334556	Down-regulated	NotFound
BRD3	708	491	0.693503	-0.158952	Down-regulated	NotFound
BRD3OS	87	46	0.528736	-0.276761	Down-regulated	NotFound
BRD4	3713	2393	0.644492	-0.190782	Down-regulated	NotFound
BRD7P2	4	13	3.25	0.511883	Up-regulated	NotFound
BRDT	2	1	0.5	-0.30103	Down-regulated	HALLMARK_KRAS_SIGNALING_DN,
BRF2	69	41	0.594203	-0.226065	Down-regulated	HALLMARK_DNA_REPAIR,
BRI3	532	364	0.684211	-0.16481	Down-regulated	NotFound
BRICD5	7	11	1.57143	0.196295	Up-regulated	NotFound
BRINP1	1	3	3	0.477121	Up-regulated	NotFound
BRINP3	44	11	0.25	-0.60206	Down-regulated	NotFound
BRIP1	1677	951	0.567084	-0.246353	Down-regulated	NotFound
BRIX1P1	2	1	0.5	-0.30103	Down-regulated	NotFound
BRMS1	254	151	0.594488	-0.225857	Down-regulated	NotFound
BRPF3	640	320	0.5	-0.30103	Down-regulated	HALLMARK_COMPLEMENT,
BRS3	2	3	1.5	0.176091	Up-regulated	HALLMARK_HYPOXIA,
BRSK1	27	1	0.037037	-1.43136	Down-regulated	NotFound
BRSK2	22	61	2.77273	0.442907	Up-regulated	NotFound
BRWD1	5200	8331	1.60212	0.204694	Up-regulated	NotFound
BRWD1-AS1	8	18	2.25	0.352183	Up-regulated	NotFound
BRWD1-AS2	5	26	5.2	0.716003	Up-regulated	NotFound
BRWD1P3	5	1	0.2	-0.69897	Down-regulated	NotFound
BSCL2	88	36	0.409091	-0.38818	Down-regulated	NotFound
BSN	19	43	2.26316	0.354715	Up-regulated	NotFound
BSND	2	1	0.5	-0.30103	Down-regulated	NotFound
BSNDP3	2	1	0.5	-0.30103	Down-regulated	NotFound
BSPRY	157	36	0.229299	-0.639597	Down-regulated	NotFound
BST2	93	14	0.150538	-0.822355	Down-regulated	HALLMARK_INTERFERON_GAMMA_RESPONSE,HALLMARK_INTERFERON_ALPHA_RESPONSE,HALLMARK_INFLAMMATORY_RESPONSE,
BTAF1	2757	4589	1.66449	0.221281	Up-regulated	NotFound
BTBD1	1444	979	0.677978	-0.168785	Down-regulated	NotFound
BTBD17	2	1	0.5	-0.30103	Down-regulated	NotFound
BTBD18	238	102	0.428571	-0.367977	Down-regulated	NotFound
BTBD19	420	130	0.309524	-0.509306	Down-regulated	NotFound
BTBD6	533	342	0.641651	-0.192701	Down-regulated	NotFound
BTBD7	270	186	0.688889	-0.161851	Down-regulated	NotFound
BTBD8	230	490	2.13043	0.328468	Up-regulated	NotFound
BTBD9	630	344	0.546032	-0.262782	Down-regulated	NotFound
BTBD9-AS1	62	36	0.580645	-0.236089	Down-regulated	NotFound
BTC	177	10	0.0564972	-1.24797	Down-regulated	HALLMARK_KRAS_SIGNALING_UP,
BTG1	3831	6076	1.58601	0.200306	Up-regulated	HALLMARK_UV_RESPONSE_UP,HALLMARK_TNFA_SIGNALING_VIA_NFKB,HALLMARK_P53_PATHWAY,HALLMARK_INTERFERON_GAMMA_RESPONSE,HALLMARK_HYPOXIA,
BTG2	1277	673	0.527016	-0.278176	Down-regulated	HALLMARK_UV_RESPONSE_UP,HALLMARK_TNFA_SIGNALING_VIA_NFKB,HALLMARK_P53_PATHWAY,HALLMARK_MTORC1_SIGNALING,HALLMARK_KRAS_SIGNALING_DN,HALLMARK_INFLAMMATORY_RESPONSE,HALLMARK_HEME_METABOLISM,HALLMARK_APOPTOSIS,
BTG2-DT	4	10	2.5	0.39794	Up-regulated	NotFound
BTG3-AS1	1	4	4	0.60206	Up-regulated	NotFound
BTG4	4	9	2.25	0.352183	Up-regulated	NotFound
BTK	33	19	0.575758	-0.23976	Down-regulated	NotFound
BTLA	27	4	0.148148	-0.829304	Down-regulated	NotFound
BTN2A1	396	198	0.5	-0.30103	Down-regulated	NotFound
BTN2A3P	73	41	0.561644	-0.250539	Down-regulated	NotFound
BTNL3	1	2	2	0.30103	Up-regulated	NotFound
BTNL8	10	2	0.2	-0.69897	Down-regulated	NotFound
BUB1	811	438	0.540074	-0.267547	Down-regulated	HALLMARK_SPERMATOGENESIS,HALLMARK_MTORC1_SIGNALING,HALLMARK_MITOTIC_SPINDLE,HALLMARK_G2M_CHECKPOINT,
BUB1B	682	316	0.463343	-0.334097	Down-regulated	HALLMARK_E2F_TARGETS,
BUB3	1409	2122	1.50603	0.177834	Up-regulated	HALLMARK_MYC_TARGETS_V1,HALLMARK_G2M_CHECKPOINT,
BVES	130	20	0.153846	-0.812913	Down-regulated	NotFound
BVES-AS1	23	3	0.130435	-0.884607	Down-regulated	NotFound
BYSL	612	373	0.609477	-0.215043	Down-regulated	HALLMARK_MYC_TARGETS_V2,
BZW1	2852	1059	0.371318	-0.430254	Down-regulated	NotFound
C10orf105	2	1	0.5	-0.30103	Down-regulated	NotFound
C10orf55	5	1	0.2	-0.69897	Down-regulated	NotFound
C10orf62	2	10	5	0.69897	Up-regulated	NotFound
C10orf67	9	1	0.111111	-0.954243	Down-regulated	NotFound
C10orf71	2	1	0.5	-0.30103	Down-regulated	NotFound
C10orf82	2	1	0.5	-0.30103	Down-regulated	NotFound
C10orf90	4	2	0.5	-0.30103	Down-regulated	NotFound
C10orf95-AS1	121	562	4.64463	0.666951	Up-regulated	NotFound
C10orf99	226	1	0.00442478	-2.35411	Down-regulated	NotFound
C11orf1	127	307	2.41732	0.383335	Up-regulated	NotFound
C11orf21	12	27	2.25	0.352183	Up-regulated	NotFound
C11orf24	320	94	0.29375	-0.532022	Down-regulated	NotFound
C11orf42	14	31	2.21429	0.345234	Up-regulated	NotFound
C11orf45	125	539	4.312	0.634679	Up-regulated	NotFound
C11orf52	2	1	0.5	-0.30103	Down-regulated	NotFound
C11orf53	1	211	211	2.32428	Up-regulated	NotFound
C11orf68	208	97	0.466346	-0.331292	Down-regulated	NotFound
C11orf80	927	1604	1.73031	0.238125	Up-regulated	NotFound
C11orf87	16	4	0.25	-0.60206	Down-regulated	NotFound
C11orf91	9	1	0.111111	-0.954243	Down-regulated	NotFound
C11orf94	10	4	0.4	-0.39794	Down-regulated	NotFound
C11orf96	30	8	0.266667	-0.574031	Down-regulated	NotFound
C12orf40	23	49	2.13043	0.328468	Up-regulated	NotFound
C12orf42	6	17	2.83333	0.452298	Up-regulated	NotFound
C12orf50	1	2	2	0.30103	Up-regulated	NotFound
C12orf54	15	4	0.266667	-0.574031	Down-regulated	NotFound
C12orf56	113	345	3.0531	0.484741	Up-regulated	NotFound
C12orf60	36	60	1.66667	0.221849	Up-regulated	NotFound
C12orf71	4	2	0.5	-0.30103	Down-regulated	NotFound
C12orf75	235	62	0.26383	-0.578676	Down-regulated	NotFound
C14orf132	181	120	0.662983	-0.178497	Down-regulated	NotFound
C14orf178	13	1	0.0769231	-1.11394	Down-regulated	NotFound
C14orf28	67	136	2.02985	0.307464	Up-regulated	NotFound
C14orf39	3	1	0.333333	-0.477121	Down-regulated	NotFound
C15orf39	721	221	0.306519	-0.513543	Down-regulated	NotFound
C15orf48	38	8	0.210526	-0.676694	Down-regulated	NotFound
C15orf65	7	18	2.57143	0.410174	Up-regulated	NotFound
C16orf46	6	1	0.166667	-0.778151	Down-regulated	NotFound
C16orf54	36	25	0.694444	-0.158362	Down-regulated	NotFound
C16orf72	4373	2919	0.667505	-0.175545	Down-regulated	NotFound
C16orf74	182	32	0.175824	-0.754921	Down-regulated	NotFound
C16orf86	4	8	2	0.30103	Up-regulated	NotFound
C16orf87	193	317	1.64249	0.215502	Up-regulated	NotFound
C16orf89	10	27	2.7	0.431364	Up-regulated	NotFound
C16orf90	15	2	0.133333	-0.875061	Down-regulated	NotFound
C16orf92	5	1	0.2	-0.69897	Down-regulated	NotFound
C16orf95	31	14	0.451613	-0.345234	Down-regulated	NotFound
C16orf95-DT	1	9	9	0.954243	Up-regulated	NotFound
C16orf96	2	3	1.5	0.176091	Up-regulated	NotFound
C17orf107	19	10	0.526316	-0.278754	Down-regulated	NotFound
C17orf49	6	12	2	0.30103	Up-regulated	NotFound
C17orf99	17	4	0.235294	-0.628389	Down-regulated	NotFound
C18orf15	36	3	0.0833333	-1.07918	Down-regulated	NotFound
C18orf32	92	146	1.58696	0.200565	Up-regulated	NotFound
C18orf54	125	194	1.552	0.190892	Up-regulated	NotFound
C19orf12	384	268	0.697917	-0.156196	Down-regulated	NotFound
C19orf18	12	37	3.08333	0.48902	Up-regulated	NotFound
C19orf38	1	8	8	0.90309	Up-regulated	NotFound
C19orf44	63	97	1.53968	0.187431	Up-regulated	NotFound
C19orf54	260	151	0.580769	-0.235996	Down-regulated	NotFound
C19orf73	3	6	2	0.30103	Up-regulated	NotFound
C19orf85	2	5	2.5	0.39794	Up-regulated	NotFound
C1D	518	358	0.69112	-0.160447	Down-regulated	NotFound
C1GALT1C1L	2	6	3	0.477121	Up-regulated	NotFound
C1orf115	136	66	0.485294	-0.313995	Down-regulated	NotFound
C1orf116	1575	647	0.410794	-0.386376	Down-regulated	NotFound
C1orf127	1	2	2	0.30103	Up-regulated	NotFound
C1orf141	1	4	4	0.60206	Up-regulated	NotFound
C1orf146	6	2	0.333333	-0.477121	Down-regulated	NotFound
C1orf21	810	231	0.285185	-0.544873	Down-regulated	NotFound
C1orf210	34	59	1.73529	0.239373	Up-regulated	NotFound
C1orf216	185	115	0.621622	-0.206474	Down-regulated	NotFound
C1orf220	22	151	6.86364	0.836554	Up-regulated	NotFound
C1orf226	268	36	0.134328	-0.871832	Down-regulated	NotFound
C1orf50	92	164	1.78261	0.251056	Up-regulated	NotFound
C1orf53	9	15	1.66667	0.221849	Up-regulated	NotFound
C1orf54	98	26	0.265306	-0.576253	Down-regulated	NotFound
C1orf68	4	1	0.25	-0.60206	Down-regulated	NotFound
C1orf74	479	233	0.48643	-0.31298	Down-regulated	NotFound
C1QA	85	47	0.552941	-0.257321	Down-regulated	HALLMARK_COMPLEMENT,HALLMARK_COAGULATION,
C1QB	143	80	0.559441	-0.252246	Down-regulated	NotFound
C1QBP	665	1057	1.58947	0.201253	Up-regulated	HALLMARK_MYC_TARGETS_V1,
C1QC	126	76	0.603175	-0.219557	Down-regulated	HALLMARK_COMPLEMENT,
C1QL1	7	2	0.285714	-0.544068	Down-regulated	NotFound
C1QL3	19	1	0.0526316	-1.27875	Down-regulated	NotFound
C1QL4	3	1	0.333333	-0.477121	Down-regulated	NotFound
C1QTNF1	141	9	0.0638298	-1.19498	Down-regulated	NotFound
C1QTNF12	171	3	0.0175439	-1.75587	Down-regulated	NotFound
C1QTNF3	84	290	3.45238	0.538119	Up-regulated	NotFound
C1QTNF3-AMACR	3	25	8.33333	0.920819	Up-regulated	NotFound
C1QTNF7	137	22	0.160584	-0.794298	Down-regulated	NotFound
C1QTNF7-AS1	6	4	0.666667	-0.176091	Down-regulated	NotFound
C1QTNF8	2	1	0.5	-0.30103	Down-regulated	NotFound
C1QTNF9B	5	2	0.4	-0.39794	Down-regulated	NotFound
C1R	367	35	0.0953678	-1.0206	Down-regulated	HALLMARK_INTERFERON_GAMMA_RESPONSE,HALLMARK_COMPLEMENT,HALLMARK_COAGULATION,
C1RL	52	20	0.384615	-0.414973	Down-regulated	NotFound
C1RL-AS1	148	69	0.466216	-0.331413	Down-regulated	NotFound
C1S	2672	129	0.0482784	-1.31625	Down-regulated	HALLMARK_INTERFERON_GAMMA_RESPONSE,HALLMARK_INTERFERON_ALPHA_RESPONSE,HALLMARK_COMPLEMENT,HALLMARK_COAGULATION,
C2	4	1	0.25	-0.60206	Down-regulated	HALLMARK_COMPLEMENT,HALLMARK_COAGULATION,HALLMARK_ALLOGRAFT_REJECTION,
C20orf173	6	10	1.66667	0.221849	Up-regulated	NotFound
C20orf202	4	1	0.25	-0.60206	Down-regulated	NotFound
C20orf203	1	9	9	0.954243	Up-regulated	NotFound
C20orf27	130	317	2.43846	0.387116	Up-regulated	NotFound
C20orf85	4	1	0.25	-0.60206	Down-regulated	NotFound
C20orf96	13	21	1.61538	0.208276	Up-regulated	NotFound
C22orf31	2	1	0.5	-0.30103	Down-regulated	NotFound
C22orf39	239	410	1.71548	0.234386	Up-regulated	NotFound
C22orf42	3	1	0.333333	-0.477121	Down-regulated	NotFound
C22orf46	389	231	0.59383	-0.226338	Down-regulated	NotFound
C2CD2	651	1394	2.14132	0.330682	Up-regulated	NotFound
C2CD2L	281	111	0.395018	-0.403383	Down-regulated	NotFound
C2CD4B	2	32	16	1.20412	Up-regulated	NotFound
C2CD4C	12	3	0.25	-0.60206	Down-regulated	NotFound
C2CD4D	7	1	0.142857	-0.845098	Down-regulated	NotFound
C2CD5	788	1812	2.29949	0.361632	Up-regulated	NotFound
C2CD6	26	8	0.307692	-0.511883	Down-regulated	NotFound
C2orf15	17	44	2.58824	0.413004	Up-regulated	NotFound
C2orf16	278	437	1.57194	0.196437	Up-regulated	NotFound
C2orf50	7	4	0.571429	-0.243038	Down-regulated	NotFound
C2orf66	33	10	0.30303	-0.518514	Down-regulated	NotFound
C2orf68	586	916	1.56314	0.193998	Up-regulated	NotFound
C2orf72	34	10	0.294118	-0.531479	Down-regulated	NotFound
C2orf74	33	70	2.12121	0.326584	Up-regulated	NotFound
C2orf76	39	90	2.30769	0.363178	Up-regulated	NotFound
C2orf83	9	2	0.222222	-0.653213	Down-regulated	NotFound
C2orf88	205	410	2	0.30103	Up-regulated	NotFound
C3	400	218	0.545	-0.263603	Down-regulated	HALLMARK_HEME_METABOLISM,HALLMARK_COMPLEMENT,HALLMARK_COAGULATION,HALLMARK_ADIPOGENESIS,
C3AR1	79	54	0.683544	-0.165233	Down-regulated	HALLMARK_KRAS_SIGNALING_UP,HALLMARK_INFLAMMATORY_RESPONSE,
C3orf20	22	1	0.0454545	-1.34242	Down-regulated	NotFound
C3orf36	52	1	0.0192308	-1.716	Down-regulated	NotFound
C3orf49	35	61	1.74286	0.241262	Up-regulated	NotFound
C3orf52	364	132	0.362637	-0.440527	Down-regulated	NotFound
C3orf62	168	80	0.47619	-0.322219	Down-regulated	NotFound
C3orf70	218	28	0.12844	-0.891298	Down-regulated	NotFound
C3orf80	22	3	0.136364	-0.865301	Down-regulated	NotFound
C3orf84	1	6	6	0.778151	Up-regulated	NotFound
C4BPA	8	1	0.125	-0.90309	Down-regulated	NotFound
C4BPAP1	3	1	0.333333	-0.477121	Down-regulated	NotFound
C4BPB	3	1	0.333333	-0.477121	Down-regulated	HALLMARK_UV_RESPONSE_UP,HALLMARK_COMPLEMENT,
C4orf19	47	8	0.170213	-0.769008	Down-regulated	NotFound
C4orf36	4	1	0.25	-0.60206	Down-regulated	NotFound
C4orf45	32	7	0.21875	-0.660052	Down-regulated	NotFound
C4orf46	237	127	0.535865	-0.270945	Down-regulated	NotFound
C4orf50	4	1	0.25	-0.60206	Down-regulated	NotFound
C4orf51	48	26	0.541667	-0.266268	Down-regulated	NotFound
C4orf54	10	32	3.2	0.50515	Up-regulated	NotFound
C5	285	136	0.477193	-0.321306	Down-regulated	HALLMARK_KRAS_SIGNALING_DN,
C5AR1	122	68	0.557377	-0.253851	Down-regulated	HALLMARK_INFLAMMATORY_RESPONSE,
C5AR2	17	36	2.11765	0.325854	Up-regulated	NotFound
C5orf24	1675	2719	1.62328	0.210394	Up-regulated	NotFound
C5orf34	135	215	1.59259	0.202105	Up-regulated	NotFound
C5orf47	15	1	0.0666667	-1.17609	Down-regulated	NotFound
C5orf52	3	1	0.333333	-0.477121	Down-regulated	NotFound
C5orf58	11	3	0.272727	-0.564271	Down-regulated	NotFound
C5orf60	2	1	0.5	-0.30103	Down-regulated	NotFound
C5orf63	208	533	2.5625	0.408664	Up-regulated	NotFound
C5orf64-AS1	1	3	3	0.477121	Up-regulated	NotFound
C6orf132	5154	1590	0.308498	-0.510747	Down-regulated	NotFound
C6orf141	359	7	0.0194986	-1.71	Down-regulated	NotFound
C6orf15	4	1	0.25	-0.60206	Down-regulated	NotFound
C6orf163	94	204	2.17021	0.336502	Up-regulated	NotFound
C6orf201	6	1	0.166667	-0.778151	Down-regulated	NotFound
C6orf223	159	103	0.647799	-0.18856	Down-regulated	NotFound
C6orf52	2	1	0.5	-0.30103	Down-regulated	NotFound
C6orf58	1	26	26	1.41497	Up-regulated	NotFound
C6orf62	2796	1714	0.613019	-0.212526	Down-regulated	NotFound
C7	1	23	23	1.36173	Up-regulated	NotFound
C7orf50	235	384	1.63404	0.213263	Up-regulated	NotFound
C7orf57	5	1	0.2	-0.69897	Down-regulated	NotFound
C8G	12	21	1.75	0.243038	Up-regulated	HALLMARK_COAGULATION,
C8orf34	17	27	1.58824	0.200915	Up-regulated	NotFound
C8orf34-AS1	1	38	38	1.57978	Up-regulated	NotFound
C8orf44	153	233	1.52288	0.182664	Up-regulated	NotFound
C8orf44-SGK3	2	5	2.5	0.39794	Up-regulated	NotFound
C8orf48	7	2	0.285714	-0.544068	Down-regulated	NotFound
C8orf58	112	41	0.366071	-0.436434	Down-regulated	NotFound
C8orf76	144	96	0.666667	-0.176091	Down-regulated	NotFound
C8orf82	178	269	1.51124	0.179332	Up-regulated	NotFound
C9	919	14	0.0152339	-1.81719	Down-regulated	HALLMARK_COMPLEMENT,HALLMARK_COAGULATION,
C9orf131	114	72	0.631579	-0.199572	Down-regulated	NotFound
C9orf152	6	1	0.166667	-0.778151	Down-regulated	NotFound
C9orf163	8	5	0.625	-0.20412	Down-regulated	NotFound
C9orf24	12	8	0.666667	-0.176091	Down-regulated	NotFound
C9orf40	140	90	0.642857	-0.191886	Down-regulated	NotFound
CA1	11	82	7.45455	0.872421	Up-regulated	HALLMARK_HEME_METABOLISM,
CA10	4	1	0.25	-0.60206	Down-regulated	NotFound
CA11	16	4	0.25	-0.60206	Down-regulated	NotFound
CA12	10217	5935	0.580895	-0.235903	Down-regulated	HALLMARK_HYPOXIA,HALLMARK_ESTROGEN_RESPONSE_LATE,HALLMARK_ESTROGEN_RESPONSE_EARLY,
CA13	37	115	3.10811	0.492496	Up-regulated	NotFound
CA15P1	25	4	0.16	-0.79588	Down-regulated	NotFound
CA2	1940	155	0.0798969	-1.09747	Down-regulated	HALLMARK_XENOBIOTIC_METABOLISM,HALLMARK_UV_RESPONSE_UP,HALLMARK_KRAS_SIGNALING_UP,HALLMARK_IL2_STAT5_SIGNALING,HALLMARK_HEME_METABOLISM,HALLMARK_FATTY_ACID_METABOLISM,HALLMARK_ESTROGEN_RESPONSE_LATE,HALLMARK_COMPLEMENT,
CA4	11	1	0.0909091	-1.04139	Down-regulated	HALLMARK_FATTY_ACID_METABOLISM,
CA6	3	1	0.333333	-0.477121	Down-regulated	HALLMARK_FATTY_ACID_METABOLISM,
CA8	10	2	0.2	-0.69897	Down-regulated	NotFound
CA9	26	246	9.46154	0.975962	Up-regulated	NotFound
CAB39	2848	1634	0.573736	-0.241288	Down-regulated	HALLMARK_PI3K_AKT_MTOR_SIGNALING,
CAB39P1	2	3	1.5	0.176091	Up-regulated	NotFound
CABCOCO1	3	1	0.333333	-0.477121	Down-regulated	NotFound
CABP1	13	1	0.0769231	-1.11394	Down-regulated	NotFound
CABP7	2	13	6.5	0.812913	Up-regulated	NotFound
CABYR	126	42	0.333333	-0.477121	Down-regulated	NotFound
CABYRP1	1	7	7	0.845098	Up-regulated	NotFound
CACFD1	7	2	0.285714	-0.544068	Down-regulated	NotFound
CACHD1	287	78	0.271777	-0.565787	Down-regulated	NotFound
CACNA1A	124	20	0.16129	-0.792392	Down-regulated	HALLMARK_UV_RESPONSE_DN,
CACNA1C	201	74	0.368159	-0.433964	Down-regulated	NotFound
CACNA1D	218	81	0.37156	-0.429971	Down-regulated	NotFound
CACNA1E	15	8	0.533333	-0.273001	Down-regulated	NotFound
CACNA1F	19	42	2.21053	0.344496	Up-regulated	HALLMARK_KRAS_SIGNALING_DN,
CACNA1G	25	7	0.28	-0.552842	Down-regulated	NotFound
CACNA1G-AS1	1	4	4	0.60206	Up-regulated	NotFound
CACNA1H	81	6	0.0740741	-1.13033	Down-regulated	HALLMARK_MYOGENESIS,HALLMARK_GLYCOLYSIS,
CACNA1I	2	21	10.5	1.02119	Up-regulated	NotFound
CACNA2D1	803	3370	4.19676	0.622914	Up-regulated	NotFound
CACNA2D1-AS1	53	181	3.41509	0.533403	Up-regulated	NotFound
CACNA2D2	28	73	2.60714	0.416165	Up-regulated	HALLMARK_ESTROGEN_RESPONSE_LATE,
CACNA2D3	796	22	0.0276382	-1.55849	Down-regulated	NotFound
CACNA2D3-AS1	227	4	0.0176211	-1.75397	Down-regulated	NotFound
CACNA2D4	3	10	3.33333	0.522879	Up-regulated	NotFound
CACNB4	64	38	0.59375	-0.226396	Down-regulated	NotFound
CACNG1	3	5	1.66667	0.221849	Up-regulated	HALLMARK_MYOGENESIS,HALLMARK_KRAS_SIGNALING_DN,
CACNG4	10	1	0.1	-1	Down-regulated	NotFound
CACNG8	2	5	2.5	0.39794	Up-regulated	NotFound
CACTIN-AS1	8	3	0.375	-0.425969	Down-regulated	NotFound
CACYBPP3	5	1	0.2	-0.69897	Down-regulated	NotFound
CAD	1838	2760	1.50163	0.176564	Up-regulated	HALLMARK_MYC_TARGETS_V1,
CADM1	157	68	0.433121	-0.363391	Down-regulated	HALLMARK_PEROXISOME,HALLMARK_EPITHELIAL_MESENCHYMAL_TRANSITION,
CADM2	1	4	4	0.60206	Up-regulated	HALLMARK_APICAL_JUNCTION,
CADM4	135	63	0.466667	-0.330993	Down-regulated	NotFound
CADPS	12	8	0.666667	-0.176091	Down-regulated	NotFound
CADPS2	301	109	0.362126	-0.44114	Down-regulated	NotFound
CALB1	2972	2	0.000672948	-3.17202	Down-regulated	NotFound
CALB2	1	4	4	0.60206	Up-regulated	HALLMARK_ESTROGEN_RESPONSE_EARLY,HALLMARK_APICAL_JUNCTION,
CALCB	2	1	0.5	-0.30103	Down-regulated	HALLMARK_KRAS_SIGNALING_DN,
CALCOCO1	786	1253	1.59415	0.202529	Up-regulated	NotFound
CALCR	5	21	4.2	0.623249	Up-regulated	HALLMARK_ESTROGEN_RESPONSE_LATE,HALLMARK_ESTROGEN_RESPONSE_EARLY,
CALD1	2857	318	0.111306	-0.953483	Down-regulated	HALLMARK_EPITHELIAL_MESENCHYMAL_TRANSITION,
CALHM1	4	1	0.25	-0.60206	Down-regulated	NotFound
CALHM2	85	54	0.635294	-0.197025	Down-regulated	NotFound
CALHM5	97	7	0.0721649	-1.14167	Down-regulated	NotFound
CALM1	5668	1465	0.258469	-0.587592	Down-regulated	HALLMARK_COMPLEMENT,
CALM1P1	1	4	4	0.60206	Up-regulated	NotFound
CALM2	5539	3718	0.67124	-0.173122	Down-regulated	NotFound
CALM2P4	3	1	0.333333	-0.477121	Down-regulated	NotFound
CALML4	24	48	2	0.30103	Up-regulated	NotFound
CALML5	404	1586	3.92574	0.593922	Up-regulated	HALLMARK_KRAS_SIGNALING_DN,
CALML6	15	3	0.2	-0.69897	Down-regulated	NotFound
CALN1	1	5	5	0.69897	Up-regulated	NotFound
CALU	3006	1302	0.433134	-0.363378	Down-regulated	HALLMARK_EPITHELIAL_MESENCHYMAL_TRANSITION,
CAMK1D	336	234	0.696429	-0.157123	Down-regulated	HALLMARK_KRAS_SIGNALING_DN,
CAMK1G	86	20	0.232558	-0.633468	Down-regulated	NotFound
CAMK2B	18	11	0.611111	-0.21388	Down-regulated	HALLMARK_MYOGENESIS,
CAMK2D	1764	598	0.339002	-0.469797	Down-regulated	NotFound
CAMK4	273	54	0.197802	-0.703769	Down-regulated	HALLMARK_SPERMATOGENESIS,HALLMARK_PI3K_AKT_MTOR_SIGNALING,
CAMKK1	346	953	2.75434	0.440017	Up-regulated	NotFound
CAMKV	1	4	4	0.60206	Up-regulated	NotFound
CAMLG	344	728	2.11628	0.325573	Up-regulated	NotFound
CAMSAP1	2031	1199	0.59035	-0.228891	Down-regulated	NotFound
CAMSAP2	4795	2345	0.489051	-0.310646	Down-regulated	NotFound
CAMSAP3	95	57	0.6	-0.221849	Down-regulated	NotFound
CAMTA1	599	1054	1.7596	0.245414	Up-regulated	NotFound
CAND2	69	25	0.362319	-0.440909	Down-regulated	NotFound
CANT1	1175	769	0.654468	-0.184112	Down-regulated	HALLMARK_ESTROGEN_RESPONSE_EARLY,HALLMARK_DNA_REPAIR,
CAP1	3356	1945	0.579559	-0.236902	Down-regulated	HALLMARK_APICAL_JUNCTION,
CAP1P1	1	2	2	0.30103	Up-regulated	NotFound
CAP1P2	1	2	2	0.30103	Up-regulated	NotFound
CAP2	95	49	0.515789	-0.287528	Down-regulated	HALLMARK_UV_RESPONSE_DN,HALLMARK_EPITHELIAL_MESENCHYMAL_TRANSITION,
CAPG	460	125	0.271739	-0.565848	Down-regulated	HALLMARK_IL2_STAT5_SIGNALING,HALLMARK_EPITHELIAL_MESENCHYMAL_TRANSITION,HALLMARK_ALLOGRAFT_REJECTION,
CAPN1	2767	1407	0.508493	-0.293715	Down-regulated	NotFound
CAPN10-DT	81	143	1.76543	0.246851	Up-regulated	NotFound
CAPN14	46	7	0.152174	-0.81766	Down-regulated	NotFound
CAPN2	4739	2233	0.471196	-0.326798	Down-regulated	HALLMARK_COAGULATION,
CAPN3	547	199	0.363803	-0.439134	Down-regulated	HALLMARK_IL2_STAT5_SIGNALING,
CAPN5	56	14	0.25	-0.60206	Down-regulated	HALLMARK_GLYCOLYSIS,HALLMARK_COAGULATION,
CAPN6	4	1	0.25	-0.60206	Down-regulated	NotFound
CAPN8	7	2	0.285714	-0.544068	Down-regulated	NotFound
CAPN9	9	6	0.666667	-0.176091	Down-regulated	HALLMARK_KRAS_SIGNALING_DN,
CAPNS1	1242	688	0.553945	-0.256533	Down-regulated	NotFound
CAPNS2	191	435	2.27749	0.357456	Up-regulated	NotFound
CAPS	28	56	2	0.30103	Up-regulated	NotFound
CAPS2	112	41	0.366071	-0.436434	Down-regulated	NotFound
CAPZA1	5639	3554	0.630254	-0.200485	Down-regulated	NotFound
CAPZA3	15	1	0.0666667	-1.17609	Down-regulated	NotFound
CAPZB	2869	1675	0.583827	-0.233716	Down-regulated	HALLMARK_MITOTIC_SPINDLE,
CARD10	118	3	0.0254237	-1.59476	Down-regulated	NotFound
CARD11	79	27	0.341772	-0.466263	Down-regulated	NotFound
CARD16	47	24	0.510638	-0.291887	Down-regulated	NotFound
CARD17	54	27	0.5	-0.30103	Down-regulated	NotFound
CARD18	13	20	1.53846	0.187087	Up-regulated	NotFound
CARD19	144	69	0.479167	-0.319513	Down-regulated	NotFound
CARD6	476	77	0.161765	-0.791116	Down-regulated	NotFound
CARD8-AS1	41	9	0.219512	-0.658541	Down-regulated	NotFound
CARF	314	544	1.73248	0.238669	Up-regulated	NotFound
CARHSP1	868	425	0.489631	-0.310131	Down-regulated	NotFound
CARMIL1	665	384	0.577444	-0.23849	Down-regulated	NotFound
CARMIL3	13	3	0.230769	-0.636822	Down-regulated	NotFound
CARS1	272	178	0.654412	-0.184149	Down-regulated	NotFound
CARS1P2	50	139	2.78	0.444045	Up-regulated	NotFound
CASC11	13	360	27.6923	1.44236	Up-regulated	NotFound
CASC17	1	2	2	0.30103	Up-regulated	NotFound
CASC18	6	14	2.33333	0.367977	Up-regulated	NotFound
CASC2	91	306	3.36264	0.52668	Up-regulated	NotFound
CASC20	91	44	0.483516	-0.315589	Down-regulated	NotFound
CASC8	15	26	1.73333	0.238882	Up-regulated	NotFound
CASC9	1146	583	0.508726	-0.293516	Down-regulated	NotFound
CASD1	447	805	1.80089	0.255488	Up-regulated	NotFound
CASK	3053	1544	0.505732	-0.29608	Down-regulated	NotFound
CASKIN2	323	198	0.613003	-0.212537	Down-regulated	NotFound
CASKP1	2	1	0.5	-0.30103	Down-regulated	NotFound
CASP10	535	62	0.115888	-0.935962	Down-regulated	HALLMARK_COMPLEMENT,
CASP12	8	1	0.125	-0.90309	Down-regulated	NotFound
CASP16P	59	99	1.67797	0.224783	Up-regulated	NotFound
CASP3	766	270	0.35248	-0.452865	Down-regulated	HALLMARK_UV_RESPONSE_UP,HALLMARK_INTERFERON_GAMMA_RESPONSE,HALLMARK_IL2_STAT5_SIGNALING,HALLMARK_COMPLEMENT,HALLMARK_APOPTOSIS,
CASP4	1774	1213	0.683766	-0.165093	Down-regulated	HALLMARK_INTERFERON_GAMMA_RESPONSE,HALLMARK_COMPLEMENT,HALLMARK_APOPTOSIS,
CASP4LP	47	2	0.0425532	-1.37107	Down-regulated	NotFound
CASP5	27	10	0.37037	-0.431364	Down-regulated	HALLMARK_COMPLEMENT,
CASP6	87	184	2.11494	0.325299	Up-regulated	HALLMARK_XENOBIOTIC_METABOLISM,HALLMARK_HYPOXIA,HALLMARK_GLYCOLYSIS,HALLMARK_APOPTOSIS,
CASP7	520	311	0.598077	-0.223243	Down-regulated	HALLMARK_OXIDATIVE_PHOSPHORYLATION,HALLMARK_INTERFERON_GAMMA_RESPONSE,HALLMARK_COMPLEMENT,HALLMARK_APOPTOSIS,
CASQ2	3	1	0.333333	-0.477121	Down-regulated	HALLMARK_MYOGENESIS,
CASR	8	2	0.25	-0.60206	Down-regulated	NotFound
CASS4	35	21	0.6	-0.221849	Down-regulated	NotFound
CASTOR1	21	12	0.571429	-0.243038	Down-regulated	NotFound
CASTOR2	516	332	0.643411	-0.191512	Down-regulated	NotFound
CASTOR3	105	168	1.6	0.20412	Up-regulated	NotFound
CAT	169	64	0.378698	-0.421707	Down-regulated	HALLMARK_XENOBIOTIC_METABOLISM,HALLMARK_REACTIVE_OXYGEN_SPECIES_PATHWAY,HALLMARK_PEROXISOME,HALLMARK_HEME_METABOLISM,HALLMARK_BILE_ACID_METABOLISM,HALLMARK_ADIPOGENESIS,
CATSPER2P1	242	381	1.57438	0.19711	Up-regulated	NotFound
CATSPER3	49	13	0.265306	-0.576253	Down-regulated	NotFound
CATSPERB	137	58	0.423358	-0.373293	Down-regulated	NotFound
CATSPERD	5	9	1.8	0.255273	Up-regulated	NotFound
CAV1	1382	828	0.599132	-0.222478	Down-regulated	HALLMARK_UV_RESPONSE_DN,HALLMARK_HYPOXIA,HALLMARK_ESTROGEN_RESPONSE_LATE,HALLMARK_APOPTOSIS,
CAVIN1	1781	143	0.080292	-1.09533	Down-regulated	HALLMARK_HYPOXIA,HALLMARK_ADIPOGENESIS,
CAVIN3	14	1	0.0714286	-1.14613	Down-regulated	HALLMARK_HYPOXIA,
CBARP	44	10	0.227273	-0.643453	Down-regulated	NotFound
CBL	2422	1021	0.421552	-0.375148	Down-regulated	HALLMARK_KRAS_SIGNALING_UP,HALLMARK_IL6_JAK_STAT3_SIGNALING,
CBLC	759	250	0.329381	-0.482302	Down-regulated	NotFound
CBLL1-AS1	16	26	1.625	0.210853	Up-regulated	NotFound
CBLN1	1	6	6	0.778151	Up-regulated	NotFound
CBLN2	2	1	0.5	-0.30103	Down-regulated	NotFound
CBLN3	20	4	0.2	-0.69897	Down-regulated	NotFound
CBR3	12	55	4.58333	0.661181	Up-regulated	HALLMARK_FATTY_ACID_METABOLISM,
CBR3-AS1	196	641	3.27041	0.514602	Up-regulated	NotFound
CBS	4	1	0.25	-0.60206	Down-regulated	HALLMARK_CHOLESTEROL_HOMEOSTASIS,
CBWD2	579	991	1.71157	0.233395	Up-regulated	NotFound
CBWD5	317	508	1.60252	0.204804	Up-regulated	NotFound
CBX3P2	7	14	2	0.30103	Up-regulated	NotFound
CBX7	150	303	2.02	0.305351	Up-regulated	NotFound
CBX8	25	74	2.96	0.471292	Up-regulated	HALLMARK_KRAS_SIGNALING_UP,
CBY1P1	1	3	3	0.477121	Up-regulated	NotFound
CC2D1A	463	310	0.669546	-0.174219	Down-regulated	NotFound
CC2D2A	1477	447	0.30264	-0.519073	Down-regulated	NotFound
CC2D2B	264	621	2.35227	0.371488	Up-regulated	NotFound
CCAR2	931	446	0.479055	-0.319615	Down-regulated	NotFound
CCAT2	28	1	0.0357143	-1.44716	Down-regulated	NotFound
CCBE1	10	1	0.1	-1	Down-regulated	NotFound
CCDC102B	379	209	0.551451	-0.258493	Down-regulated	NotFound
CCDC106	38	21	0.552632	-0.257564	Down-regulated	HALLMARK_KRAS_SIGNALING_DN,
CCDC110	9	14	1.55556	0.191886	Up-regulated	NotFound
CCDC113	34	195	5.73529	0.758556	Up-regulated	NotFound
CCDC115	200	335	1.675	0.224015	Up-regulated	NotFound
CCDC116	6	4	0.666667	-0.176091	Down-regulated	NotFound
CCDC122	110	194	1.76364	0.246409	Up-regulated	NotFound
CCDC13	7	1	0.142857	-0.845098	Down-regulated	NotFound
CCDC136	57	33	0.578947	-0.237361	Down-regulated	NotFound
CCDC13-AS1	7	2	0.285714	-0.544068	Down-regulated	NotFound
CCDC13-AS2	7	1	0.142857	-0.845098	Down-regulated	NotFound
CCDC141	87	22	0.252874	-0.597097	Down-regulated	NotFound
CCDC144A	384	649	1.6901	0.227913	Up-regulated	NotFound
CCDC144NL	8	403	50.375	1.70222	Up-regulated	NotFound
CCDC148	36	61	1.69444	0.229027	Up-regulated	NotFound
CCDC148-AS1	1	2	2	0.30103	Up-regulated	NotFound
CCDC153	16	11	0.6875	-0.162727	Down-regulated	NotFound
CCDC154	4	16	4	0.60206	Up-regulated	NotFound
CCDC157	21	8	0.380952	-0.419129	Down-regulated	NotFound
CCDC159	62	103	1.66129	0.220446	Up-regulated	NotFound
CCDC163	16	81	5.0625	0.704365	Up-regulated	NotFound
CCDC168	38	8	0.210526	-0.676694	Down-regulated	NotFound
CCDC169	12	27	2.25	0.352183	Up-regulated	NotFound
CCDC17	207	68	0.328502	-0.483461	Down-regulated	NotFound
CCDC170	12	8	0.666667	-0.176091	Down-regulated	NotFound
CCDC171	234	548	2.34188	0.369565	Up-regulated	NotFound
CCDC172	11	287	26.0909	1.41649	Up-regulated	NotFound
CCDC175	2	1	0.5	-0.30103	Down-regulated	NotFound
CCDC179	2	19	9.5	0.977724	Up-regulated	NotFound
CCDC180	36	15	0.416667	-0.380211	Down-regulated	NotFound
CCDC181	46	84	1.82609	0.261521	Up-regulated	NotFound
CCDC183-AS1	25	16	0.64	-0.19382	Down-regulated	NotFound
CCDC188	12	2	0.166667	-0.778151	Down-regulated	NotFound
CCDC190	9	1	0.111111	-0.954243	Down-regulated	NotFound
CCDC191	401	743	1.85287	0.267844	Up-regulated	NotFound
CCDC192	10	5	0.5	-0.30103	Down-regulated	NotFound
CCDC196	20	114	5.7	0.755875	Up-regulated	NotFound
CCDC198	41	21	0.512195	-0.290565	Down-regulated	NotFound
CCDC24	83	36	0.433735	-0.362776	Down-regulated	NotFound
CCDC25	505	290	0.574257	-0.240893	Down-regulated	NotFound
CCDC26	361	21	0.0581717	-1.23529	Down-regulated	NotFound
CCDC28A	121	222	1.83471	0.263568	Up-regulated	HALLMARK_HEME_METABOLISM,
CCDC28A-AS1	10	28	2.8	0.447158	Up-regulated	NotFound
CCDC3	123	1	0.00813008	-2.08991	Down-regulated	NotFound
CCDC30	138	353	2.55797	0.407896	Up-regulated	NotFound
CCDC32	172	85	0.494186	-0.30611	Down-regulated	NotFound
CCDC33	8	3	0.375	-0.425969	Down-regulated	NotFound
CCDC38	79	39	0.493671	-0.306562	Down-regulated	NotFound
CCDC39	93	143	1.53763	0.186853	Up-regulated	NotFound
CCDC40	96	151	1.57292	0.196706	Up-regulated	NotFound
CCDC43	560	361	0.644643	-0.190681	Down-regulated	NotFound
CCDC51	98	51	0.520408	-0.283656	Down-regulated	NotFound
CCDC54	2	1	0.5	-0.30103	Down-regulated	NotFound
CCDC60	11	6	0.545455	-0.263241	Down-regulated	NotFound
CCDC61	43	98	2.27907	0.357758	Up-regulated	NotFound
CCDC62	45	24	0.533333	-0.273001	Down-regulated	NotFound
CCDC66	414	635	1.53382	0.185773	Up-regulated	NotFound
CCDC68	50	26	0.52	-0.283997	Down-regulated	NotFound
CCDC69	172	30	0.174419	-0.758407	Down-regulated	NotFound
CCDC71L	528	285	0.539773	-0.267789	Down-regulated	NotFound
CCDC73	36	6	0.166667	-0.778151	Down-regulated	NotFound
CCDC74A	28	15	0.535714	-0.271067	Down-regulated	NotFound
CCDC78	25	50	2	0.30103	Up-regulated	NotFound
CCDC8	7	1	0.142857	-0.845098	Down-regulated	NotFound
CCDC80	346	123	0.355491	-0.449171	Down-regulated	NotFound
CCDC81	61	26	0.42623	-0.370356	Down-regulated	NotFound
CCDC83	25	3	0.12	-0.920819	Down-regulated	NotFound
CCDC85A	4	9	2.25	0.352183	Up-regulated	NotFound
CCDC85B	133	28	0.210526	-0.676694	Down-regulated	NotFound
CCDC85C	953	491	0.515215	-0.288011	Down-regulated	NotFound
CCDC86	172	80	0.465116	-0.332438	Down-regulated	NotFound
CCDC87	122	51	0.418033	-0.37879	Down-regulated	NotFound
CCDC88B	173	68	0.393064	-0.405537	Down-regulated	NotFound
CCDC88C	1641	426	0.259598	-0.585699	Down-regulated	NotFound
CCDC91	1741	1083	0.622056	-0.20617	Down-regulated	NotFound
CCDC96	13	4	0.307692	-0.511883	Down-regulated	NotFound
CCDC97	625	335	0.536	-0.270835	Down-regulated	NotFound
CCER1	2	1	0.5	-0.30103	Down-regulated	NotFound
CCK	2	1	0.5	-0.30103	Down-regulated	HALLMARK_UV_RESPONSE_UP,
CCKBR	1	5	5	0.69897	Up-regulated	NotFound
CCL11	47	1	0.0212766	-1.6721	Down-regulated	HALLMARK_ALLOGRAFT_REJECTION,
CCL13	9	1	0.111111	-0.954243	Down-regulated	HALLMARK_ALLOGRAFT_REJECTION,
CCL17	7	1	0.142857	-0.845098	Down-regulated	HALLMARK_INFLAMMATORY_RESPONSE,
CCL18	3	1	0.333333	-0.477121	Down-regulated	NotFound
CCL19	4	12	3	0.477121	Up-regulated	HALLMARK_ALLOGRAFT_REJECTION,
CCL2	178	8	0.0449438	-1.34733	Down-regulated	HALLMARK_UNFOLDED_PROTEIN_RESPONSE,HALLMARK_TNFA_SIGNALING_VIA_NFKB,HALLMARK_INTERFERON_GAMMA_RESPONSE,HALLMARK_INFLAMMATORY_RESPONSE,HALLMARK_ALLOGRAFT_REJECTION,
CCL21	33	19	0.575758	-0.23976	Down-regulated	NotFound
CCL24	14	9	0.642857	-0.191886	Down-regulated	HALLMARK_INFLAMMATORY_RESPONSE,
CCL26	2	1	0.5	-0.30103	Down-regulated	NotFound
CCL3	1	4	4	0.60206	Up-regulated	NotFound
CCL3L1	10	1	0.1	-1	Down-regulated	NotFound
CCL4	17	4	0.235294	-0.628389	Down-regulated	HALLMARK_TNFA_SIGNALING_VIA_NFKB,HALLMARK_ALLOGRAFT_REJECTION,
CCL4L2	5	1	0.2	-0.69897	Down-regulated	NotFound
CCL5	10	23	2.3	0.361728	Up-regulated	HALLMARK_TNFA_SIGNALING_VIA_NFKB,HALLMARK_INTERFERON_GAMMA_RESPONSE,HALLMARK_INFLAMMATORY_RESPONSE,HALLMARK_COMPLEMENT,HALLMARK_ALLOGRAFT_REJECTION,
CCL7	3	1	0.333333	-0.477121	Down-regulated	HALLMARK_INTERFERON_GAMMA_RESPONSE,HALLMARK_INFLAMMATORY_RESPONSE,HALLMARK_IL6_JAK_STAT3_SIGNALING,HALLMARK_ALLOGRAFT_REJECTION,
CCL8	40	1	0.025	-1.60206	Down-regulated	NotFound
CCM2	398	139	0.349246	-0.456868	Down-regulated	NotFound
CCM2L	14	4	0.285714	-0.544068	Down-regulated	NotFound
CCN1	1047	52	0.0496657	-1.30394	Down-regulated	HALLMARK_UV_RESPONSE_DN,HALLMARK_TNFA_SIGNALING_VIA_NFKB,HALLMARK_HYPOXIA,HALLMARK_EPITHELIAL_MESENCHYMAL_TRANSITION,
CCN2	1264	88	0.0696203	-1.15726	Down-regulated	HALLMARK_HYPOXIA,HALLMARK_EPITHELIAL_MESENCHYMAL_TRANSITION,
CCN3	152	16	0.105263	-0.977724	Down-regulated	NotFound
CCN4	1243	607	0.488335	-0.311282	Down-regulated	NotFound
CCN5	1	5	5	0.69897	Up-regulated	HALLMARK_HYPOXIA,HALLMARK_ESTROGEN_RESPONSE_LATE,HALLMARK_ESTROGEN_RESPONSE_EARLY,
CCN6	8	19	2.375	0.375664	Up-regulated	NotFound
CCNB1	794	393	0.494962	-0.305428	Down-regulated	NotFound
CCNB1IP1	355	674	1.89859	0.278432	Up-regulated	NotFound
CCNB3	4	1	0.25	-0.60206	Down-regulated	NotFound
CCNC	1590	1030	0.647799	-0.18856	Down-regulated	NotFound
CCND1	4402	2533	0.57542	-0.240015	Down-regulated	HALLMARK_TNFA_SIGNALING_VIA_NFKB,HALLMARK_NOTCH_SIGNALING,HALLMARK_G2M_CHECKPOINT,HALLMARK_ESTROGEN_RESPONSE_LATE,HALLMARK_ESTROGEN_RESPONSE_EARLY,HALLMARK_APOPTOSIS,HALLMARK_ANDROGEN_RESPONSE,
CCND2	639	229	0.358372	-0.445665	Down-regulated	HALLMARK_WNT_BETA_CATENIN_SIGNALING,HALLMARK_P53_PATHWAY,HALLMARK_KRAS_SIGNALING_UP,HALLMARK_IL2_STAT5_SIGNALING,HALLMARK_APOPTOSIS,HALLMARK_ANGIOGENESIS,HALLMARK_ALLOGRAFT_REJECTION,
CCND3P1	1	2	2	0.30103	Up-regulated	NotFound
CCNF	543	356	0.655617	-0.18335	Down-regulated	HALLMARK_MTORC1_SIGNALING,HALLMARK_G2M_CHECKPOINT,
CCNG1P1	11	1	0.0909091	-1.04139	Down-regulated	NotFound
CCNI2	6	37	6.16667	0.79005	Up-regulated	NotFound
CCNJ	307	656	2.13681	0.329765	Up-regulated	NotFound
CCNJL	23	106	4.6087	0.663578	Up-regulated	NotFound
CCNK	475	220	0.463158	-0.334271	Down-regulated	HALLMARK_P53_PATHWAY,
CCNL1	11225	5150	0.458797	-0.338379	Down-regulated	HALLMARK_TNFA_SIGNALING_VIA_NFKB,
CCNO	10	15	1.5	0.176091	Up-regulated	HALLMARK_DNA_REPAIR,
CCNP	5	1	0.2	-0.69897	Down-regulated	NotFound
CCNYL1	567	219	0.386243	-0.413139	Down-regulated	NotFound
CCNYL2	5	2	0.4	-0.39794	Down-regulated	NotFound
CCP110	608	983	1.61678	0.20865	Up-regulated	HALLMARK_P53_PATHWAY,HALLMARK_E2F_TARGETS,
CCR1	70	25	0.357143	-0.447158	Down-regulated	HALLMARK_IL6_JAK_STAT3_SIGNALING,HALLMARK_ALLOGRAFT_REJECTION,
CCR10	3	7	2.33333	0.367977	Up-regulated	NotFound
CCR2	7	12	1.71429	0.234083	Up-regulated	HALLMARK_ALLOGRAFT_REJECTION,
CCR4	41	7	0.170732	-0.767686	Down-regulated	HALLMARK_IL2_STAT5_SIGNALING,
CCR6	3	1	0.333333	-0.477121	Down-regulated	NotFound
CCR7	65	2	0.0307692	-1.51188	Down-regulated	HALLMARK_INFLAMMATORY_RESPONSE,
CCR8	38	1	0.0263158	-1.57978	Down-regulated	HALLMARK_KRAS_SIGNALING_DN,
CCR9	4	1	0.25	-0.60206	Down-regulated	NotFound
CCRL2	10	1	0.1	-1	Down-regulated	HALLMARK_TNFA_SIGNALING_VIA_NFKB,HALLMARK_INTERFERON_ALPHA_RESPONSE,HALLMARK_INFLAMMATORY_RESPONSE,
CCS	285	181	0.635088	-0.197166	Down-regulated	NotFound
CCSER1	407	195	0.479115	-0.31956	Down-regulated	NotFound
CCT3P1	2	1	0.5	-0.30103	Down-regulated	NotFound
CCT4P2	4	1	0.25	-0.60206	Down-regulated	NotFound
CCT5P1	63	22	0.349206	-0.456918	Down-regulated	NotFound
CCT6P2	1	2	2	0.30103	Up-regulated	NotFound
CCT7P1	52	9	0.173077	-0.761761	Down-regulated	NotFound
CCT7P2	2	1	0.5	-0.30103	Down-regulated	NotFound
CCZ1B	231	156	0.675325	-0.170487	Down-regulated	NotFound
CCZ1P1	2	12	6	0.778151	Up-regulated	NotFound
CD101	147	30	0.204082	-0.690196	Down-regulated	NotFound
CD101-AS1	48	32	0.666667	-0.176091	Down-regulated	NotFound
CD109	3750	867	0.2312	-0.636012	Down-regulated	NotFound
CD109-AS1	13	6	0.461538	-0.335792	Down-regulated	NotFound
CD14	254	32	0.125984	-0.899684	Down-regulated	HALLMARK_INFLAMMATORY_RESPONSE,HALLMARK_IL6_JAK_STAT3_SIGNALING,HALLMARK_APOPTOSIS,
CD163	129	35	0.271318	-0.566522	Down-regulated	NotFound
CD163L1	180	31	0.172222	-0.763911	Down-regulated	NotFound
CD164L2	17	5	0.294118	-0.531479	Down-regulated	NotFound
CD177	113	1	0.00884956	-2.05308	Down-regulated	NotFound
CD19	51	18	0.352941	-0.452298	Down-regulated	NotFound
CD1B	7	1	0.142857	-0.845098	Down-regulated	NotFound
CD1D	10	1	0.1	-1	Down-regulated	HALLMARK_FATTY_ACID_METABOLISM,HALLMARK_ALLOGRAFT_REJECTION,
CD1E	4	8	2	0.30103	Up-regulated	NotFound
CD2	69	29	0.42029	-0.376451	Down-regulated	HALLMARK_APOPTOSIS,HALLMARK_ALLOGRAFT_REJECTION,
CD200	411	14	0.0340633	-1.46771	Down-regulated	NotFound
CD200R1L	508	250	0.492126	-0.307924	Down-regulated	NotFound
CD209	15	4	0.266667	-0.574031	Down-regulated	HALLMARK_APICAL_JUNCTION,
CD22	7	17	2.42857	0.385351	Up-regulated	NotFound
CD226	118	66	0.559322	-0.252338	Down-regulated	NotFound
CD24	6368	2379	0.373587	-0.427609	Down-regulated	NotFound
CD244	4	14	3.5	0.544068	Up-regulated	NotFound
CD248	107	2	0.0186916	-1.72835	Down-regulated	NotFound
CD27	23	10	0.434783	-0.361728	Down-regulated	NotFound
CD276	652	55	0.0843558	-1.07388	Down-regulated	HALLMARK_APICAL_JUNCTION,
CD27-AS1	145	241	1.66207	0.220649	Up-regulated	NotFound
CD28	63	4	0.0634921	-1.19728	Down-regulated	HALLMARK_ALLOGRAFT_REJECTION,
CD2AP	9230	3966	0.429686	-0.366849	Down-regulated	HALLMARK_MITOTIC_SPINDLE,
CD300A	30	46	1.53333	0.185637	Up-regulated	NotFound
CD300C	3	1	0.333333	-0.477121	Down-regulated	NotFound
CD300E	26	16	0.615385	-0.210853	Down-regulated	NotFound
CD300LB	6	9	1.5	0.176091	Up-regulated	NotFound
CD300LF	10	18	1.8	0.255273	Up-regulated	NotFound
CD300LG	2	1	0.5	-0.30103	Down-regulated	NotFound
CD320	20	70	3.5	0.544068	Up-regulated	NotFound
CD34	434	23	0.0529954	-1.27576	Down-regulated	HALLMARK_APICAL_JUNCTION,
CD36	471	115	0.244161	-0.612323	Down-regulated	HALLMARK_XENOBIOTIC_METABOLISM,HALLMARK_MYOGENESIS,HALLMARK_IL6_JAK_STAT3_SIGNALING,HALLMARK_FATTY_ACID_METABOLISM,HALLMARK_COMPLEMENT,HALLMARK_ADIPOGENESIS,
CD37	62	135	2.17742	0.337942	Up-regulated	HALLMARK_KRAS_SIGNALING_UP,
CD38	824	42	0.0509709	-1.29268	Down-regulated	HALLMARK_INTERFERON_GAMMA_RESPONSE,HALLMARK_IL6_JAK_STAT3_SIGNALING,HALLMARK_APOPTOSIS,
CD3D	27	2	0.0740741	-1.13033	Down-regulated	HALLMARK_ALLOGRAFT_REJECTION,
CD3E	202	15	0.0742574	-1.12926	Down-regulated	HALLMARK_ALLOGRAFT_REJECTION,
CD3G	46	20	0.434783	-0.361728	Down-regulated	HALLMARK_ALLOGRAFT_REJECTION,
CD40	171	88	0.51462	-0.288513	Down-regulated	HALLMARK_INTERFERON_GAMMA_RESPONSE,HALLMARK_INFLAMMATORY_RESPONSE,HALLMARK_ALLOGRAFT_REJECTION,
CD40LG	7	3	0.428571	-0.367977	Down-regulated	HALLMARK_KRAS_SIGNALING_DN,HALLMARK_COMPLEMENT,HALLMARK_ALLOGRAFT_REJECTION,
CD44	20516	11877	0.578914	-0.237386	Down-regulated	HALLMARK_TNFA_SIGNALING_VIA_NFKB,HALLMARK_IL6_JAK_STAT3_SIGNALING,HALLMARK_IL2_STAT5_SIGNALING,HALLMARK_GLYCOLYSIS,HALLMARK_ESTROGEN_RESPONSE_LATE,HALLMARK_ESTROGEN_RESPONSE_EARLY,HALLMARK_EPITHELIAL_MESENCHYMAL_TRANSITION,HALLMARK_APOPTOSIS,
CD46P1	5	3	0.6	-0.221849	Down-regulated	NotFound
CD5	151	61	0.403974	-0.393647	Down-regulated	NotFound
CD55	3592	358	0.0996659	-1.00145	Down-regulated	HALLMARK_INFLAMMATORY_RESPONSE,HALLMARK_COMPLEMENT,
CD58	715	451	0.630769	-0.200129	Down-regulated	NotFound
CD59	3514	2397	0.682129	-0.166134	Down-regulated	HALLMARK_EPITHELIAL_MESENCHYMAL_TRANSITION,HALLMARK_COMPLEMENT,
CD5L	1	5	5	0.69897	Up-regulated	NotFound
CD6	59	27	0.457627	-0.339488	Down-regulated	NotFound
CD63	1611	945	0.586592	-0.231664	Down-regulated	HALLMARK_PROTEIN_SECRETION,
CD68	4	2	0.5	-0.30103	Down-regulated	NotFound
CD69	39	18	0.461538	-0.335792	Down-regulated	HALLMARK_TNFA_SIGNALING_VIA_NFKB,HALLMARK_INTERFERON_GAMMA_RESPONSE,HALLMARK_INFLAMMATORY_RESPONSE,HALLMARK_APOPTOSIS,
CD7	71	1	0.0140845	-1.85126	Down-regulated	HALLMARK_ALLOGRAFT_REJECTION,
CD70	3	1	0.333333	-0.477121	Down-regulated	HALLMARK_INFLAMMATORY_RESPONSE,
CD72	19	7	0.368421	-0.433656	Down-regulated	NotFound
CD74	3085	1419	0.459968	-0.337273	Down-regulated	HALLMARK_INTERFERON_GAMMA_RESPONSE,HALLMARK_INTERFERON_ALPHA_RESPONSE,HALLMARK_ALLOGRAFT_REJECTION,
CD79A	15	9	0.6	-0.221849	Down-regulated	HALLMARK_ALLOGRAFT_REJECTION,
CD79B	1	4	4	0.60206	Up-regulated	HALLMARK_IL2_STAT5_SIGNALING,
CD80	99	47	0.474747	-0.323537	Down-regulated	HALLMARK_TNFA_SIGNALING_VIA_NFKB,HALLMARK_KRAS_SIGNALING_DN,HALLMARK_ALLOGRAFT_REJECTION,
CD81-AS1	2	4	2	0.30103	Up-regulated	NotFound
CD82	991	157	0.158426	-0.800174	Down-regulated	HALLMARK_P53_PATHWAY,HALLMARK_INFLAMMATORY_RESPONSE,
CD83	200	84	0.42	-0.376751	Down-regulated	HALLMARK_TNFA_SIGNALING_VIA_NFKB,HALLMARK_IL2_STAT5_SIGNALING,
CD86	129	32	0.248062	-0.60544	Down-regulated	HALLMARK_INTERFERON_GAMMA_RESPONSE,HALLMARK_IL2_STAT5_SIGNALING,HALLMARK_APICAL_JUNCTION,HALLMARK_ALLOGRAFT_REJECTION,
CD8A	24	55	2.29167	0.360151	Up-regulated	HALLMARK_ALLOGRAFT_REJECTION,
CD9	7596	4635	0.61019	-0.214535	Down-regulated	HALLMARK_MTORC1_SIGNALING,HALLMARK_IL6_JAK_STAT3_SIGNALING,HALLMARK_ESTROGEN_RESPONSE_LATE,HALLMARK_COAGULATION,HALLMARK_CHOLESTEROL_HOMEOSTASIS,
CD93	1054	95	0.0901328	-1.04512	Down-regulated	NotFound
CD96	142	219	1.54225	0.188156	Up-regulated	HALLMARK_ALLOGRAFT_REJECTION,
CDA	120	78	0.65	-0.187087	Down-regulated	HALLMARK_XENOBIOTIC_METABOLISM,HALLMARK_DNA_REPAIR,HALLMARK_COMPLEMENT,
CDC123	378	227	0.600529	-0.221466	Down-regulated	NotFound
CDC14A	195	80	0.410256	-0.386945	Down-regulated	NotFound
CDC14B	404	73	0.180693	-0.743059	Down-regulated	HALLMARK_ANDROGEN_RESPONSE,
CDC20	466	166	0.356223	-0.448278	Down-regulated	HALLMARK_MYC_TARGETS_V1,HALLMARK_G2M_CHECKPOINT,HALLMARK_ESTROGEN_RESPONSE_LATE,HALLMARK_E2F_TARGETS,
CDC20B	1	5	5	0.69897	Up-regulated	NotFound
CDC20P1	19	3	0.157895	-0.801632	Down-regulated	NotFound
CDC25B	1317	301	0.22855	-0.641019	Down-regulated	HALLMARK_G2M_CHECKPOINT,HALLMARK_E2F_TARGETS,HALLMARK_APOPTOSIS,
CDC26	80	49	0.6125	-0.212894	Down-regulated	NotFound
CDC37	932	481	0.516094	-0.287271	Down-regulated	NotFound
CDC42BPA	3063	1519	0.495919	-0.304589	Down-regulated	HALLMARK_UV_RESPONSE_DN,HALLMARK_MITOTIC_SPINDLE,
CDC42BPB	2598	1150	0.442648	-0.353941	Down-regulated	NotFound
CDC42EP1	363	205	0.564738	-0.248153	Down-regulated	HALLMARK_MITOTIC_SPINDLE,
CDC42EP2	9	1	0.111111	-0.954243	Down-regulated	HALLMARK_MITOTIC_SPINDLE,
CDC42EP3	560	73	0.130357	-0.884865	Down-regulated	NotFound
CDC42EP4	1449	166	0.114562	-0.94096	Down-regulated	HALLMARK_MITOTIC_SPINDLE,
CDC42EP5	6	1	0.166667	-0.778151	Down-regulated	NotFound
CDC42P1	63	36	0.571429	-0.243038	Down-regulated	NotFound
CDC42SE1	2597	1721	0.662688	-0.178691	Down-regulated	NotFound
CDC42SE2	1250	765	0.612	-0.213249	Down-regulated	HALLMARK_IL2_STAT5_SIGNALING,
CDC45	267	95	0.355805	-0.448788	Down-regulated	HALLMARK_MYC_TARGETS_V1,HALLMARK_G2M_CHECKPOINT,
CDC6	625	183	0.2928	-0.533429	Down-regulated	HALLMARK_IL2_STAT5_SIGNALING,HALLMARK_G2M_CHECKPOINT,HALLMARK_ESTROGEN_RESPONSE_LATE,
CDCA2	559	147	0.26297	-0.580094	Down-regulated	NotFound
CDCA3	274	139	0.507299	-0.294736	Down-regulated	HALLMARK_E2F_TARGETS,
CDCA4P1	105	38	0.361905	-0.441406	Down-regulated	NotFound
CDCA5	329	108	0.328267	-0.483772	Down-regulated	NotFound
CDCA7	434	243	0.559908	-0.251883	Down-regulated	NotFound
CDCA8	338	216	0.639053	-0.194463	Down-regulated	HALLMARK_E2F_TARGETS,
CDCP1	1945	432	0.222108	-0.653436	Down-regulated	HALLMARK_IL2_STAT5_SIGNALING,
CDH11	773	81	0.104787	-0.979694	Down-regulated	HALLMARK_EPITHELIAL_MESENCHYMAL_TRANSITION,HALLMARK_APICAL_JUNCTION,
CDH12	4	8	2	0.30103	Up-regulated	NotFound
CDH13	405	47	0.116049	-0.935357	Down-regulated	HALLMARK_P53_PATHWAY,HALLMARK_MYOGENESIS,HALLMARK_COMPLEMENT,
CDH15	1	5	5	0.69897	Up-regulated	HALLMARK_APICAL_JUNCTION,
CDH18	1	4	4	0.60206	Up-regulated	NotFound
CDH19	1	36	36	1.5563	Up-regulated	NotFound
CDH2	14	28	2	0.30103	Up-regulated	HALLMARK_EPITHELIAL_MESENCHYMAL_TRANSITION,
CDH20	8	3	0.375	-0.425969	Down-regulated	NotFound
CDH22	5	19	3.8	0.579784	Up-regulated	NotFound
CDH23	97	56	0.57732	-0.238584	Down-regulated	NotFound
CDH24	256	119	0.464844	-0.332693	Down-regulated	NotFound
CDH4	9	1	0.111111	-0.954243	Down-regulated	HALLMARK_APICAL_JUNCTION,
CDH5	319	36	0.112853	-0.947488	Down-regulated	NotFound
CDH6	524	8	0.0152672	-1.81624	Down-regulated	HALLMARK_EPITHELIAL_MESENCHYMAL_TRANSITION,HALLMARK_APICAL_JUNCTION,
CDH8	160	94	0.5875	-0.230992	Down-regulated	HALLMARK_APICAL_JUNCTION,
CDHR1	363	116	0.319559	-0.495449	Down-regulated	NotFound
CDHR2	47	26	0.553191	-0.257125	Down-regulated	NotFound
CDHR3	96	55	0.572917	-0.241909	Down-regulated	NotFound
CDHR4	4	21	5.25	0.720159	Up-regulated	NotFound
CDHR5	3	13	4.33333	0.636822	Up-regulated	NotFound
CDIN1	310	577	1.86129	0.269814	Up-regulated	NotFound
CDIP1	21	11	0.52381	-0.280827	Down-regulated	NotFound
CDIPT	322	532	1.65217	0.218056	Up-regulated	NotFound
CDIPTOSP	1	3	3	0.477121	Up-regulated	NotFound
CDK11A	46	29	0.630435	-0.20036	Down-regulated	NotFound
CDK12	5252	3277	0.623953	-0.204848	Down-regulated	NotFound
CDK13-DT	16	29	1.8125	0.258278	Up-regulated	NotFound
CDK15	19	30	1.57895	0.198368	Up-regulated	NotFound
CDK18	112	78	0.696429	-0.157123	Down-regulated	NotFound
CDK20	55	133	2.41818	0.383489	Up-regulated	NotFound
CDK2AP1	2073	1259	0.607332	-0.216574	Down-regulated	NotFound
CDK2AP2	113	39	0.345133	-0.462014	Down-regulated	NotFound
CDK3	11	2	0.181818	-0.740363	Down-regulated	NotFound
CDK5R1	624	110	0.176282	-0.753792	Down-regulated	HALLMARK_P53_PATHWAY,HALLMARK_HEDGEHOG_SIGNALING,HALLMARK_COMPLEMENT,
CDK5RAP2	3276	1838	0.56105	-0.250998	Down-regulated	HALLMARK_MITOTIC_SPINDLE,
CDK8	286	181	0.632867	-0.198687	Down-regulated	HALLMARK_APICAL_JUNCTION,
CDK8P1	1	7	7	0.845098	Up-regulated	NotFound
CDK9	696	463	0.66523	-0.177028	Down-regulated	HALLMARK_TGF_BETA_SIGNALING,
CDKL2	18	12	0.666667	-0.176091	Down-regulated	NotFound
CDKL3	27	64	2.37037	0.374816	Up-regulated	NotFound
CDKL4	9	6	0.666667	-0.176091	Down-regulated	NotFound
CDKN2AIP	600	348	0.58	-0.236572	Down-regulated	HALLMARK_P53_PATHWAY,
CDKN2AIPNL	142	387	2.72535	0.435423	Up-regulated	NotFound
CDKN2B-AS1	46	11	0.23913	-0.621365	Down-regulated	NotFound
CDKN2C	118	32	0.271186	-0.566732	Down-regulated	HALLMARK_G2M_CHECKPOINT,HALLMARK_E2F_TARGETS,HALLMARK_ADIPOGENESIS,
CDKN3	165	94	0.569697	-0.244356	Down-regulated	HALLMARK_SPERMATOGENESIS,HALLMARK_G2M_CHECKPOINT,HALLMARK_E2F_TARGETS,
CDO1	2	1	0.5	-0.30103	Down-regulated	HALLMARK_XENOBIOTIC_METABOLISM,HALLMARK_UV_RESPONSE_UP,
CDON	125	68	0.544	-0.264401	Down-regulated	HALLMARK_UV_RESPONSE_DN,
CDPF1	34	73	2.14706	0.331844	Up-regulated	NotFound
CDR2L	97	9	0.0927835	-1.03253	Down-regulated	NotFound
CDRT1	1283	134	0.104443	-0.981122	Down-regulated	NotFound
CDRT15	11	17	1.54545	0.189056	Up-regulated	NotFound
CDS2	1621	2763	1.7045	0.231598	Up-regulated	NotFound
CDV3	5394	2843	0.527067	-0.278134	Down-regulated	NotFound
CDX1	24	5	0.208333	-0.681241	Down-regulated	NotFound
CDX2	4	1	0.25	-0.60206	Down-regulated	NotFound
CDYL	881	242	0.274688	-0.561161	Down-regulated	NotFound
CDYL2	765	165	0.215686	-0.666177	Down-regulated	NotFound
CEACAM1	648	104	0.160494	-0.794542	Down-regulated	NotFound
CEACAM16	7	1	0.142857	-0.845098	Down-regulated	NotFound
CEACAM19	300	50	0.166667	-0.778151	Down-regulated	NotFound
CEACAM20	3	1	0.333333	-0.477121	Down-regulated	NotFound
CEACAM21	5	1	0.2	-0.69897	Down-regulated	NotFound
CEACAM22P	5	2	0.4	-0.39794	Down-regulated	NotFound
CEACAM3	3	18	6	0.778151	Up-regulated	NotFound
CEACAM4	1	3	3	0.477121	Up-regulated	NotFound
CEACAM5	416	63	0.151442	-0.819753	Down-regulated	NotFound
CEACAM6	679	62	0.0913108	-1.03948	Down-regulated	NotFound
CEACAM7	3	1	0.333333	-0.477121	Down-regulated	NotFound
CEACAM8	6	1	0.166667	-0.778151	Down-regulated	NotFound
CEACAMP1	8	3	0.375	-0.425969	Down-regulated	NotFound
CEACAMP7	6	1	0.166667	-0.778151	Down-regulated	NotFound
CEACAMP9	5	1	0.2	-0.69897	Down-regulated	NotFound
CEBPA-DT	11	7	0.636364	-0.196295	Down-regulated	NotFound
CEBPB	1961	567	0.289138	-0.538895	Down-regulated	HALLMARK_UNFOLDED_PROTEIN_RESPONSE,HALLMARK_TNFA_SIGNALING_VIA_NFKB,HALLMARK_COMPLEMENT,
CEBPB-AS1	11	40	3.63636	0.560667	Up-regulated	NotFound
CEBPD	1026	127	0.123782	-0.907344	Down-regulated	HALLMARK_TNFA_SIGNALING_VIA_NFKB,
CECR2	24	434	18.0833	1.25728	Up-regulated	NotFound
CEL	100	452	4.52	0.655138	Up-regulated	HALLMARK_PEROXISOME,HALLMARK_FATTY_ACID_METABOLISM,
CELA1	1	3	3	0.477121	Up-regulated	NotFound
CELA2A	6	1	0.166667	-0.778151	Down-regulated	NotFound
CELA2B	24	9	0.375	-0.425969	Down-regulated	NotFound
CELF1	5841	3837	0.656908	-0.182495	Down-regulated	NotFound
CELF2	350	238	0.68	-0.167491	Down-regulated	HALLMARK_UV_RESPONSE_DN,
CELF2-AS1	47	30	0.638298	-0.194977	Down-regulated	NotFound
CELF2-AS2	49	5	0.102041	-0.991226	Down-regulated	NotFound
CELF3	19	45	2.36842	0.374459	Up-regulated	NotFound
CELF4	11	20	1.81818	0.259637	Up-regulated	NotFound
CELP	2	1	0.5	-0.30103	Down-regulated	NotFound
CELSR1	5071	1629	0.321238	-0.493173	Down-regulated	HALLMARK_HEDGEHOG_SIGNALING,HALLMARK_ESTROGEN_RESPONSE_EARLY,
CELSR2	3713	7573	2.03959	0.309543	Up-regulated	HALLMARK_KRAS_SIGNALING_DN,HALLMARK_ESTROGEN_RESPONSE_LATE,HALLMARK_ESTROGEN_RESPONSE_EARLY,
CEMIP	493	177	0.359026	-0.444874	Down-regulated	NotFound
CEMIP2	1157	187	0.161625	-0.791492	Down-regulated	NotFound
CENPA	224	56	0.25	-0.60206	Down-regulated	HALLMARK_GLYCOLYSIS,HALLMARK_G2M_CHECKPOINT,
CENPBD2P	67	114	1.70149	0.23083	Up-regulated	NotFound
CENPE	2722	893	0.328068	-0.484037	Down-regulated	HALLMARK_MITOTIC_SPINDLE,HALLMARK_G2M_CHECKPOINT,HALLMARK_E2F_TARGETS,
CENPF	5688	2315	0.406997	-0.390409	Down-regulated	HALLMARK_MITOTIC_SPINDLE,HALLMARK_G2M_CHECKPOINT,
CENPI	598	371	0.620401	-0.207327	Down-regulated	NotFound
CENPJ	455	299	0.657143	-0.18234	Down-regulated	HALLMARK_MITOTIC_SPINDLE,
CENPL	381	251	0.658793	-0.181251	Down-regulated	NotFound
CENPN	586	306	0.522184	-0.282176	Down-regulated	HALLMARK_ANDROGEN_RESPONSE,
CENPO	395	188	0.475949	-0.322439	Down-regulated	NotFound
CENPP	1314	596	0.453577	-0.343349	Down-regulated	NotFound
CENPS	6	17	2.83333	0.452298	Up-regulated	NotFound
CENPS-CORT	3	2	0.666667	-0.176091	Down-regulated	NotFound
CENPUP2	1	10	10	1	Up-regulated	NotFound
CENPV	106	172	1.62264	0.210223	Up-regulated	NotFound
CENPW	95	43	0.452632	-0.344255	Down-regulated	NotFound
CENPX	200	118	0.59	-0.229148	Down-regulated	NotFound
CEP112	342	95	0.277778	-0.556303	Down-regulated	NotFound
CEP126	61	20	0.327869	-0.4843	Down-regulated	NotFound
CEP152	860	520	0.604651	-0.218495	Down-regulated	NotFound
CEP162	242	705	2.91322	0.464374	Up-regulated	NotFound
CEP170B	2048	812	0.396484	-0.401774	Down-regulated	NotFound
CEP19	83	18	0.216867	-0.663806	Down-regulated	NotFound
CEP295	1556	992	0.637532	-0.195498	Down-regulated	NotFound
CEP295NL	34	13	0.382353	-0.417536	Down-regulated	NotFound
CEP41	194	414	2.13402	0.329199	Up-regulated	NotFound
CEP55	1561	395	0.253043	-0.596806	Down-regulated	NotFound
CEP63	747	1912	2.55957	0.408167	Up-regulated	NotFound
CEP70	676	241	0.356509	-0.44793	Down-regulated	NotFound
CEP76	222	356	1.6036	0.205097	Up-regulated	NotFound
CEP83	638	1162	1.82132	0.260385	Up-regulated	NotFound
CEP83-DT	2	14	7	0.845098	Up-regulated	NotFound
CEP85	595	317	0.532773	-0.273458	Down-regulated	NotFound
CEP85L	349	170	0.487106	-0.312377	Down-regulated	NotFound
CEPT1	788	1293	1.64086	0.215072	Up-regulated	NotFound
CERCAM	238	70	0.294118	-0.531479	Down-regulated	HALLMARK_APICAL_JUNCTION,
CERK	642	231	0.359813	-0.443923	Down-regulated	NotFound
CERNA2	114	1	0.00877193	-2.0569	Down-regulated	NotFound
CERNA3	2	1	0.5	-0.30103	Down-regulated	NotFound
CEROX1	12	1	0.0833333	-1.07918	Down-regulated	NotFound
CERS1	7	3	0.428571	-0.367977	Down-regulated	NotFound
CERS2	429	674	1.5711	0.196203	Up-regulated	NotFound
CERS3	1387	948	0.68349	-0.165268	Down-regulated	NotFound
CERS6	1916	2981	1.55585	0.191966	Up-regulated	NotFound
CERS6-AS1	42	17	0.404762	-0.3928	Down-regulated	NotFound
CES1	190	122	0.642105	-0.192394	Down-regulated	HALLMARK_XENOBIOTIC_METABOLISM,
CES1P1	18	6	0.333333	-0.477121	Down-regulated	NotFound
CES3	7	4	0.571429	-0.243038	Down-regulated	NotFound
[truncated: 14,169 more rows]
