# Supplementary material for: Acquired resistance to immunotherapy and chemoradiation in MYC amplified head and neck cancer
Source: NPJ Precis Oncol. 2024 May 23;8:114. doi: 10.1038/s41698-024-00606-w (PMC11116544; doi:10.1038/s41698-024-00606-w)
Supplement: Supplementary file 6 — Supplementary Data 4 [file 41698_2024_606_MOESM6_ESM.xlsx]

## Sheet: Sheet1
Supplementary Data 4. Significantly differentially expressed genes between TCGA-HNSC patients carrying amplified MYC and wild-type MYC.
Gene	LFC	Pval	FDR q-value
ACTL8	1.74574	3.6662e-06	0.0019482
ADCK5	0.42289	0.00013034	0.0273772
AGO2	0.449771	4.5857e-08	3.85279e-05
ALG9	-0.260414	0.000253752	0.0412968
ARC	1.14176	1.35e-05	0.00521748
ARHGAP39	0.619597	1.91082e-08	2.30779e-05
ATP6V1C1	0.29072	1.3509e-06	0.000815777
B4GALT3	0.265129	1.14521e-05	0.00483238
BAIAP3	0.678433	0.000251174	0.0412968
BOP1	0.670005	1.62343e-08	2.09352e-05
C19orf81	1.31397	1.3415e-05	0.00521748
C1QTNF12	1.17413	0.000210841	0.0363856
C8orf33	0.383715	2.06822e-08	2.35095e-05
C8orf82	0.396388	6.11324e-05	0.0176189
CASP1	-0.366913	0.00934842	0.0260003
CCDC171	-0.455409	0.000151547	0.0297075
CCNP	1.10128	5.20642e-05	0.0159696
CCT3	0.25544	9.82563e-05	0.0240342
CCT6A	0.363158	0.000170537	0.0322662
CEACAM1	-0.676372	0.00418706	0.0200348
CFAP74	0.969629	3.11509e-05	0.0105607
CHRAC1	0.355626	4.00268e-08	3.72976e-05
CNP	-0.229544	0.000214276	0.0363856
COMMD5	0.356873	1.91617e-06	0.00112206
CPSF1	0.419171	1.62507e-08	2.09352e-05
CXCL10	-0.793239	0.030229	0.385829
CXCL5	1.36709	0.000119962	0.0263425
CYC1	0.350713	2.76565e-05	0.00954347
CYHR1	0.398715	1.15675e-05	0.00483238
CYRIB	0.318946	2.55886e-06	0.00145434
DCAF13	0.432431	2.58462e-08	2.77474e-05
DDB2	-0.345937	0.000276669	0.0424314
DERL1	0.341728	1.54047e-09	3.59262e-06
DNAH5	0.933379	0.000212276	0.0363856
DRC1	0.877197	0.000214653	0.0363856
EBAG9	0.258123	5.75995e-05	0.0171239
EEF1D	0.307688	0.000123213	0.0267524
EFR3A	0.327484	0.000101502	0.0242787
EIF3E	0.337057	3.83107e-06	0.0019482
EIF3H	0.406043	2.19603e-09	4.2436e-06
EMC2	0.248379	0.000138257	0.0281047
ENY2	0.299555	0.000201043	0.0363258
EPRS1	0.204471	0.000311652	0.0463259
EXOSC4	0.482329	0.000171984	0.0322662
EXT1	0.375807	0.000112341	0.0258367
FAM91A1	0.353387	7.08164e-07	0.000456152
FBXL6	0.38699	0.000192446	0.0354175
FGFR4	0.756849	7.46933e-05	0.0204663
GNB1	0.203888	0.000177276	0.0329393
HGH1	0.367032	1.54455e-05	0.00563151
HMSD	-1.22744	9.6406e-06	0.00423398
HSF1	0.457814	1.48821e-10	7.18954e-07
IBSP	1.16732	8.71343e-05	0.0227538
IKBKE	-0.396152	0.000112575	0.0258367
IL11	0.90866	0.000135142	0.0277818
JRK	0.373544	4.82228e-05	0.01503
KNDC1	1.02176	0.000274295	0.0424038
L1CAM	1.0631	0.000119531	0.0263425
LAPTM4B	0.394088	0.000210771	0.0363856
LPAR6	-0.553127	0.000235947	0.0396474
LRATD2	0.531285	4.44393e-06	0.00214686
MAF1	0.410312	4.16464e-08	3.72976e-05
MED30	0.32663	0.000112373	0.0258367
MFSD3	0.487066	0.000213893	0.0363856
MROH1	0.29661	6.0472e-05	0.0176189
MRPL13	0.392756	6.23787e-06	0.00287002
MTA2	-0.230992	0.000126567	0.0271118
MYC	0.470376	7.54323e-05	0.0204663
MYD88	-0.349062	9.03767e-05	0.0232859
NAT1	-0.399346	0.000280514	0.0424847
NDRG1	0.724037	2.52503e-05	0.00903587
NDUFB9	0.503735	3.82037e-06	0.0019482
NSMCE2	0.424357	4.24626e-08	3.72976e-05
NTAQ1	0.433064	5.54487e-08	4.46454e-05
NUBP1	-0.236043	0.000258102	0.0412968
OSGIN2	0.262297	0.000203021	0.0363258
PDGFB	0.514227	0.000115083	0.025859
PHF20L1	0.422034	1.13138e-12	2.18628e-08
PLEKHA2	-0.436414	8.96693e-06	0.0040297
PLIN2	0.615355	0.000307047	0.0459951
PLPP6	-0.391436	0.000139622	0.0281047
PNMA6A	0.870016	0.000243048	0.0404885
POU5F1B	0.800073	6.65627e-07	0.000443537
PPP1R14A	0.597321	0.000152089	0.0297075
PPP1R16A	0.488284	3.27721e-05	0.0109188
PPP2R5C	0.216876	0.000258321	0.0412968
PRB4	0.752864	0.000274049	0.0424038
PRPH	1.0836	9.75492e-05	0.0240342
PRR7	0.566485	0.000113647	0.0258367
PTK2	0.320355	1.27906e-05	0.00514929
PTP4A3	0.586817	0.000168004	0.0322662
PUF60	0.453346	1.17195e-08	1.74206e-05
PYCR3	0.547719	1.32786e-07	0.000102638
RAD21	0.328164	7.91058e-07	0.00049311
RASL10B	0.746696	0.000258586	0.0412968
RNF139	0.377958	1.41518e-09	3.59262e-06
RPL8	0.543356	6.02485e-07	0.0004312
SCRIB	0.420323	4.24933e-05	0.0134613
SHARPIN	0.360012	6.2e-05	0.0176189
SLC39A4	0.605196	1.17534e-05	0.00483238
SLC52A2	0.437975	4.3288e-06	0.00214487
SPRED3	0.572902	9.20268e-05	0.023399
SQLE	0.536344	1.45506e-05	0.00540723
ST13	0.235441	2.74003e-05	0.00954347
STAT1	-0.330177	0.042533	0.0434183
STAT2	-0.231473	0.0296268	0.0383938
STC2	0.815955	1.37903e-05	0.00522519
STK3	0.288924	6.39338e-05	0.0179052
SYT12	0.990637	7.62561e-05	0.0204663
SYT7	0.870655	0.000168989	0.0322662
TAP1	-0.341899	0.0323613	0.0398172
TATDN1	0.503855	1.67323e-09	3.59262e-06
TBC1D31	0.31416	9.76842e-05	0.0240342
TIGD5	0.332357	0.000269569	0.0423509
TM7SF3	-0.412948	0.000152196	0.0297075
TMEM65	0.529119	6.98048e-10	2.24818e-06
TOP1MT	0.699772	4.4286e-09	7.13152e-06
TRIB1	0.489989	3.51028e-05	0.0114971
TRMT12	0.563452	6.54145e-07	0.000443537
TSNARE1	0.567093	4.01847e-08	3.72976e-05
TTL	0.263405	7.84629e-05	0.0207701
UBE2V2	0.301221	0.000132251	0.0274797
UBE2W	0.26244	3.59336e-05	0.011573
UTP23	0.432023	4.52742e-11	4.37439e-07
VCX	1.18977	0.000127674	0.0271118
WASHC5	0.418413	5.40748e-10	2.08988e-06
ZC3H3	0.350859	3.68755e-07	0.00027407
ZHX1	0.372255	5.67362e-05	0.0171239
ZNF101	-0.271418	0.000281414	0.0424847
ZNF16	0.318042	2.71119e-06	0.00149689
ZNF250	0.345904	0.000101769	0.0242787
ZNF34	0.314474	0.000201898	0.0363258
ZNF623	0.429624	1.24472e-10	7.18954e-07
ZNF696	0.505923	2.97743e-09	5.23052e-06
ZNF7	0.327243	5.33388e-06	0.00251395
ZNF707	0.307297	0.000261416	0.0414066
