# Supplementary material for: Acquired resistance to immunotherapy and chemoradiation in MYC amplified head and neck cancer
Source: NPJ Precis Oncol. 2024 May 23;8:114. doi: 10.1038/s41698-024-00606-w (PMC11116544; doi:10.1038/s41698-024-00606-w)
Supplement: Supplementary file 7 — Supplementary Data 5 [file 41698_2024_606_MOESM7_ESM.xlsx]

## Sheet: GSEA_MSigDB_Hallmark_and_KEGG_d
Supplementary Data 5. MSigDB Hallmark and KEGG pathways, sorted by the normalized enrichment score (NES), used in GSEA analysis of the transcriptomic data from MYC amplified and wild-type tumors obtained from TCGA-HNSC dataset. Top 25 upregulated pathways (labeled in red at the top of the list) and top 25 downregulated pathways (labeled in green at the bottom of the list) are depicted in Figure 3…
Name	Term	NES		NOM p-val	FDR q-val	FWER p-val	Tag %	Gene %	Lead_genes
gsea	KEGG_2021_Human__Th1 and Th2 cell differentiation	-1.9225		0.00972763	0.0350624	0.161	42/90	0.1677	TBX21;IL12B;JAK2;ZAP70;CD3E;LCK;IFNG;IL12RB1;HLA-DPA1;CD247;NOTCH1;HLA-DRB5;IL2RG;HLA-DMB;CD3G;HLA-DQA1;IKBKB;IL2RB;HLA-DQA2;LAT;CD3D;HLA-DQB1;HLA-DRA;STAT6;PPP3CC;STAT1;HLA-DPB1;HLA-DRB1;IL2;STAT5A;CD4;PLCG1;JAK3;HLA-DMA;IL4R;TYK2;IL2RA;HLA-DOB;RBPJL;IKBKG;MAPK8;HLA-DOA
gsea	KEGG_2021_Human__Primary immunodeficiency	-1.89808		0.0092081	0.0231624	0.206	26/37	0.1856	ZAP70;CD40;CD8B;CD3E;LCK;CD8A;IL2RG;CIITA;CD8B2;ICOS;BTK;CD3D;CD40LG;TAP1;PTPRC;AICDA;CD4;JAK3;CD79A;DCLRE1C;IKBKG;TAP2;TNFRSF13C;RFX5;CD19;AIRE
gsea	MSigDB_Hallmark_2020__Allograft Rejection	-1.80443		0.0244821	0.0304937	0.388	103/200	0.1922	CRTAM;CXCR3;IL12B;JAK2;ZAP70;CD40;CCR5;CD8B;CD2;PTPN6;SIT1;ITGAL;CD3E;LCK;CD8A;TRAT1;CCND2;IFNG;IL12RB1;FASLG;CD247;MAP4K1;ITK;FAS;CD96;PRF1;FCGR2B;CXCL9;IL2RG;HLA-DMB;IRF8;TLR3;CD3G;WAS;HLA-DQA1;IKBKB;IL2RB;ITGB2;CSK;CTSS;CD3D;PSMB10;CD74;BCL3;CFP;CCL5;B2M;HLA-DRA;TLR1;NCF4;KLRD1;IL16;SPI1;CD40LG;STAT1;NOS2;IL15;FYB1;CD7;TAP1;PRKCG;LYN;IL2;PRKCB;CD1D;PTPRC;GBP2;NCK1;CSF1;CD4;GZMB;FGR;CD79A;MBL2;…
gsea	KEGG_2021_Human__Th17 cell differentiation	-1.80195		0.0193424	0.0250537	0.398	45/105	0.1679	TBX21;JAK2;ZAP70;CD3E;LCK;IFNG;IL12RB1;HLA-DPA1;CD247;IL21R;IL21;HLA-DRB5;IL2RG;HLA-DMB;CD3G;HLA-DQA1;IKBKB;IL2RB;HLA-DQA2;LAT;CD3D;HLA-DQB1;HLA-DRA;STAT6;PPP3CC;STAT1;HLA-DPB1;HLA-DRB1;IL2;STAT5A;STAT3;CD4;PLCG1;JAK3;IRF4;HLA-DMA;FOXP3;IL4R;TYK2;IL2RA;HLA-DOB;IKBKG;MAPK8;HLA-DOA;SMAD4
gsea	KEGG_2021_Human__T cell receptor signaling pathway	-1.79924		0.0155039	0.021427	0.404	47/104	0.2397	ZAP70;CD8B;RASGRP1;PTPN6;CD3E;LCK;CD8A;GRAP2;IFNG;CD247;MAP3K14;PDCD1;ITK;CARD11;CD3G;IKBKB;CD8B2;ICOS;LAT;CD3D;PAK3;PPP3CC;CD40LG;IL2;CTLA4;PAK1;RHOA;PTPRC;NCK1;RAF1;CD4;PLCG1;MAP3K8;PIK3R2;TEC;IKBKG;MAPK8;PIK3R1;NFATC2;CD28;LCP2;MALT1;PAK6;NCK2;KRAS;GRB2;NFKBIE
gsea	MSigDB_Hallmark_2020__Interferon Gamma Response	-1.76928		0.0356436	0.0242553	0.479	131/200	0.2524	MYD88;SAMHD1;GBP4;JAK2;CD40;DHX58;PTPN6;KLRK1;SLAMF7;CASP1;IDO1;GCH1;TNFAIP2;LAP3;CD274;FAS;TRIM26;GBP6;CXCL9;VCAM1;CASP4;MX1;CIITA;IRF8;HLA-DQA1;STAT2;ZNFX1;CXCL11;IL2RB;IL10RA;EIF4E3;IFI44;USP18;GPR18;ITGB7;EPSTI1;IRF1;NMI;IFI44L;PTPN2;PSMB10;CD74;TRAFD1;CCL5;B2M;RBCK1;CXCL10;OAS3;RNF213;CASP7;CMPK2;STAT1;UBE2L6;CSF2RB;IL15;IFI30;TRIM21;IRF2;TAP1;HLA-DRB1;XAF1;BATF2;SECTM1;FCGR1A;PARP14;STAT3;N…
gsea	MSigDB_Hallmark_2020__Interferon Alpha Response	-1.734		0.00529412	0.0177927	0.571	63/97	0.1695	CNP;LPAR6;GBP4;UBA7;DHX58;CASP1;LAP3;TRIM26;MX1;STAT2;CXCL11;IFI44;USP18;EPSTI1;IRF1;NMI;IFI44L;CD74;TRAFD1;B2M;CXCL10;CMPK2;PARP9;UBE2L6;IL15;IFI30;LAMP3;TRIM21;IRF2;TAP1;ELF1;BATF2;OAS1;PARP14;GBP2;CSF1;TRIM5;NUB1;IFIH1;HELZ2;C1S;RTP4;NCOA7;IRF7;SP110;OGFR;IL4R;PROCR;IFI35;HERC6;MOV10;SAMD9L;PSMB9;IFIT3;IFITM1;RSAD2;TRIM25;PLSCR1;TRIM14;ADAR;PSMB8;IRF9;EIF2AK2
gsea	KEGG_2021_Human__Other glycan degradation	-1.72695		0.0126354	0.0163979	0.59	6/18	0.1772	MAN2B2;FUCA1;MAN2B1;MAN2C1;GLB1;HEXB
gsea	MSigDB_Hallmark_2020__Apical Surface	-1.725		0.00315457	0.0155988	0.595	16/44	0.2194	ATP8B1;IL2RG;SCUBE1;IL2RB;CD160;MAL;CX3CL1;LYN;AKAP7;GHRL;PCSK9;SLC22A12;BRCA1;NTNG1;LYPD3;NCOA6
gsea	KEGG_2021_Human__Natural killer cell mediated cytotoxicity	-1.72363		0.0160142	0.0148687	0.6	57/123	0.2365	KLRC4-KLRK1;SH2D1A;ZAP70;PTPN6;KLRK1;ITGAL;LCK;IFNG;CD48;FASLG;CD247;SH2D1B;FAS;PRF1;KIR2DL3;CD244;KLRC2;NCR2;ITGB2;LAT;KIR3DL2;IFNB1;KLRD1;PPP3CC;RAET1G;TYROBP;PRKCG;KIR2DL1;FCER1G;KLRC3;PAK1;PRKCB;RAF1;PLCG1;GZMB;FCGR3A;RAC2;NCR1;RAET1E;NCR3;IFNA5;PIK3R2;SH3BP2;ICAM2;TNFSF10;RAC1;KLRC1;PIK3R1;NFATC2;LCP2;MICB;IFNA13;HCST;KRAS;GRB2;KIR3DL1;SYK
gsea	KEGG_2021_Human__Cell adhesion molecules	-1.70805		0.0320285	0.0160791	0.642	68/146	0.2984	CD40;CD8B;CD2;ITGAL;CD8A;HLA-DPA1;TIGIT;PDCD1;CD274;NECTIN1;CD226;HLA-DRB5;SPN;VCAM1;HLA-DMB;HLA-DQA1;CD8B2;ITGB7;ITGB2;ICOS;HLA-DQA2;CLDN23;VSIR;HLA-DQB1;PDCD1LG2;HLA-DRA;CD40LG;HLA-DPB1;NLGN4Y;SELPLG;MPZ;CLDN17;HLA-DRB1;CTLA4;NLGN4X;PTPRC;CD6;OCLN;CLDN25;CD4;HLA-DMA;CLDN18;SELE;NLGN3;NTNG1;HLA-DOB;ICAM2;ITGAM;ITGA8;CD99;CLDN7;HLA-DOA;CNTN2;CD28;CLDN10;SELL;CD22;CD80;CLDN11;HLA-F;CLDN16;SIGLEC1;…
gsea	KEGG_2021_Human__PD-L1 expression and PD-1 checkpoint pathway in cancer	-1.69914		0.0206379	0.0147889	0.665	33/89	0.191	MYD88;JAK2;ZAP70;RASGRP1;PTPN6;CD3E;LCK;IFNG;CD247;PDCD1;CD274;CD3G;TIRAP;IKBKB;LAT;MAP2K6;CD3D;RPS6KB1;PPP3CC;STAT1;BATF2;RAF1;STAT3;CD4;PLCG1;MAP3K3;TRAF6;PIK3R2;BATF;IKBKG;PIK3R1;NFATC2;CD28
gsea	KEGG_2021_Human__Antigen processing and presentation	-1.63142		0.00610687	0.0200281	0.819	36/69	0.1727	CD8B;CD8A;IFNG;HLA-DPA1;KLRC4;HLA-DRB5;HLA-DMB;KIR2DL3;CIITA;HLA-DQA1;CD8B2;KLRC2;HLA-DQA2;CTSS;KIR3DL2;HLA-DQB1;CD74;B2M;PSME3;HLA-DRA;KLRD1;HLA-DPB1;IFI30;TAP1;HLA-DRB1;KIR2DL1;KLRC3;CD4;HLA-DMA;HLA-DOB;TAP2;NFYB;RFX5;HLA-DOA;KIR2DL4;KLRC1
gsea	KEGG_2021_Human__Intestinal immune network for IgA production	-1.62665		0.00671642	0.0192691	0.826	31/45	0.2514	CD40;HLA-DPA1;MAP3K14;HLA-DRB5;HLA-DMB;TNFSF13B;HLA-DQA1;ITGB7;ICOS;HLA-DQA2;HLA-DQB1;HLA-DRA;CXCR4;CD40LG;HLA-DPB1;IL15;HLA-DRB1;IL2;TNFRSF17;AICDA;HLA-DMA;HLA-DOB;TNFRSF13C;CCR9;HLA-DOA;CD28;CCR10;CD80;TNFRSF13B;IL15RA;TNFSF13
gsea	KEGG_2021_Human__Hematopoietic cell lineage	-1.62476		0.00500894	0.0188502	0.831	49/96	0.2102	CD8B;CD2;CD3E;CD8A;IL9R;HLA-DPA1;CD5;HLA-DRB5;HLA-DMB;CD3G;HLA-DQA1;CD8B2;FLT3LG;HLA-DQA2;CD1C;FLT3;CD3D;HLA-DQB1;CD37;KITLG;HLA-DRA;HLA-DPB1;CD7;HLA-DRB1;CD1D;FCGR1A;CSF1;CSF2RA;CD33;CD4;CD9;HLA-DMA;CD1E;IL4R;ITGA2B;CD38;CD1A;IL2RA;HLA-DOB;ITGAM;MS4A1;CD1B;IL1R2;HLA-DOA;ITGA3;CD19;GP5;CD24;CD22
gsea	KEGG_2021_Human__Mismatch repair	-1.58748		0.0458167	0.0229294	0.893	10/23	0.1843	MLH1;PCNA;LIG1;POLD3;RFC1;MSH3;POLD1;RFC3;RPA2;RFC5
gsea	KEGG_2021_Human__Cytokine-cytokine receptor interaction	-1.5781		0.00878594	0.032596	0.983	155/293	0.3889	CXCR3;IL12B;CD40;CCR5;TNFRSF11A;IL27;IL9R;IL34;IFNG;IL12RB1;CXCR6;FASLG;IFNW1;FAS;IL21R;IL21;CXCL9;XCL2;IL2RG;TNFSF13B;CXCL11;IL2RB;IL10RA;TNFSF18;LTA;IL18R1;IFNB1;CCL5;CXCL10;CXCR4;TNFSF15;EDAR;IL16;CD40LG;CSF2RB;IL15;CD27;CX3CL1;TNFRSF9;IL2;NODAL;IL17RB;CSF1;IL17RC;TNFRSF17;CSF2RA;RELT;TNFSF8;CD4;CXCR2;AMH;GDF10;CCL8;CCR7;IL36A;CCL4;LIFR;CD70;CXCL16;IL4R;EBI3;IL18;CCR2;IFNK;IL18RAP;CCR4;IFNA5;T…
gsea	KEGG_2021_Human__Homologous recombination	-1.54423		0.0064	0.0230111	0.909	17/41	0.1648	BARD1;ATM;BRIP1;EME1;PALB2;POLD3;TOP3A;BRCA2;SYCP3;BRCC3;RBBP8;MRE11;TOPBP1;RAD51C;BRCA1;POLD1;RPA2
gsea	KEGG_2021_Human__NF-kappa B signaling pathway	-1.53343		0.0462963	0.027753	0.941	49/102	0.3277	MYD88;ZAP70;CD40;TNFRSF11A;LCK;MAP3K14;ATM;IRAK4;CARD11;VCAM1;TNFSF13B;TIRAP;IKBKB;LTA;LAT;BTK;BCL2;EDAR;CD40LG;TRAF1;PIDD1;LYN;PRKCB;EDARADD;PLCG1;CCL4;TRAF6;LTB;TRIM25;IKBKG;TNFRSF13C;RIPK1;TRAF2;RELB;MALT1;BLNK;TNFRSF1A;CCL19;SYK;DDX58;ERC1;CD14;GADD45A;EDA2R;CXCL12;TAB3;TNFAIP3;NFKB2;CCL13
gsea	KEGG_2021_Human__Serotonergic synapse	-1.53059		0.0160584	0.0288999	0.947	52/112	0.3751	RAPGEF3;CYP2C18;ADCY5;CYP2J2;CYP2C8;CYP2C9;CYP2C19;GABRB2;CYP4X1;SLC6A4;GNG5;PLCB2;SLC18A2;HTR3A;TPH1;PRKCG;PRKCB;PLA2G4B;RAF1;GNGT2;HTR3B;HTR6;JMJD7-PLA2G4B;HTR3E;CACNA1F;KCNJ9;PRKACG;ALOX5;MAOA;GNAI2;HTR4;ITPR2;SLC18A1;PRKACB;GNG8;PLA2G4E;HTR3D;KRAS;ALOX15B;CYP2D6;KCNN2;ALOX12B;TPH2;HTR5A;ALOX15;PLA2G4F;GNG2;PRKACA;HTR3C;PLCB3;GNG10;ALOX12
gsea	KEGG_2021_Human__Inositol phosphate metabolism	-1.53003		0.0320755	0.0286225	0.947	25/73	0.2947	INPP1;MTMR8;PLCD1;INPP5D;SACM1L;MTMR14;PI4K2B;MTMR7;MTMR4;ITPKA;PLCB2;MTMR1;MTMR6;PLCG1;SYNJ1;PIP4K2A;INPP5B;PIK3CG;INPP5F;PLCD3;PLCE1;PIK3C2B;PI4K2A;PIP5K1C;PLCD4
gsea	KEGG_2021_Human__Phosphatidylinositol signaling system	-1.50825		0.0241187	0.027958	0.947	42/97	0.2962	INPP1;MTMR8;PLCD1;INPP5D;SACM1L;MTMR14;CALM3;PI4K2B;IP6K2;MTMR7;MTMR4;ITPKA;DGKA;PLCB2;MTMR1;MTMR6;PRKCG;PRKCB;PLCG1;SYNJ1;DGKQ;PIP4K2A;INPP5B;PIK3R2;DGKK;CALML4;INPP5F;IP6K1;ITPR2;PIK3R1;CDS2;DGKH;PLCD3;PLCE1;PIK3C2B;DGKE;PI4K2A;PPIP5K1;DGKZ;PIP5K1C;PLCD4;PIK3R3
gsea	KEGG_2021_Human__Linoleic acid metabolism	-1.49751		0.00599676	0.0302212	0.965	17/29	0.3444	CYP2J2;CYP2C8;CYP2C9;CYP2C19;PLA2G2D;PLA2G4B;CYP1A2;CYP2E1;JMJD7-PLA2G4B;PLA2G3;CYP3A4;PLA2G4E;PLA2G2A;PLA2G12B;ALOX15;PLA2G1B;PLA2G4F
gsea	KEGG_2021_Human__B cell receptor signaling pathway	-1.48992		0.00981481	0.0311084	0.976	42/79	0.3145	PTPN6;INPP5D;CARD11;FCGR2B;LILRB4;IKBKB;LILRA4;LILRB1;BTK;PPP3CC;CD72;LILRB5;LYN;PRKCB;RAF1;LILRB2;LILRA1;CD79A;RAC2;PIK3R2;IFITM1;IKBKG;LILRB3;RAC1;CD19;PIK3R1;CD79B;NFATC2;CD22;MALT1;BLNK;KRAS;GRB2;SYK;NFKBIE;LILRA2;VAV3;PIK3R3;CR2;RASGRP3;LILRA6;SOS1
gsea	KEGG_2021_Human__Toll-like receptor signaling pathway	-1.48718		0.00647986	0.0327314	0.986	42/102	0.334	MYD88;IL12B;CD40;IKBKE;IRAK4;CXCL9;TLR3;TIRAP;IKBKB;CXCL11;MAP2K6;IFNB1;CCL5;CXCL10;TLR1;STAT1;TBK1;MAP3K8;CCL4;IRF7;TRAF6;TLR8;IFNA5;PIK3R2;TLR6;IKBKG;MAP2K4;RAC1;MAPK8;RIPK1;PIK3R1;IFNA13;CD80;IFNA4;TLR5;CD14;TLR7;PIK3R3;MAPK13;TOLLIP;MAP2K3;MAPK9
gsea	KEGG_2021_Human__RIG-I-like receptor signaling pathway	-1.48518		0.00635739	0.0312985	0.97	35/70	0.382	IL12B;DHX58;IKBKE;IFNW1;STING1;IKBKB;CASP10;IFNB1;CXCL10;TBK1;IFIH1;IRF7;TRAF6;IFNK;IFNA5;AZI2;MAVS;TRIM25;IKBKG;MAPK8;RIPK1;TRAF2;DDX3X;IFNA13;DDX58;IFNA4;MAPK13;TANK;NLRX1;MAPK9;RNF125;IFNA8;MAP3K1;IFNA1;SIKE1
gsea	KEGG_2021_Human__Biosynthesis of unsaturated fatty acids	-1.46112		0.00706522	0.030129	0.976	19/27	0.3947	ACAA1;HSD17B12;HACD4;ACOX3;ELOVL6;ACOT4;FADS2;SCD;ELOVL3;SCD5;ELOVL7;FADS1;ELOVL2;SCP2;ELOVL4;HACD3;HSD17B4;ELOVL1;ACOT1
gsea	KEGG_2021_Human__Tryptophan metabolism	-1.45795		0.00651466	0.0298019	0.977	20/42	0.3068	IDO1;IL4I1;IDO2;ALDH9A1;TPH1;KYAT3;CYP1A2;ASMT;MAOA;ALDH2;ALDH8A1;HAAO;AOX1;KYNU;KMO;KYAT1;EHHADH;CYP1A1;AOC1;TPH2
gsea	KEGG_2021_Human__C-type lectin receptor signaling pathway	-1.45304		0.047619	0.0325146	0.984	42/104	0.3361	IL12B;SRC;CASP1;IKBKE;MAP3K14;CLEC6A;STAT2;IKBKB;CALM3;IRF1;BCL3;PPP3CC;STAT1;IL2;FCER1G;PAK1;RHOA;RAF1;LSP1;PRKCD;ARHGEF12;PIK3R2;CLEC4E;CALML4;IKBKG;CARD9;IRF9;MAPK8;ITPR2;PIK3R1;NFATC2;RELB;MALT1;KRAS;SYK;CCL22;PIK3R3;MAPK13;NFKB2;MAPK9;PYCARD;RRAS
gsea	KEGG_2021_Human__DNA replication	-1.4395		0.0157171	0.0345843	0.989	18/36	0.1843	PCNA;LIG1;POLD3;POLA1;MCM2;POLE;PRIM1;RFC1;POLE2;MCM6;MCM3;FEN1;RNASEH2B;MCM5;POLD1;RFC3;RPA2;RFC5
gsea	KEGG_2021_Human__Human T-cell leukemia virus 1 infection	-1.43859		0.0649819	0.340728	0.989	95/217	0.3694	CD40;ADCY5;ITGAL;CD3E;LCK;CCND2;HLA-DPA1;MAP3K14;ATM;HLA-DRB5;IL2RG;HLA-DMB;CD3G;HLA-DQA1;CHEK1;IKBKB;IL2RB;ITGB2;LTA;E2F2;HLA-DQA2;CD3D;HLA-DQB1;B2M;HLA-DRA;CDK2;KAT2B;PPP3CC;SPI1;HLA-DPB1;IL15;HLA-DRB1;IL2;STAT5A;FDPS;CDKN2C;RANBP3;CD4;TP53;POLB;GPS2;JAK3;HLA-DMA;MAP3K3;PIK3R2;IL2RA;PRKACG;HLA-DOB;IKBKG;MAP2K4;TNFRSF13C;PTTG2;IL1R2;NFYB;MAPK8;HLA-DOA;SMAD4;PIK3R1;CREB3L3;NFATC2;E2F1;KAT5;PRKACB…
gsea	KEGG_2021_Human__Apoptosis	-1.42166		0.0421053	0.35084	0.991	65/141	0.4046	FASLG;MAP3K14;ATM;FAS;PRF1;CTSW;BECN1;IKBKB;CASP10;CAPN1;CTSS;TUBA8;BCL2;CASP7;LMNB1;TRAF1;CSF2RB;PIDD1;PARP3;PMAIP1;RAF1;GZMB;TP53;PTPN13;PARP4;CASP2;PIK3R2;TUBA3C;APAF1;TNFSF10;NGFR;IKBKG;EIF2AK3;MAPK8;ITPR2;RIPK1;PIK3R1;TRAF2;HRK;TNFRSF1A;KRAS;DAB2IP;CTSH;CASP6;CTSZ;TNFRSF10B;TUBA3D;CASP9;SPTA1;GADD45A;BCL2L11;PIK3R3;BBC3;CTSC;DIABLO;MAPK9;CTSO;CTSB;PDPK1;BCL2L1;TNFRSF10A;BID;AKT1;CASP3;CTSD
gsea	KEGG_2021_Human__Chemokine signaling pathway	-1.38283		0.132867	0.405836	0.994	93/190	0.3725	CXCR3;NCF1;JAK2;CCR5;SRC;ADCY5;CXCR6;ITK;CXCL9;XCL2;WAS;STAT2;IKBKB;CXCL11;PIK3R6;CCL5;GNG5;CXCL10;CXCR4;PLCB2;STAT1;DOCK2;CX3CL1;LYN;PAK1;PRKCB;RHOA;RAF1;STAT3;GNGT2;PLCG1;CXCR2;PRKCD;FGR;CCL8;CCR7;JAK3;RAC2;CCL4;CXCL16;CCR2;PREX1;CCR4;PIK3R2;PRKACG;CXCL13;CCL16;CCL18;PIK3CG;ARRB2;IKBKG;PIK3R5;PARD3;CCR6;RAC1;CCR9;GNAI2;CCL2;PIK3R1;PRKACB;CCR10;GNG8;CCL26;RAP1A;CCL19;KRAS;GRB2;ADCY7;CCR1;RASGRP2…
gsea	KEGG_2021_Human__Viral protein interaction with cytokine and cytokine receptor	-1.37282		0.169811	0.418789	0.994	59/98	0.3504	CXCR3;CCR5;IL34;CXCL9;XCL2;IL2RG;CXCL11;IL2RB;IL10RA;LTA;IL18R1;CCL5;CXCL10;CXCR4;CX3CL1;IL2;CSF1;CXCR2;CCL8;CCR7;CCL4;IL18;CCR2;IL18RAP;CCR4;TNFRSF1B;IL2RA;IL20RA;CXCL13;CCL16;CCL18;IL20RB;TNFSF10;IL37;CCR6;TNFRSF14;CCR9;CCL2;ACKR4;CCR10;CCL26;TNFRSF1A;CCL19;CCR1;IL22RA1;CCL22;CCL24;TNFRSF10B;IL19;CCL15;CXCL12;CCR8;CCL7;IL6ST;CCL13;CSF1R;PPBP;CCL1;CX3CR1
gsea	MSigDB_Hallmark_2020__Complement	-1.36314		0.124786	0.431716	0.995	98/200	0.4046	GZMK;JAK2;RASGRP1;SRC;CASP1;LCK;C9;LAP3;RNF4;SERPINB2;CASP4;APOBEC3G;WAS;PRCP;CALM3;CASP10;IRF1;AKAP10;DOCK10;CTSS;RBSN;CCL5;LTA4H;USP16;KLKB1;C1QA;CASP7;CD40LG;GPD2;F7;PRSS36;PRDM4;IRF2;LYN;FCER1G;RAF1;GNGT2;GZMB;C1S;PRKCD;F3;PCSK9;IRF7;KCNIP2;FDX1;RHOG;ADRA2B;GZMA;ITIH1;PSMB9;SPOCK2;PIK3CG;PLSCR1;ITGAM;PIK3R5;KIF2A;GNAI2;APOC1;PLA2G7;SCG3;KYNU;USP15;LCP2;GCA;C1QC;LAMP2;L3MBTL4;DGKH;CDH13;GRB2;S…
gsea	KEGG_2021_Human__Osteoclast differentiation	-1.35985		0.145038	0.430825	0.996	64/125	0.357	NCF1;TNFRSF11A;LCK;IFNG;MAP3K14;SIRPG;FCGR2B;LILRB4;STAT2;IKBKB;LILRA4;LILRB1;BTK;MAP2K6;IFNB1;NCF4;PPP3CC;SPI1;STAT1;LILRB5;TYROBP;FCGR1A;CSF1;LILRB2;FCGR3A;LILRA1;TYK2;TRAF6;SOCS1;PIK3R2;TEC;IKBKG;LILRB3;RAC1;IRF9;MAPK8;OSCAR;NOX1;PIK3R1;SIRPA;TRAF2;NFATC2;LCP2;RELB;BLNK;TNFRSF1A;SIRPB1;GRB2;SYK;LILRA2;CALCR;PIK3R3;MAPK13;NCF2;CAMK4;IFNGR1;LILRA6;TREM2;NFKB2;CSF1R;MAPK9;IFNGR2;JAK1;TNFSF11
gsea	KEGG_2021_Human__Base excision repair	-1.34881		0.17154	0.446353	0.997	17/33	0.3095	PCNA;LIG1;XRCC1;POLD3;POLE;HMGB1;PARP3;POLB;POLE2;FEN1;PARP4;POLD1;MUTYH;MPG;NEIL1;OGG1;MBD4
gsea	KEGG_2021_Human__Fc epsilon RI signaling pathway	-1.3394		0.101449	0.459393	0.997	34/67	0.363	INPP5D;LAT;BTK;MAP2K6;LYN;FCER1G;PLA2G4B;RAF1;PLCG1;RAC2;JMJD7-PLA2G4B;FCER1A;PIK3R2;ALOX5;MAP2K4;MS4A2;RAC1;MAPK8;PIK3R1;LCP2;IL13;PLA2G4E;KRAS;GRB2;SYK;VAV3;ALOX5AP;PIK3R3;MAPK13;SOS1;MAP2K3;MAPK9;PLA2G4F;PDPK1
gsea	KEGG_2021_Human__Tight junction	-1.33642		0.0753532	0.458712	0.998	88/168	0.4594	PCNA;WHAMM;SRC;PARD6G;WAS;SLC9A3R1;CLDN23;CD1C;TUBA8;CLDN17;CD1D;MARVELD2;RHOA;LLGL2;TJP1;OCLN;CLDN25;CGNL1;DLG3;RAB8A;CD1E;RDX;CLDN18;CGN;CD1A;LLGL1;TUBA3C;PRKACG;ERBB2;RAPGEF6;ARPC2;NEDD4L;PARD3;PPP2R1B;RAC1;CD1B;GATA4;PARD6B;MAPK8;ACTR3C;CLDN7;IGSF5;PRKAG1;ARHGEF18;PRKACB;CLDN10;MYL12B;PPP2R2B;MAGI1;RAP1A;AMOTL2;CLDN11;CLDN16;TJP3;TUBA3D;TJP2;CLDN4;PPP2R2A;MYL6B;MAPK9;CRB3;MYH14;PRKACA;JAM2;MA…
gsea	MSigDB_Hallmark_2020__PI3K/AKT/mTOR Signaling	-1.32272		0.0936937	0.482124	0.998	54/105	0.4828	MYD88;LCK;FASLG;IRAK4;IL2RG;STAT2;SLA;MAP2K6;CDK2;CXCR4;FGF17;TBK1;CDKN1B;PRKCB;NCK1;RAF1;NOD1;PLCG1;CAB39L;ARHGDIA;CDK1;PPP2R1B;RAC1;MAPK8;ITPR2;RIPK1;TRAF2;PRKAG1;E2F1;PITX2;TNFRSF1A;GRB2;VAV3;MKNK1;PRKAR2A;PIK3R3;CAMK4;MAP2K3;MAPK9;UBE2N;RPS6KA3;YWHAB;AKT1;RPS6KA1;FGF6;TIAM1;TSC2;IL4;SLC2A1;SQSTM1;PIKFYVE;ACTR2;HRAS;CFL1
gsea	KEGG_2021_Human__Fc gamma R-mediated phagocytosis	-1.31401		0.0979667	0.48606	0.998	48/96	0.4313	NCF1;INPP5D;FCGR2B;WAS;LAT;RPS6KB1;PRKCG;LYN;PAK1;PRKCB;FCGR1A;PTPRC;PLA2G4B;RAF1;DOCK1;PLPP3;PLCG1;PRKCD;FCGR3A;RAC2;JMJD7-PLA2G4B;PIK3R2;SPHK2;ARPC2;RAC1;ACTR3C;PLD2;PIK3R1;PLA2G4E;SYK;DNM2;VAV3;PLPP1;PIP5K1C;HCK;PIK3R3;PLA2G4F;ARF6;ARPC5;WASF1;ASAP2;AKT1;VASP;CFL2;WASF2;PLD1;LIMK2;RPS6KB2
gsea	KEGG_2021_Human__JAK-STAT signaling pathway	-1.30966		0.13719	0.487765	0.998	78/162	0.3769	IL12B;JAK2;PTPN6;IL9R;CCND2;IFNG;IL12RB1;IFNW1;IL21R;IL21;PIAS1;IL2RG;STAT2;IL2RB;IL10RA;PTPN2;IFNB1;BCL2;STAT6;STAT1;CSF2RB;IL15;IL2;STAT5A;RAF1;CSF2RA;STAT3;IL22RA2;CISH;JAK3;LIFR;IL4R;TYK2;IFNK;GFAP;SOCS1;IFNA5;PIK3R2;IL2RA;CSH2;IL20RA;IL20RB;GH1;IRF9;AOX1;PIK3R1;IFNA13;IL13;IFNL1;IFNL3;SOCS6;GRB2;IL15RA;IL22RA1;IFNA4;STAT4;GHR;SOCS2;PRLR;IL19;PIK3R3;IFNGR1;IFNL2;IL23R;SOS1;IL6ST;MPL;CREBBP;IF…
gsea	KEGG_2021_Human__Nucleotide excision repair	-1.3063		0.188492	0.488045	0.999	19/46	0.2948	DDB2;PCNA;XPC;LIG1;POLD3;POLE;GTF2H2;RFC1;POLE2;CCNH;POLD1;RFC3;RPA2;RFC5;GTF2H2C;ERCC1;RPA1;CDK7;ERCC5
gsea	KEGG_2021_Human__p53 signaling pathway	-1.30476		0.113835	0.48456	0.999	36/73	0.3996	DDB2;CCND2;ATM;FAS;PPM1D;CHEK1;BCL2;CDK2;SHISA5;PIDD1;PMAIP1;TP53I3;TP53;APAF1;RRM2;CDK1;SESN3;CD82;GORAB;EI24;MDM4;CCNE2;SESN1;TNFRSF10B;TP73;CASP9;GADD45A;CCNB1;BBC3;CHEK2;BCL2L1;CCNG2;TNFRSF10A;BID;SERPINB5;CASP3
gsea	KEGG_2021_Human__Leukocyte transendothelial migration	-1.30389		0.14527	0.479596	1	45/114	0.2994	NCF1;RAPGEF3;ITGAL;ITK;VCAM1;ITGB2;TXK;CLDN23;CTNND1;CTNNA2;RASSF5;CXCR4;NCF4;CLDN17;PRKCG;PRKCB;RHOA;OCLN;CLDN25;PLCG1;RHOH;CYBB;RAC2;CLDN18;PIK3R2;ITGAM;RAC1;GNAI2;CD99;CLDN7;CTNNA1;PIK3R1;MYL10;CLDN10;MYL12B;RAP1A;CLDN11;CLDN16;ARHGAP35;VAV3;PIK3R3;CXCL12;MAPK13;CLDN4;NCF2
gsea	KEGG_2021_Human__Lipid and atherosclerosis	-1.30343		0.113145	0.473769	1	101/214	0.4152	MYD88;NCF1;IL12B;JAK2;CD40;SRC;CASP1;IKBKE;CYP2J2;FASLG;CYP2C8;CYP2C9;FAS;IRAK4;VCAM1;TIRAP;IKBKB;CALM3;MAP2K6;IFNB1;CCL5;BCL2;PLCB2;NCF4;PPP3CC;CASP7;CD40LG;TBK1;LYN;RHOA;STAT3;PLCG1;TP53;CYBB;IRF7;TRAF6;IL18;SELE;IFNA5;PIK3R2;APAF1;POU2F1;NFE2L2;TLR6;TNFSF10;CALML4;IKBKG;MAP2K4;RAC1;EIF2AK3;MAPK8;CCL2;CYP2A7;NOX1;PIK3R1;VLDLR;TRAF2;NFATC2;IFNA13;RAP1A;TNFRSF1A;KRAS;POU2F2;IFNA4;CASP6;APOA4;TNFR…
gsea	KEGG_2021_Human__NOD-like receptor signaling pathway	-1.29549		0.144348	0.483997	1	83/179	0.3664	MYD88;GBP4;CASP1;IKBKE;IRAK4;CASP4;STAT2;STING1;IKBKB;IFNB1;CCL5;CARD17;BCL2;RBCK1;RIPK3;PLCB2;OAS3;RNASEL;STAT1;TBK1;BRCC3;PSTPIP1;OAS1;GBP1;RHOA;GBP2;GBP5;IFI16;NOD1;PRKCD;CYBB;CARD8;IRF7;TYK2;TRAF6;IL18;IFNA5;MAVS;OAS2;CARD6;IKBKG;CARD9;IRF9;MAPK8;CCL2;CAMP;ITPR2;ERBIN;RIPK1;TXNIP;TRAF2;IFNA13;GABARAP;CARD16;TRPM7;VDAC3;MCU;IFNA4;DNM1L;TRPV2;GBP3;CASR;NLRP1;MAPK13;DEFA4;RNF31;TAB3;TNFAIP3;TANK…
gsea	KEGG_2021_Human__Ether lipid metabolism	-1.23805		0.172742	0.610674	1	25/49	0.427	ENPP6;LPCAT4;CHPT1;GDPD3;PLA2G2D;PLA2G4B;PLPP3;JMJD7-PLA2G4B;PLA2G3;AGPS;PLA2G7;PLD2;PLD4;PLA2G4E;PLA2G2A;PLPP1;PLA2G12B;PAFAH2;PLA2G1B;PLA2G4F;CEPT1;PLA2G2F;GDPD1;PLA2G2C;PLD1
gsea	KEGG_2021_Human__TNF signaling pathway	-1.23801		0.179396	0.602536	1	45/112	0.3473	MAP3K14;FAS;VCAM1;IKBKB;LTA;CASP10;IRF1;IL18R1;MAP2K6;BAG4;IFNB1;BCL3;CCL5;CXCL10;RIPK3;CASP7;TRAF1;IL15;CX3CL1;CSF1;MAP3K8;SELE;PIK3R2;TNFRSF1B;MLKL;RPS6KA4;IKBKG;MAP2K4;MAPK8;CCL2;RIPK1;PIK3R1;CREB3L3;TRAF2;TNFRSF1A;DAB2IP;DNM1L;ITCH;PIK3R3;MAPK13;TAB3;TNFAIP3;MAP2K3;MAPK9;CREB3L4
gsea	KEGG_2021_Human__Arachidonic acid metabolism	-1.23382		0.213292	0.605354	1	37/61	0.4165	PTGES;CYP2J2;CYP2C8;CYP2C9;CYP2C19;CYP4F2;LTA4H;EPHX2;PLA2G2D;PLA2G4B;CYP2E1;JMJD7-PLA2G4B;PLA2G3;GPX1;ALOX5;CYP4F8;HPGDS;PLA2G4E;ALOX15B;PLA2G2A;CYP2B6;LTC4S;ALOX12B;GPX6;PTGDS;GPX7;PLA2G12B;ALOX15;TBXAS1;PLA2G1B;PLA2G4F;GGT1;ALOX12;PLA2G2F;GPX8;PTGIS;PLA2G2C
gsea	KEGG_2021_Human__Chemical carcinogenesis	-1.23013		0.148299	0.60642	1	111/222	0.4672	NAT1;JAK2;SRC;CYP2C18;ADCY5;IKBKE;UGT2B28;CYP2C8;CYP2C9;CYP2C19;CYP3A7;WNT1;PAQR8;KLF5;GSTK1;BCL2;RPS6KB1;CDC25A;FGF17;EPHX2;PRKCG;RPS6KA6;PRKCB;STAT5A;RAF1;STAT3;CYP1A2;NAT2;ADRB3;CYP2E1;MGST2;GSTA3;FGF3;CDC6;HSD11B1;ADRB2;EPHX3;CHRNA7;UGT2B4;PIK3R2;CACNA1F;AR;PRKACG;UGT2B7;ARRB2;FGF10;GNAI2;CHRNB2;GSTM1;CYP3A7-CYP3A51P;FGF4;AIPL1;CYP2A7;GSTA1;PIK3R1;HPGDS;CREB3L3;KPNB1;E2F1;PRKACB;CHRNA3;UGT1A3…
gsea	KEGG_2021_Human__Histidine metabolism	-1.22226		0.224026	0.61789	1	15/22	0.4293	ALDH9A1;CNDP2;HDC;MAOA;ALDH2;HNMT;FTCD;CNDP1;AOC1;ASPA;ALDH3B2;ALDH3A1;HAL;ALDH7A1;ALDH3A2
gsea	MSigDB_Hallmark_2020__Apoptosis	-1.21529		0.172007	0.62641	1	72/161	0.4152	CD2;CASP1;GCH1;CCND2;FASLG;RETSAT;FAS;EMP1;ERBB3;PRF1;CASP4;NEFH;BTG3;IRF1;MADD;IFNB1;CDK2;PLCB2;RNASEL;CASP7;WEE1;TAP1;CDKN1B;PMAIP1;PAK1;ADD1;IL18;CD38;CASP2;BRCA1;GPX1;ERBB2;TNFSF10;SATB1;HMOX1;CDC25B;GSTM1;BMF;TXNIP;SAT1;IGFBP6;GSR;DNAJA1;DNM1L;CASP6;HMGB2;PLAT;CASP9;CD14;GADD45A;ISG20;BCL2L11;IFNGR1;FEZ1;ANXA1;DIABLO;FDXR;TOP2A;CREBBP;CTH;ATF3;H1-0;IFITM3;BCL2L1;BMP2;KRT18;F2;BID;CASP3;GNA15…
gsea	KEGG_2021_Human__Drug metabolism	-1.21467		0.222222	0.620054	1	51/105	0.3622	NAT1;UGT2B28;CYP2C8;CYP2C9;CYP2C19;NME6;UPB1;GSTK1;RRM1;CYP1A2;NAT2;CYP2E1;MGST2;GSTA3;UGT2B4;RRM2;UGT2B7;MAOA;CES2;AOX1;IMPDH2;GSTM1;CYP2A7;GSTA1;HPGDS;FMO4;UGT1A3;DUT;ADH4;CYP3A4;TYMP;UGT2B10;ADH1A;FMO2;UGT2B11;UGT2A1;ADH1C;ADH5;CYP2B6;FMO3;TK1;CYP2D6;ADH1B;UGT1A10;ADH7;ALDH3B2;FMO5;TPMT;ALDH3A1;UGT2A2;DPYS
gsea	KEGG_2021_Human__Glycosylphosphatidylinositol (GPI)-anchor biosynthesis	-1.21158		0.238361	0.619954	1	10/26	0.2639	PIGG;PIGN;PIGL;GPLD1;MPPE1;PIGW;PIGP;PIGU;PIGB;PIGK
gsea	MSigDB_Hallmark_2020__p53 Pathway	-1.19584		0.222603	0.650366	1	97/198	0.4643	HEXIM1;DDB2;PCNA;TM7SF3;CASP1;EPS8L2;CCND2;RETSAT;XPC;NHLH2;FAS;NOTCH1;PPM1D;ANKRA2;FUCA1;IP6K2;TRAFD1;PITPNC1;DGKA;POLH;NUDT15;IFI30;PIDD1;TAP1;TP53;RAD9A;RPS27L;MAPKAPK3;GM2A;DRAM1;PROCR;SOCS1;RAD51C;CGRRF1;BLCAP;APAF1;PLK2;SP1;CD82;HMOX1;SLC35D1;ACVR1B;HINT1;EI24;CYFIP2;BTG1;ST14;VWA5A;TXNIP;TP63;SAT1;TOB1;CDH13;SESN1;EPHA2;VAMP8;PLXNB2;ALOX15B;TAX1BP3;RRP8;CEBPA;GADD45A;CCP110;ERCC5;SDC1;FBXW…
gsea	KEGG_2021_Human__Fatty acid degradation	-1.16991		0.288496	0.708932	1	25/43	0.4496	ACAA1;ACSL5;ALDH9A1;ACOX3;CPT1B;ALDH2;ACSL3;ADH4;ADH1A;EHHADH;ADH1C;ADH5;ADH1B;ACADSB;ADH7;HADH;ACAT2;ADH6;ALDH7A1;ACSL4;ACSL6;ALDH3A2;ACADL;ECI1;ACAA2
gsea	KEGG_2021_Human__alpha-Linolenic acid metabolism	-1.16291		0.295302	0.719285	1	12/25	0.3444	ACAA1;ACOX3;PLA2G2D;PLA2G4B;JMJD7-PLA2G4B;PLA2G3;FADS2;PLA2G4E;PLA2G2A;PLA2G12B;PLA2G1B;PLA2G4F
gsea	KEGG_2021_Human__Glycerolipid metabolism	-1.15436		0.249595	0.71569	1	35/60	0.4465	GLYCTK;ALDH9A1;LPIN1;DGKA;LPIN2;PLPP3;DGKQ;LPIN3;MGLL;DGKK;ALDH2;PLPP5;GLA;LIPC;MOGAT3;MBOAT1;GPAT2;AGPAT3;DGKH;GK2;PNLIPRP1;GPAT4;PNLIP;DGKE;DGKZ;PLPP1;LPL;GK;PNPLA2;ALDH7A1;AKR1B10;ALDH3A2;TKFC;MOGAT2;DGAT2
gsea	KEGG_2021_Human__Transcriptional misregulation in cancer	-1.14554		0.227129	0.722293	1	87/191	0.492	DDB2;CD40;ID2;CCND2;ATM;KLF3;PTCRA;TMPRSS2;KDM6A;BMI1;IL2RB;ITGB7;NCOR1;MEIS1;FLT3;DDX5;WNT16;SPI1;TRAF1;TFE3;CDKN1B;NSD2;FCGR1A;CDKN2C;GZMB;TP53;CEBPE;PML;MYCN;PAX3;ETV7;ETV6;SP1;NGFR;ITGAM;FLI1;IL1R2;ARNT2;PBX1;SS18;SPINT1;LMO2;PER2;LYL1;FOXO1;HPGD;SSX1;HOXA11;SIN3A;PLAT;EWSR1;CD14;CEBPA;GADD45A;TAF15;DEFA4;BMP2K;HMGA2;DEFA5;DEFA6;RUNX1T1;JUP;CSF1R;MLLT1;BCL2L1;NFKBIZ;CCNA2;REL;SSX2;MLLT3;DOT1L…
gsea	MSigDB_Hallmark_2020__Inflammatory Response	-1.14056		0.321678	0.726975	1	86/200	0.3623	IL12B;P2RY2;CD40;RASGRP1;LCK;GCH1;CXCR6;CD48;SLAMF1;CXCL9;TLR3;CXCL11;IL2RB;IL10RA;LTA;IRF1;NMI;IL18R1;SLC7A1;CCL5;CXCL10;TNFSF15;TLR1;IL15;LAMP3;CX3CL1;TNFRSF9;LYN;KCNJ2;RGS1;CSF1;RAF1;CCR7;RTP4;CYBB;F3;IRF7;GPR183;CD70;IL4R;EBI3;IL18;RHOG;IL18RAP;ADORA2B;SEMA4D;SELE;TNFRSF1B;SLC1A2;IRAK2;IFITM1;TNFSF10;CD82;PIK3R5;ACVR1B;KCNA3;CCL2;EIF2AK2;LCP2;SELL;MARCO;AXL;TAPBP;CMKLR1;PCDH7;IL15RA;CCRL2;CCL…
gsea	MSigDB_Hallmark_2020__KRAS Signaling Dn	-1.13983		0.264498	0.720668	1	94/200	0.382	IL12B;PRODH;KRT13;IFNG;BARD1;SPRR3;PDCD1;SERPINB2;KRT15;MX1;ZNF112;CPEB3;IFI44L;TGM1;CLPS;NPHS1;SIDT1;WNT16;EDAR;CD40LG;TCF7L1;KRT5;SCN10A;DCC;NPY4R;FGFR3;STAG3;KCND1;SLC25A23;ASB7;C5;PAX3;HNF1A;RIBC2;CACNA1F;SPHK2;KRT4;YBX2;SNN;RSAD2;YPEL1;P2RY4;DLK2;SLC38A3;SLC12A3;NTF3;PNMT;PROP1;LYPD3;PTPRJ;UPK3B;CYP11B2;CD80;PDE6B;CD207;SOX10;SHOX2;CDKAL1;PTGFR;GRID2;EPHA5;CLDN16;SGK1;SLC16A7;ITGB1BP2;MYO15A…
gsea	MSigDB_Hallmark_2020__IL-2/STAT5 Signaling	-1.13275		0.27883	0.731488	1	90/199	0.3766	GBP4;EOMES;CCND2;CD48;GALM;GLIPR2;EMP1;PLAGL1;IRF8;IL2RB;IL10RA;FLT3LG;CST7;ICOS;IL18R1;ABCB1;BCL2;ECM1;CXCL10;CAPN3;TRAF1;TTC39B;TNFRSF9;CTLA4;CSF1;IKZF2;CDC42SE2;IKZF4;RHOH;CISH;IRF4;MAP3K8;GPR83;CDC6;IL4R;CCR4;SOCS1;TNFRSF1B;IL2RA;BATF;TNFRSF21;POU2F1;LTB;PENK;IL1RL1;TNFSF10;GPR65;PLSCR1;CDCP1;ITGAE;IL1R2;WLS;CD79B;SH3BGRL2;AHNAK;IL13;SELL;FGL2;HOPX;CDKN1C;SERPINB6;CTSZ;F2RL2;DHRS3;SOCS2;SERPI…
gsea	KEGG_2021_Human__Tyrosine metabolism	-1.12433		0.313043	0.745284	1	18/36	0.3538	IL4I1;DBH;MAOA;AOX1;HPD;PNMT;ADH4;DCT;ADH1A;GOT1;ADH1C;ADH5;TYR;ADH1B;ADH7;ALDH3B2;GOT1L1;ALDH3A1
gsea	KEGG_2021_Human__Retinol metabolism	-1.10978		0.341501	0.774811	1	40/68	0.4011	CYP2C18;UGT2B28;RETSAT;CYP2C8;CYP2C9;CYP3A7;CYP26C1;CYP1A2;UGT2B4;DHRS9;UGT2B7;AOX1;CYP3A7-CYP3A51P;CYP2A7;UGT1A3;ADH4;CYP3A4;UGT2B10;ADH1A;RDH16;PNPLA4;UGT2B11;RDH12;UGT2A1;ADH1C;RDH5;ADH5;CYP2B6;DHRS3;CYP1A1;ADH1B;CYP2S1;UGT1A10;ADH7;ALDH1A2;UGT2A2;CYP3A5;ADH6;ALDH1A3;UGT2B15
gsea	KEGG_2021_Human__Cytosolic DNA-sensing pathway	-1.0966		0.359855	0.800806	1	31/62	0.4103	CASP1;IKBKE;STING1;IKBKB;IFNB1;CCL5;CXCL10;RIPK3;TBK1;CCL4;IRF7;IL18;IFNA5;MAVS;ADAR;IKBKG;IL33;RIPK1;POLR3C;IFNA13;ZBP1;DDX58;IFNA4;POLR1D;AIM2;PYCARD;IFNA8;POLR3K;IFNA1;IFNA7;IFNA14
gsea	KEGG_2021_Human__Glyoxylate and dicarboxylate metabolism	-1.07929		0.389091	0.837963	1	14/30	0.378	GLYCTK;SHMT1;ACSS2;GLUL;MDH1;PCCA;HOGA1;AMT;ACO1;MMUT;HAO1;GLDC;CAT;ACAT2
gsea	KEGG_2021_Human__Salivary secretion	-1.07784		0.348463	0.832909	1	48/93	0.4604	ADCY5;AMY2B;BEST2;CALM3;ATP1B1;PLCB2;RYR3;PRKCG;PRKCB;TRPV6;ATP1A4;ADRB3;FXYD2;CD38;ADRA1A;ADRB2;PRKACG;CALML4;CAMP;ITPR2;PRKACB;ATP2B2;HTN1;CST5;ADCY7;MUC7;HTN3;ADCY3;CST3;ADCY8;LYZL1;PRKACA;PLCB3;AMY1B;ATP1B2;CST2;BST1;CST1;VAMP2;CALML6;KCNN4;ATP2B4;SLC4A2;GUCY1B1;STATH;ADCY6;GNAQ;ATP1B4
gsea	KEGG_2021_Human__Kaposi sarcoma-associated herpesvirus infection	-1.06917		0.349123	0.847051	1	94/193	0.4879	JAK2;CCR5;SRC;IKBKE;FAS;BECN1;TLR3;STAT2;IKBKB;CALM3;E2F2;PIK3R6;MAP2K6;IFNB1;GNG5;PPP3CC;STAT1;TBK1;TCF7L1;LYN;RAF1;STAT3;GNGT2;PLCG1;TP53;IRF7;TYK2;PREX1;CCR4;IFNA5;PIK3R2;PIK3CG;CALML4;IKBKG;MAP2K4;PIK3R5;RAC1;IRF9;MAPK8;EIF2AK2;ITPR2;TCF7;PIK3R1;TRAF2;NFATC2;E2F1;MICB;IFNA13;GNG8;GABARAP;TNFRSF1A;KRAS;SYK;CLEC2B;HLA-F;CCR1;IFNA4;CASP9;HCK;PIK3R3;MAPK13;CCR8;IFNGR1;IL6ST;MAPK9;CREBBP;JAK1;IFNA…
gsea	KEGG_2021_Human__Glycosaminoglycan degradation	-1.06911		0.389199	0.838603	1	8/19	0.3226	HPSE;GLB1;HPSE2;HEXB;HYAL4;HGSNAT;ARSB;IDUA
gsea	KEGG_2021_Human__Non-small cell lung cancer	-1.05773		0.366782	0.859882	1	31/72	0.4337	DDB2;STK4;E2F2;RASSF5;PRKCG;PRKCB;STAT5A;RAF1;STAT3;PLCG1;TP53;JAK3;RASSF1;PIK3R2;ERBB2;PIK3R1;E2F1;KRAS;GRB2;FHIT;CASP9;GADD45A;PIK3R3;SOS1;STAT5B;PDPK1;EML4;AKT1;FOXO3;POLK;RB1
gsea	MSigDB_Hallmark_2020__KRAS Signaling Up	-1.05448		0.387255	0.860367	1	98/200	0.4299	ID2;CCND2;MAP4K1;CLEC4A;EMP1;CBR4;IL2RG;IRF8;IL10RA;FUCA1;ITGB2;CTSS;PDCD1LG2;CD37;IKZF1;ABCB1;CXCL10;CXCR4;LCP1;TPH1;TRAF1;DOCK2;NIN;FCER1G;CSF2RA;FBXO4;MYCN;GYPC;CAB39L;TLR8;HSD11B1;TNFRSF1B;MALL;TMEM176B;EPB41L3;SNAP25;SATB1;ADAMDEC1;ANXA10;PSMB8;LAPTM5;TRIB2;GLRX;HOXD11;BTBD3;LAT2;IL33;TFPI;MTMR10;SCG3;VWA5A;NR0B2;AVL9;CROT;TMEM100;TMEM176A;CMKLR1;ARG1;MPZL2;PCP4;USP12;PLAT;G0S2;PTCD2;PTBP2;H…
gsea	KEGG_2021_Human__Platelet activation	-1.04942		0.3766	0.865588	1	53/124	0.3966	RASGRP1;SRC;ADCY5;P2RY12;P2RX1;FERMT3;APBB1IP;BTK;PIK3R6;P2RY1;PLCB2;LYN;FCER1G;RHOA;PLA2G4B;JMJD7-PLA2G4B;ARHGEF12;ITGA2B;SNAP23;PIK3R2;PRKACG;PIK3CG;PIK3R5;GNAI2;ITPR2;PIK3R1;LCP2;GP5;PRKACB;MYL12B;RAP1A;PLA2G4E;SYK;VAMP8;ADCY7;RASGRP2;ARHGAP35;ARHGEF1;PPP1R12A;PIK3R3;MAPK13;ADCY3;GP1BA;STIM1;TBXAS1;PLA2G4F;ADCY8;PRKACA;PLCB3;F2;AKT1;ROCK2;VASP
gsea	KEGG_2021_Human__Ovarian steroidogenesis	-1.04343		0.416796	0.873331	1	25/51	0.3636	CYP11A1;ADCY5;CYP2J2;PLA2G4B;JMJD7-PLA2G4B;PRKACG;ACOT4;ALOX5;HSD17B7;INS;PRKACB;PLA2G4E;ADCY7;STAR;HSD3B2;LDLR;CYP1A1;HSD3B1;BMP6;ADCY3;CGA;PLA2G4F;CYP17A1;ADCY8;PRKACA
gsea	KEGG_2021_Human__Inflammatory mediator regulation of TRP channels	-1.0382		0.369427	0.878809	1	48/98	0.4669	P2RY2;SRC;ADCY5;CYP2J2;CALM3;MAP2K6;PLCB2;TRPV1;PRKCG;PRKCB;PLA2G4B;PLCG1;PRKCD;JMJD7-PLA2G4B;PIK3R2;PRKACG;CALML4;MAPK8;ITPR2;PIK3R1;PRKACB;PLA2G4E;ADCY7;KNG1;TRPV2;PIK3R3;MAPK13;PTGER2;ADCY3;PRKCH;MAP2K3;MAPK9;PLA2G4F;ADCY8;PTGER4;PRKACA;PLCB3;ALOX12;IL1RAP;HTR2A;CALML6;ASIC5;ASIC3;IL1R1;CAMK2A;ADCY6;GNAQ;BDKRB1
gsea	KEGG_2021_Human__Carbohydrate digestion and absorption	-1.03597		0.406728	0.876621	1	27/46	0.4893	AMY2B;ATP1B1;PLCB2;PRKCB;ATP1A4;FXYD2;HK3;PIK3R2;G6PC2;PIK3R1;G6PC3;SLC2A5;PIK3R3;SLC37A4;SLC5A1;MGAM2;PLCB3;AMY1B;ATP1B2;AKT1;LCT;SI;SLC2A2;ATP1B4;ATP1A1;AMY1C;ATP1A3
gsea	KEGG_2021_Human__Prolactin signaling pathway	-1.03478		0.397959	0.871166	1	33/70	0.408	JAK2;TNFRSF11A;SRC;CCND2;IRF1;STAT1;STAT5A;RAF1;STAT3;CISH;SOCS1;PIK3R2;ELF5;MAPK8;PIK3R1;INS;ESR1;SOCS6;KRAS;GRB2;SOCS2;PRLR;PIK3R3;MAPK13;SOS1;CGA;MAPK9;STAT5B;CYP17A1;TNFSF11;SHC1;AKT1;FOXO3
gsea	MSigDB_Hallmark_2020__E2F Targets	-1.03336		0.467456	0.866817	1	102/200	0.3722	MLH1;PCNA;SHMT1;ASF1B;BARD1;LIG1;EED;SLBP;DCK;PPM1D;CHEK1;RBBP7;POLD3;E2F8;DONSON;TIMELESS;HELLS;PSMC3IP;ING3;MCM2;POLE;TCF19;PSIP1;BRCA2;EXOSC8;CDC25A;LMNB1;RFC1;WEE1;H2AX;LUC7L3;CDKN1B;ZW10;CNOT9;CDKN2C;TACC3;TP53;MXD3;DCLRE1B;MCM6;MCM3;GINS4;MRE11;GINS3;RAD51C;RRM2;BRCA1;TUBG1;CDK1;MCM5;SMC1A;SRSF1;WDR90;RAD51AP1;POLD1;PDS5B;RFC3;RPA2;CDC25B;TMPO;SRSF2;MKI67;USP1;TRA2B;DNMT1;ESPL1;PAN2;DUT;TIP…
gsea	MSigDB_Hallmark_2020__Bile Acid Metabolism	-1.02327		0.415605	0.884424	1	53/112	0.4118	ABCA5;LIPE;LCK;CYP27A1;RETSAT;ABCD2;ACSL5;GSTK1;ALDH9A1;CH25H;CYP7B1;EPHX2;PEX12;BBOX1;NR3C2;AR;DIO1;ABCG8;ALDH8A1;FADS2;SULT2B1;NR0B2;ABCD3;CROT;PXMP2;AKR1D1;ABCA9;IDH2;NUDT12;FADS1;DHCR24;APOA1;SCP2;HACL1;HSD3B1;BMP6;SLC23A2;FDXR;HAO1;CYP8B1;ABCA8;SOAT2;NR1H4;CAT;ISOC1;HSD17B4;ABCA4;PRDX5;SERPINA6;PEX16;GC;PECR;PEX26
gsea	KEGG_2021_Human__Necroptosis	-1.01961		0.404722	0.886162	1	74/159	0.4152	JAK2;CASP1;IFNG;FASLG;FAS;GLUL;TLR3;STAT2;CAPN1;IFNB1;BCL2;RBCK1;RIPK3;STAT6;STAT1;HMGB1;H2AX;CHMP7;STAT5A;PLA2G4B;STAT3;JAK3;CYBB;JMJD7-PLA2G4B;CHMP2B;TYK2;IFNA5;MLKL;CHMP5;TNFSF10;VPS4B;IRF9;MAPK8;EIF2AK2;MACROH2A1;IL33;CHMP6;RIPK1;CHMP1B;TRAF2;IFNA13;PLA2G4E;TNFRSF1A;ZBP1;TRPM7;VDAC3;IFNA4;STAT4;DNM1L;TNFRSF10B;RNF31;IFNGR1;TNFAIP3;SLC25A6;ALOX15;MAPK9;PYCARD;H2AZ2;PLA2G4F;IFNGR2;JAK1;STAT5B;I…
gsea	KEGG_2021_Human__Renin secretion	-1.01373		0.419355	0.893764	1	34/69	0.4649	ADCY5;CLCA4;CALM3;REN;PLCB2;PPP3CC;ADCYAP1R1;KCNJ2;ADRB3;ADRB2;CACNA1F;PRKACG;CALML4;GNAI2;ITPR2;PDE3B;PRKACB;PTGER2;AQP1;CTSB;PDE1C;AGTR1;PTGER4;PRKACA;PLCB3;ORAI1;CALML6;ADCYAP1;EDN1;GUCY1B1;PPP3R2;ADCY6;GNAQ;ACE
gsea	KEGG_2021_Human__Rheumatoid arthritis	-1.01258		0.44186	0.888856	1	42/89	0.4715	TNFRSF11A;ITGAL;IFNG;HLA-DPA1;HLA-DRB5;HLA-DMB;TNFSF13B;HLA-DQA1;ITGB2;HLA-DQA2;HLA-DQB1;CCL5;HLA-DRA;HLA-DPB1;IL15;HLA-DRB1;CTLA4;CSF1;HLA-DMA;IL18;HLA-DOB;LTB;HLA-DOA;CCL2;CD28;CD80;TNFSF13;CXCL12;ATP6V0A1;ATP6V1B2;ATP6V0A2;ATP6V0C;PTH;TNFSF11;ATP6V1F;ATP6V1G2;ATP6V1G3;IL23A;ATP6V1C2;TLR4;CCL3;TGFB3
gsea	KEGG_2021_Human__Pancreatic secretion	-1.0122		0.435714	0.881671	1	54/101	0.4604	ADCY5;AMY2B;CLCA4;RAB11A;ATP1B1;PLCB2;RAB27B;PRKCG;PLA2G2D;PRKCB;RHOA;ATP1A4;RAB8A;FXYD2;CELA3B;CD38;PLA2G3;RAC1;CELA3A;ITPR2;CPA1;ATP2B2;RAP1A;PRSS1;PNLIPRP1;ADCY7;PLA2G2A;PNLIP;RAB3D;CPA2;CPB2;CELA2B;ADCY3;PLA2G12B;ATP2A3;CPA3;CELA2A;PLA2G1B;ADCY8;PRSS2;PLCB3;CCK;AMY1B;PLA2G2F;ATP1B2;BST1;PLA2G2C;CCKAR;ATP2B4;SLC4A2;KCNQ1;ADCY6;GNAQ;ATP1B4
gsea	KEGG_2021_Human__Adherens junction	-1.00594		0.446154	0.890315	1	33/71	0.4594	SRC;PTPN6;NECTIN1;WAS;CTNND1;CTNNA2;TCF7L1;RHOA;TJP1;RAC2;SSX2IP;LMO7;ERBB2;PARD3;RAC1;SMAD4;TCF7;CTNNA1;PTPN1;PTPRJ;SMAD3;FGFR1;NECTIN4;NECTIN2;CREBBP;WASF1;FER;WASF2;CDH1;CSNK2A1;NECTIN3;BAIAP2;IQGAP1
gsea	KEGG_2021_Human__Human cytomegalovirus infection	-1.00557		0.414552	0.883292	1	112/223	0.4836	CCR5;SRC;ADCY5;FASLG;FAS;STING1;IKBKB;IL10RA;CALM3;E2F2;MAP2K6;IFNB1;CCL5;B2M;GNG5;RPS6KB1;CXCR4;PLCB2;PPP3CC;TBK1;TAP1;PRKCG;CX3CL1;PRKCB;RHOA;RAF1;STAT3;GNGT2;CXCR2;TP53;RAC2;CCL4;ARHGEF12;ARHGEF11;IFNA5;PIK3R2;PRKACG;SP1;CALML4;IKBKG;TAP2;RAC1;GNAI2;CCL2;ITPR2;RIPK1;PIK3R1;CREB3L3;TRAF2;NFATC2;E2F1;IFNA13;PRKACB;GNG8;TAPBP;TNFRSF1A;KRAS;GRB2;PTGER3;HLA-F;ADCY7;CCR1;IFNA4;ELK1;ARHGEF1;CASP9;PIK…
gsea	KEGG_2021_Human__Rap1 signaling pathway	-1.00053		0.436667	0.88849	1	99/210	0.482	SRC;RAPGEF3;ADCY5;ITGAL;PARD6G;LPAR5;SKAP1;CALM3;ITGB2;APBB1IP;LAT;MAP2K6;CTNND1;P2RY1;KITLG;RASSF5;PLCB2;FGF17;FYB1;PRKCG;PRKCB;RHOA;CSF1;RAF1;FGFR3;PLCG1;ID1;RAC2;FGF3;PRKD2;ADORA2A;ITGA2B;GRIN2A;ADORA2B;PIK3R2;ANGPT4;NGFR;RAPGEF6;CALML4;ITGAM;PARD3;FGF10;RAC1;PFN4;PARD6B;GNAI2;FGF4;PIK3R1;EVL;LCP2;INS;PFN3;MAGI1;RAP1A;KRAS;MAGI3;CNR1;EPHA2;ADCY7;RASGRP2;RALA;PLCE1;FGFR2;FGFR1;PDGFD;VAV3;LPAR1;…
gsea	KEGG_2021_Human__GnRH signaling pathway	-0.995254		0.427393	0.894068	1	40/93	0.3664	SRC;ADCY5;CALM3;MAP2K6;PLCB2;PRKCB;PLA2G4B;RAF1;GNRH1;PRKCD;JMJD7-PLA2G4B;MAP3K3;MAPK7;CACNA1F;PRKACG;CALML4;MAP2K4;MAPK8;PLD2;ITPR2;GNRHR;PRKACB;PLA2G4E;KRAS;GRB2;ADCY7;ELK1;MAPK13;ADCY3;SOS1;CGA;MAP2K3;MAPK9;GNA11;PLA2G4F;EGR1;ADCY8;PRKACA;MAP3K1;PLCB3
gsea	KEGG_2021_Human__Phagosome	-0.993192		0.444846	0.891435	1	72/148	0.4809	NCF1;HLA-DPA1;HLA-DRB5;FCGR2B;HLA-DMB;HLA-DQA1;ITGB2;STX18;HLA-DQA2;CORO1A;CTSS;RAB5B;HLA-DQB1;TUBA8;HLA-DRA;RAB5A;NCF4;HLA-DPB1;TAP1;HLA-DRB1;SFTPA1;FCGR1A;SFTPA2;FCGR3A;CYBB;MBL2;HLA-DMA;TUBA3C;HLA-DOB;TLR6;ITGAM;TAP2;RAC1;HLA-DOA;SEC61A2;LAMP2;PLA2R1;MARCO;SEC22B;HLA-F;TUBA3D;CD14;RAB5C;NCF2;ATP6V0A1;ATP6V1B2;M6PR;ATP6V0A2;ATP6V0C;C1R;CLEC7A;STX12;ATP6V1F;THBS2;TUBB6;ATP6V1G2;ATP6V1G3;HLA-A;HL…
gsea	KEGG_2021_Human__AGE-RAGE signaling pathway in diabetic complications	-0.992968		0.456637	0.884351	1	47/100	0.5029	JAK2;PLCD1;VCAM1;BCL2;PLCB2;STAT1;THBD;CDKN1B;PRKCB;STAT5A;STAT3;PLCG1;PRKCD;CYBB;F3;COL4A4;SELE;PIK3R2;RAC1;MAPK8;SMAD4;CCL2;NOX1;PIK3R1;SMAD3;FOXO1;KRAS;PLCD3;PLCE1;PLCD4;PIK3R3;MAPK13;MAPK9;STAT5B;EGR1;AGTR1;PLCB3;AKT1;CASP3;EDN1;VEGFD;AGER;TGFB3;HRAS;DIAPH1;ICAM1;CDK4
gsea	KEGG_2021_Human__Steroid hormone biosynthesis	-0.992578		0.477237	0.877802	1	35/61	0.4011	CYP11A1;UGT2B28;CYP3A7;HSD17B12;CYP7B1;CYP1A2;CYP2E1;HSD11B1;UGT2B4;UGT2B7;HSD17B7;DHRS11;SULT2B1;CYP3A7-CYP3A51P;UGT1A3;CYP11B2;CYP3A4;UGT2B10;AKR1D1;UGT2B11;UGT2A1;SRD5A1;HSD3B2;CYP1A1;CYP21A2;CYP11B1;HSD3B1;UGT1A10;CYP17A1;UGT2A2;STS;CYP3A5;SULT1E1;AKR1C4;UGT2B15
gsea	KEGG_2021_Human__Neurotrophin signaling pathway	-0.991677		0.457093	0.872578	1	54/119	0.4623	ARHGDIB;FASLG;IRAK4;IKBKB;CALM3;BCL2;PRDM4;RPS6KA6;RHOA;RAF1;PLCG1;TP53;PRKCD;MAP3K3;TRAF6;ARHGDIA;PIK3R2;MAPK7;IRAK2;NGFR;CALML4;RAC1;MAPK8;PIK3R1;NTF3;RAP1A;SH2B1;ABL1;KRAS;GRB2;NFKBIE;TP73;MAP2K5;PIK3R3;MAPK13;CAMK4;SOS1;MAPK9;ZNF274;SHC1;PDPK1;MAP3K1;ARHGDIG;RPS6KA3;AKT1;RPS6KA2;FOXO3;RPS6KA1;CALML6;IRAK3;MAP3K5;CAMK2A;RPS6KA5;NTF4
gsea	KEGG_2021_Human__Fluid shear stress and atherosclerosis	-0.989511		0.460568	0.870592	1	63/136	0.5191	NCF1;SRC;IFNG;VCAM1;IKBKB;CALM3;NPPC;MAP2K6;BCL2;THBD;RHOA;TP53;MGST2;RAC2;GSTA3;ITGA2B;SELE;PIK3R2;MAPK7;NFE2L2;CALML4;HMOX1;IKBKG;MAP2K4;RAC1;IL1R2;MAPK8;CCL2;GSTM1;NOX1;GSTA1;PIK3R1;TNFRSF1A;PLAT;MAP2K5;PIK3R3;MAPK13;NCF2;ACVR2A;SDC1;MAPK9;KEAP1;BMP4;AKT1;PRKAA1;CALML6;GSTA4;EDN1;IL1R1;MGST1;MAP3K5;GSTA5;CAV3;KLF2;SQSTM1;CAV1;CTNNB1;ICAM1;GSTO2;PIAS4;PECAM1;RELA;TRPV4
gsea	KEGG_2021_Human__Phenylalanine metabolism	-0.98334		0.487616	0.878193	1	9/17	0.3538	IL4I1;MAOA;HPD;GOT1;PAH;ALDH3B2;GOT1L1;GLYAT;ALDH3A1
gsea	KEGG_2021_Human__Ascorbate and aldarate metabolism	-0.978721		0.494309	0.882822	1	20/30	0.4705	UGT2B28;ALDH9A1;UGT2B4;UGT2B7;ALDH2;UGDH;UGT1A3;UGT2B10;UGT2B11;UGT2A1;KL;UGT1A10;UGT2A2;UGT2B15;ALDH7A1;MIOX;ALDH3A2;RGN;UGT1A9;GUSB
gsea	KEGG_2021_Human__ABC transporters	-0.977963		0.481117	0.877562	1	20/45	0.3819	ABCA5;ABCD2;ABCB1;TAP1;ABCG2;TAP2;ABCG8;ABCD3;ABCB4;ABCA9;ABCA7;ABCC2;ABCC10;ABCA10;ABCB6;ABCB5;ABCA8;ABCB10;ABCC5;ABCA4
gsea	KEGG_2021_Human__Peroxisome	-0.970452		0.50416	0.887999	1	38/82	0.4289	ACAA1;ABCD2;ACSL5;GSTK1;ACOX3;NOS2;EPHX2;PEX12;PEX11B;MVK;FAR2;ACOX2;FAR1;AGPS;PXMP4;MPV17;ACSL3;ABCD3;CROT;PXMP2;PEX3;EHHADH;IDH2;NUDT12;DAO;SCP2;HACL1;ACOT8;HAO1;CAT;HSD17B4;PEX5L;PRDX5;PEX16;PECR;ACSL4;PEX26;ACSL6
gsea	MSigDB_Hallmark_2020__Xenobiotic Metabolism	-0.962079		0.504425	0.90115	1	96/198	0.4693	ID2;CYP2C18;PTGES;CYP27A1;GCH1;CYP2J2;RETSAT;FAS;ABCD2;IRF8;CYP4F2;UPB1;ALDH9A1;PSMB10;ACOX3;CNDP2;ACP2;LPIN2;CYP1A2;ABHD6;CYP2E1;GSTA3;LEAP2;MBL2;PAPSS2;ATOH8;HSD11B1;ITIH1;TMEM176B;NMT1;MAOA;ACSM1;ALDH2;HMOX1;SLC35D1;ACOX2;AOX1;ARPP19;GSS;CSAD;CYFIP2;KYNU;UGDH;GCKR;DHRS1;CROT;ESR1;TNFRSF1A;ARG1;GSR;FBP1;EPHA2;CASP6;ADH1C;ADH5;FMO3;ANGPTL3;MPP2;TYR;CYP1A1;HACL1;CYP2S1;PTGDS;ADH7;NDRG2;ABCC2;F11;…
gsea	KEGG_2021_Human__Coronavirus disease	-0.96012		0.491349	0.898746	1	95/230	0.467	MYD88;IL12B;CASP1;IKBKE;C9;IRAK4;MX1;TLR3;C8B;TMPRSS2;STAT2;STING1;IKBKB;IFNB1;CXCL10;C1QA;OAS3;STAT1;TBK1;PRKCG;IL2;OAS1;PRKCB;STAT3;MX2;PLCG1;IFIH1;RPL15;C1S;RPS27L;C1QB;CYBB;MBL2;TYK2;TRAF6;TLR8;C5;C8G;IFNA5;PIK3R2;RPS4Y1;MAVS;OAS2;ADAR;IKBKG;RPS25;IRF9;MAPK8;CCL2;EIF2AK2;PIK3R1;MAS1;C1QC;IFNA13;C4A;ACE2;RPL29;C4B;RPS6;TNFRSF1A;RPS23;SYK;DDX58;IFNA4;RPL32;RPL14;RPL22L1;TLR7;RPL10L;PIK3R3;MAPK1…
gsea	KEGG_2021_Human__Acute myeloid leukemia	-0.947272		0.508108	0.922967	1	30/67	0.3933	IKBKB;FLT3;RPS6KB1;SPI1;TCF7L1;STAT5A;FCGR1A;RAF1;STAT3;CEBPE;PML;PIK3R2;ITGAM;IKBKG;TCF7;PIK3R1;PIM2;PER2;KRAS;GRB2;CD14;CEBPA;PIK3R3;SOS1;RUNX1T1;JUP;CSF1R;STAT5B;CCNA2;AKT1
gsea	KEGG_2021_Human__Propanoate metabolism	-0.942512		0.528998	0.927551	1	16/34	0.3902	ACSS2;ACOX3;LDHC;PCCA;SUCLG2;ACACB;HIBCH;ECHDC1;SUCLA2;EHHADH;SUCLG1;BCKDHB;MMUT;ACSS3;ACAT2;ALDH6A1
gsea	KEGG_2021_Human__Ras signaling pathway	-0.937056		0.553719	0.933037	1	112/232	0.4836	ZAP70;RASGRP1;FASLG;RASAL3;STK4;IKBKB;FLT3LG;CALM3;LAT;RAB5B;FLT3;GNG5;KITLG;RAB5A;RASSF5;PAK3;FGF17;TBK1;PRKCG;PLA2G2D;PAK1;PRKCB;RHOA;PLA2G4B;CSF1;RAF1;FGFR3;GNGT2;PLCG1;RAC2;FGF3;RASSF1;JMJD7-PLA2G4B;GRIN2A;PIK3R2;ANGPT4;PLA2G3;PRKACG;NGFR;CALML4;IKBKG;FGF10;RAC1;MAPK8;PLD2;FGF4;RGL1;PIK3R1;RALBP1;NTF3;EXOC2;INS;PRKACB;GNG8;RAP1A;PAK6;PLA2G4E;ABL1;KRAS;GRB2;PLA1A;EPHA2;PLA2G2A;RASGRP2;RASAL1;R…
gsea	KEGG_2021_Human__Progesterone-mediated oocyte maturation	-0.934593		0.561189	0.931458	1	47/99	0.4086	ADCY5;SPDYE16;CPEB1;CPEB3;CCNB3;CDK2;CDC25A;SPDYE1;RPS6KA6;RAF1;SPDYE2B;SPDYA;PIK3R2;PRKACG;CDK1;SPDYE6;GNAI2;MAPK8;CDC25B;PIK3R1;PDE3B;INS;SPDYE17;PRKACB;CDC25C;KRAS;ADCY7;SPDYE2;CPEB2;CCNB1;PIK3R3;MAPK13;MOS;ADCY3;AURKA;MAPK9;CDC23;SPDYE5;ADCY8;PRKACA;KIF22;CCNA2;PLK1;RPS6KA3;AKT1;RPS6KA2;RPS6KA1
gsea	KEGG_2021_Human__Shigellosis	-0.931733		0.581105	0.931112	1	114/245	0.508	MYD88;SRC;CASP1;PLCD1;ATM;CALCOCO2;TIFA;CASP4;BECN1;FNBP1;STING1;IKBKB;CAPN1;IFNB1;CCL5;BCL2;RBCK1;RPS6KB1;PLCB2;TBK1;SEPTIN6;RHOA;DOCK1;NOD1;PLCG1;TP53;PRKCD;SEPTIN12;TRAF6;IL18;ELMO2;HK3;CYTH1;PIK3R2;CAST;IKBKG;U2AF1L4;ARPC2;RRAGA;RAC1;CYTH4;PFN4;SEPTIN7;MAPK8;ACTR3C;U2AF1;ITPR2;RIPK1;SEPTIN8;PIK3R1;TRAF2;MYL10;MYL12B;PFN3;MALT1;GABARAP;TNFRSF1A;FOXO1;PLCD3;PLCE1;GLMN;FOXO4;CAPNS1;TLR5;PIK3R4;C…
gsea	KEGG_2021_Human__Pyrimidine metabolism	-0.927627		0.561594	0.93379	1	56/56	0.9946	DCK;ENTPD4;TYMS;NME6;UPB1;NT5C3A;CMPK2;RRM1;NT5C2;RRM2;NT5C1B;DUT;TYMP;TK1;NT5M;CTPS2;ENTPD3;DPYS;DPYD;UPP1;NME2;UCK1;ENTPD1;UPP2;NME1-NME2;NT5C1B-RDH14;TK2;CANT1;DTYMK;NME3;NME1;AK9;NT5E;CDA;NT5C3B;CMPK1;NT5C;DCTPP1;NT5C1A;ENPP3;DCTD;NME7;ENTPD6;ENTPD5;ENTPD8;NME4;UMPS;UCKL1;NUDT2;UCK2;CAD;PNP;ENPP1;DHODH;CTPS1;RRM2B
gsea	KEGG_2021_Human__MicroRNAs in cancer	-0.924403		0.567029	0.934382	1	70/161	0.4779	CCND2;ATM;ERBB3;NOTCH1;IKBKB;BMI1;E2F2;SLC7A1;ABCB1;BCL2;CDC25A;PRKCG;CDKN1B;PRKCB;RHOA;RAF1;FGFR3;STAT3;PLCG1;TP53;RASSF1;RDX;SOCS1;PIK3R2;MAPK7;BRCA1;ERBB2;HMOX1;TRIM71;CDC25B;BMF;ST14;PIK3R1;E2F1;MDM4;DNMT1;FOXP1;TNN;TP63;CDC25C;CCNE2;ABL1;KRAS;GRB2;TNR;EZH2;HOXD10;BCL2L11;TNXB;PIK3R3;SOS1;HMGA2;CREBBP;IGF2BP1;KIF23;APC;STMN1;SHC1;SPRY2;GLS2;NOTCH2;SERPINB5;CASP3;WNT3;RPS6KA5;MDM2;BAK1;MCL1;HN…
gsea	KEGG_2021_Human__Growth hormone synthesis, secretion and action	-0.920735		0.6	0.935861	1	52/119	0.3664	JAK2;ADCY5;SSTR3;MAP2K6;PLCB2;STAT1;PRKCG;PRKCB;STAT5A;GHRL;RAF1;STAT3;PLCG1;SOCS1;PIK3R2;CACNA1F;PRKACG;CSH2;IGFALS;MAP2K4;GH1;GNAI2;MAPK8;SSTR2;ITPR2;PIK3R1;CREB3L3;PRKACB;SSTR1;KRAS;GRB2;ADCY7;GHR;SOCS2;PIK3R3;MAPK13;ADCY3;SOS1;MAP2K3;MAPK9;GHRH;GNA11;CREBBP;GHSR;CREB3L4;STAT5B;ADCY8;SHC1;IRS4;PRKACA;MAP3K1;PLCB3
gsea	KEGG_2021_Human__Valine, leucine and isoleucine degradation	-0.919024		0.554562	0.933069	1	24/48	0.4584	ACAA1;IL4I1;ACAD8;ALDH9A1;AGXT2;PCCA;HMGCS1;HIBADH;ALDH2;AOX1;HIBCH;EHHADH;OXCT1;BCKDHB;ACADSB;MMUT;HADH;ACAT2;ALDH6A1;ALDH7A1;ALDH3A2;ACAA2;AUH;MCEE
gsea	MSigDB_Hallmark_2020__G2-M Checkpoint	-0.916733		0.53125	0.93131	1	101/199	0.3989	RBL1;BARD1;PRPF4B;KIF15;CHEK1;MTF2;E2F2;MEIS1;MEIS2;SLC7A1;BCL3;MCM2;POLE;CCNF;BRCA2;CDC25A;LMNB1;CDC7;POLQ;H2AX;CDKN1B;NSD2;CDKN2C;CHAF1A;TACC3;TRAIP;PML;ATF5;MCM6;HMGN2;MCM3;CDC6;FBXO5;INCENP;CDK1;MCM5;SMC1A;SRSF1;PDS5B;SMC2;YTHDC1;RPA2;CDC25B;TMPO;SRSF2;MKI67;KNL1;CUL3;KPNB1;SS18;TRA2B;E2F1;ESPL1;SMAD3;STIL;CASP8AP2;RBM14;PRIM2;MYBL2;ABL1;SRSF10;TPX2;PRC1;DMD;EZH2;TFDP1;EWSR1;PBK;SUV39H1;NUP50…
gsea	KEGG_2021_Human__Cell cycle	-0.909569		0.547758	0.940961	1	60/124	0.4715	RBL1;PCNA;CCND2;ATM;SKP2;CHEK1;SMC1B;E2F2;MCM2;CCNB3;CDK2;CDC25A;WEE1;ORC1;CDC7;CDKN1B;CDKN2C;TP53;MCM6;MCM3;CCNH;CDC6;CDK1;MCM5;SMC1A;CDC14B;PTTG2;CDC25B;SMAD4;E2F1;ESPL1;SMAD3;CDC25C;CCNE2;ABL1;CDKN1C;TFDP1;CDK7;GADD45A;CCNB1;CDKN2B;CREBBP;CDC23;CDC45;BUB1B;SMC3;STAG1;MCM7;CHEK2;CCNA2;PLK1;TTK;YWHAB;ORC3;RB1;PKMYT1;BUB3;PTTG1;MDM2;TGFB3
gsea	KEGG_2021_Human__GABAergic synapse	-0.908772		0.610272	0.935875	1	43/89	0.4591	SRC;ADCY5;SLC32A1;GLUL;GABRB2;GNG5;PRKCG;PRKCB;GNGT2;GABRQ;GABRG2;GABRG1;CACNA1F;PRKACG;PLCL1;GNAI2;SLC38A3;GPHN;GAD2;PRKACB;GABRG3;GABRA2;GNG8;GABRR3;GABARAP;ADCY7;GABRA1;SLC12A5;ADCY3;TRAK2;GABRP;ADCY8;GNG2;PRKACA;GNG10;GABBR2;GLS2;GAD1;GABRE;HAP1;GABRA5;GABRA6;ADCY6
gsea	KEGG_2021_Human__Glycosphingolipid biosynthesis	-0.908452		0.59215	0.92983	1	23/45	0.4173	B3GALT5;FUT6;FUT3;B3GALT2;FUT2;B3GALT4;FUT7;B4GALT4;FUT9;GLB1;GLA;A3GALT2;HEXB;ST8SIA1;FUT4;B3GALT1;GBGT1;B4GALT1;NAGA;A4GALT;ST6GALNAC6;B3GALNT1;ST3GAL6
gsea	KEGG_2021_Human__Axon guidance	-0.904608		0.587329	0.931886	1	90/182	0.4567	ROBO1;SRC;SEMA3F;SEMA4A;PLXNB1;PARD6G;EPHA1;SRGAP3;RND1;EPHB6;SSH3;PAK3;CXCR4;PPP3CC;SEMA4B;PAK1;DCC;RHOA;NCK1;RAF1;DPYSL5;SEMA6A;PLCG1;RAC2;ARHGEF12;NTN1;SEMA4D;PIK3R2;NTNG1;ROBO2;SLIT1;PARD3;RAC1;PARD6B;GNAI2;UNC5D;EPHB1;GDF7;PIK3R1;FES;NFATC2;PLXNA4;MYL12B;PAK6;NCK2;ABL1;SEMA5A;KRAS;EPHA2;PLXNB2;EPHA5;SEMA5B;DPYSL2;SEMA4C;SRGAP2;TRPC3;PLXNA2;EPHA7;LRRC4C;PIK3R3;CXCL12;EPHA6;NTN4;RRAS;SEMA6D;PL…
gsea	KEGG_2021_Human__Epithelial cell signaling in Helicobacter pylori infection	-0.896069		0.623529	0.945404	1	30/70	0.4561	SRC;MAP3K14;IKBKB;CSK;CCL5;LYN;PAK1;TJP1;NOD1;PLCG1;CXCR2;IKBKG;MAP2K4;RAC1;MAPK8;IGSF5;MAPK13;PTPRZ1;ATP6V0A1;ATP6V1B2;ATP6V0A2;ATP6V0C;MAPK9;ADAM10;JAM2;ATP6V1F;CASP3;ATP6V1G2;ATP6V1G3;ATP6V1C2
gsea	KEGG_2021_Human__Choline metabolism in cancer	-0.895511		0.634354	0.94001	1	48/98	0.4406	GPCPD1;SLC44A2;WAS;DGKA;RPS6KB1;SLC5A7;CHPT1;PRKCG;PRKCB;PLA2G4B;RAF1;PLPP3;PLCG1;RAC2;DGKQ;JMJD7-PLA2G4B;SLC22A5;PIK3R2;DGKK;SP1;RAC1;MAPK8;PLD2;PIK3R1;PLA2G4E;DGKH;KRAS;GRB2;DGKE;PDGFD;DGKZ;PLPP1;PIP5K1C;PIK3R3;CHKB;SOS1;MAPK9;PLA2G4F;PDPK1;SLC44A3;SLC22A2;WASF1;AKT1;SLC44A5;WASF2;PLD1;RPS6KB2;TSC2
gsea	KEGG_2021_Human__Adipocytokine signaling pathway	-0.893121		0.628478	0.938556	1	34/68	0.5171	JAK2;IKBKB;ACSL5;CPT1B;STAT3;TNFRSF1B;G6PC2;IKBKG;MAPK8;ACACB;ACSL3;G6PC3;TRAF2;AGRP;PRKAG1;TNFRSF1A;PPARGC1A;NFKBIE;MAPK9;IRS4;NPY;ADIPOQ;ADIPOR1;AKT1;ACSL4;PRKAA1;ACSL6;SLC2A1;SLC2A4;ACSBG2;PRKAG3;CPT1C;PRKAG2;RELA
gsea	KEGG_2021_Human__Fatty acid biosynthesis	-0.89133		0.626917	0.936015	1	11/18	0.4938	CBR4;ACSL5;ACACB;ACSL3;OXSM;HTD2;OLAH;ACSL4;ACSL6;ACSBG2;HSD17B8
gsea	KEGG_2021_Human__Endocytosis	-0.8907		0.636364	0.93093	1	129/252	0.4929	CCR5;SRC;SNX1;PARD6G;IL2RG;RAB11A;IL2RB;RAB5B;RBSN;RAB11FIP1;RAB5A;PDCD6IP;CXCR4;ARAP1;VPS26B;CHMP7;RHOA;FGFR3;SMAP2;CXCR2;PML;ACAP1;SMURF2;RAB8A;IZUMO1R;SNX2;CHMP2B;TRAF6;SH3GL2;AGAP2;CYTH1;AP2A1;IL2RA;VPS36;EPN3;AGAP4;CHMP5;VPS4B;ARRB2;CAPZA1;ARPC2;NEDD4L;PARD3;CYTH4;PARD6B;ARAP2;ACTR3C;PLD2;VPS37A;WIPF2;WIPF1;CHMP6;CHMP1B;RAB11B;VPS29;SMAD3;SPART;RUFY2;PSD2;WIPF3;MVB12B;RAB11FIP4;VPS25;HLA-F;D…
gsea	KEGG_2021_Human__Neuroactive ligand-receptor interaction	-0.886548		0.643443	0.933716	1	167/341	0.456	LPAR6;P2RY2;GRIN3A;SSTR3;GRIN2C;CYSLTR2;UTS2B;GABRB2;P2RX1;P2RY10;P2RY13;P2RY1;NPY2R;S1PR4;TRPV1;ADCYAP1R1;GHRL;GNRH1;NPY4R;ADRB3;P2RX3;HCRTR1;GABRQ;AVPR1B;DRD5;HTR6;P2RY14;GRIA2;HCRT;GPR83;ADORA2A;NPY4R2;GRIN2A;C5;NMU;RLN2;ADRA1A;ADRA2B;GABRG2;ADORA2B;ADRB2;RLN3;CTSG;FPR3;P2RY8;GZMA;CHRNA7;GABRG1;MC2R;CSH2;RLN1;PENK;TAC3;RXFP2;CORT;PARD3;CNR2;DRD3;GH1;P2RY4;GRIK5;CHRNB2;SSTR2;HTR4;PTH2;S1PR5;GCG…
gsea	KEGG_2021_Human__Phospholipase D signaling pathway	-0.885508		0.601709	0.9298	1	69/147	0.4797	LPAR6;RAPGEF3;ADCY5;LPAR5;PIK3R6;KITLG;DGKA;PLCB2;FCER1G;RHOA;PLA2G4B;RAF1;PLPP3;PLCG1;CXCR2;AVPR1B;DGKQ;JMJD7-PLA2G4B;FCER1A;CYTH1;PIK3R2;DGKK;SPHK2;PIK3CG;PIK3R5;MS4A2;CYTH4;PLD2;PIK3R1;INS;AGPAT3;PLA2G4E;DGKH;KRAS;GRB2;SYK;PTGFR;DNM2;ADCY7;GRM3;GRM8;RALA;DGKE;PDGFD;LPAR1;DGKZ;PLPP1;PIP5K1C;PIK3R3;ADCY3;SOS1;RRAS;PLA2G4F;ARF6;ADCY8;AGTR1;SHC1;PLCB3;F2;AKT1;AVP;GRM6;PLD1;TSC2;ADCY6;GRM4;AVPR1A;H…
gsea	KEGG_2021_Human__Thyroid hormone signaling pathway	-0.882652		0.640545	0.929699	1	62/121	0.4943	SRC;PLCD1;NOTCH1;NCOR1;MED24;MED4;ATP1B1;PLCB2;KAT2B;STAT1;PRKCG;PRKCB;RAF1;ATP1A4;PLCG1;TP53;NCOA1;FXYD2;PIK3R2;PRKACG;SLCO1C1;DIO1;GATA4;PIK3R1;PRKACB;ESR1;FOXO1;KRAS;MED14;PLCD3;PLCE1;SIN3A;CASP9;PLCD4;PIK3R3;MYH6;NCOA3;ATP2A3;CREBBP;MED12;PDPK1;PRKACA;PLCB3;NOTCH2;BMP4;ATP1B2;AKT1;SLC16A2;TBC1D4;PFKL;TSC2;ATP1B4;HDAC3;SLC2A1;MDM2;MED13L;HRAS;ATP1A1;PLN;ATP1A3;MED13;CTNNB1
gsea	KEGG_2021_Human__Aldosterone-regulated sodium reabsorption	-0.882222		0.588608	0.924365	1	18/37	0.3893	ATP1B1;PRKCG;PRKCB;ATP1A4;FXYD2;NR3C2;PIK3R2;NEDD4L;PIK3R1;INS;KRAS;SGK1;PIK3R3;KCNJ1;SCNN1B;SCNN1A;PDPK1;ATP1B2
gsea	MSigDB_Hallmark_2020__Mitotic Spindle	-0.877102		0.555781	0.929465	1	101/199	0.4946	ARHGAP27;CENPJ;ARHGEF3;ARHGAP4;KIF15;PPP4R2;CEP57;SASS6;CDC42EP4;CEP250;HDAC6;BRCA2;KNTC1;CEP192;TAOK2;LMNB1;RFC1;DOCK2;NIN;PCGF5;NCK1;CD2AP;ARHGEF12;ARHGEF11;CEP72;FBXO5;ARHGDIA;PREX1;PCM1;INCENP;ABR;LLGL1;CDK1;SMC1A;RAPGEF6;FGD6;RANBP9;CNTRL;RALBP1;DYNLL2;PIF1;FGD4;TUBD1;TUBGCP3;ESPL1;NCK2;ABL1;TPX2;PRC1;TBCD;TUBGCP5;BCL2L11;MYO1E;AKAP13;NDC80;FLNB;EPB41L2;SOS1;AURKA;RAPGEF5;NUSAP1;KIF11;TOP2A;…
gsea	KEGG_2021_Human__Bile secretion	-0.872968		0.64457	0.93214	1	55/89	0.4893	ADCY5;UGT2B28;SLC10A1;ABCB1;ATP1B1;ATP1A4;FXYD2;UGT2B4;PRKACG;UGT2B7;ABCG2;ABCG8;HMGCR;NR0B2;SLC22A7;PRKACB;UGT1A3;CYP3A4;ABCB4;UGT2B10;ADCY7;SLC51A;UGT2B11;UGT2A1;LDLR;SULT2A1;KCNN2;NCEH1;UGT1A10;AQP1;ADCY3;SLC5A1;ABCC2;UGT2A2;ADCY8;PRKACA;NR1H4;SLC9A3;ATP1B2;UGT2B15;SLC51B;ABCG5;SLC4A5;SLC10A2;ABCC4;SLC4A2;ADCY6;ATP1B4;AQP8;SLC2A1;UGT1A9;ATP1A1;AQP4;SLCO1B1;ATP1A3
gsea	KEGG_2021_Human__Primary bile acid biosynthesis	-0.870091		0.62807	0.931914	1	10/17	0.3967	CYP27A1;CH25H;CYP7B1;ACOX2;AKR1D1;SCP2;ACOT8;CYP8B1;HSD17B4;AKR1C4
gsea	KEGG_2021_Human__Glycerophospholipid metabolism	-0.867418		0.662903	0.93156	1	47/98	0.4272	GPCPD1;LPCAT4;LPIN1;DGKA;ETNK1;CHPT1;GPD2;PISD;PLA2G2D;PLA2G4B;LPIN2;PLPP3;ADPRM;DGKQ;JMJD7-PLA2G4B;LPIN3;PLA2G3;DGKK;PLPP5;PLD2;PLD4;CDS2;MBOAT1;GPAT2;AGPAT3;PLA2G4E;DGKH;PLA1A;GPAT4;PLA2G2A;DGKE;PGS1;DGKZ;PLPP1;CHKB;GPD1L;PLA2G12B;ETNK2;PLA2G1B;PLA2G4F;CEPT1;PLA2G2F;PNPLA6;PLA2G2C;PHOSPHO1;PLD1;LPCAT3
gsea	KEGG_2021_Human__Salmonella infection	-0.866551		0.693285	0.927311	1	118/249	0.4975	MYD88;VPS39;CASP1;VPS11;IRAK4;CASP4;TIRAP;IKBKB;RAB5B;MAP2K6;TUBA8;RAB5A;BCL2;PAK3;RIPK3;NCKAP1L;CASP7;PLEKHM1;TCF7L1;SNX33;PAK1;RHOA;PTPRC;RAF1;NOD1;RHOH;TRAF6;IL18;RHOG;ELMO2;CYTH1;TUBA3C;MLKL;FBXO22;TLR6;PIK3CG;TNFSF10;IKBKG;MAP2K4;ARPC2;RAC1;CYTH4;PFN4;MAPK8;ACTR3C;VPS16;CYFIP2;TCF7;RAB9A;RIPK1;DYNLL2;TRAF2;BRK1;EXOC2;MYL10;FYCO1;RAB9B;AHNAK;MYL12B;PFN3;TNFRSF1A;MYO6;DNM2;ARHGEF26;DYNLL1;RALA…
gsea	KEGG_2021_Human__Cellular senescence	-0.864265		0.677249	0.926086	1	75/156	0.5191	RBL1;RAD9B;CCND2;ATM;CHEK1;CALM3;E2F2;CAPN1;MAP2K6;RASSF5;CCNB3;CDK2;CDC25A;PPP3CC;LIN54;RAF1;TP53;RAD9A;MRE11;PIK3R2;CDK1;RBBP4;CALML4;GATA4;KIR2DL4;ITPR2;PIK3R1;NFATC2;E2F1;SMAD3;MYBL2;CCNE2;FOXO1;KRAS;TRPM7;VDAC3;HLA-F;MCU;GADD45A;CCNB1;PIK3R3;LIN9;MAPK13;SLC25A6;MAP2K3;CDKN2B;RRAS;FOXM1;CHEK2;CCNA2;AKT1;FOXO3;CALML6;HLA-A;HLA-C;ETS1;LIN37;HLA-E;BTRC;RB1;TSC2;PPP3R2;RAD1;SQSTM1;MDM2;TGFB3;NFAT…
gsea	KEGG_2021_Human__Colorectal cancer	-0.855351		0.707495	0.938498	1	44/86	0.5125	MLH1;DDB2;BCL2;RPS6KB1;APPL1;TCF7L1;PMAIP1;DCC;RHOA;RAF1;TP53;RAC2;PIK3R2;MSH3;RAC1;MAPK8;SMAD4;TCF7;PIK3R1;AXIN2;SMAD3;KRAS;GRB2;RALA;CASP9;GADD45A;BCL2L11;PIK3R3;BBC3;SOS1;MAPK9;APC;AKT1;CASP3;POLK;RPS6KB2;BAK1;TGFB3;HRAS;MSH6;ARAF;CTNNB1;MSH2;BAD
gsea	KEGG_2021_Human__N-Glycan biosynthesis	-0.854059		0.664845	0.935322	1	29/50	0.4066	ALG9;ALG10;ALG10B;ALG6;DPAGT1;ST6GAL2;STT3A;MGAT2;RPN2;MGAT3;DPM1;ALG5;ALG11;GANAB;ALG14;MGAT5B;B4GALT1;TUSC3;MGAT4A;ALG8;MGAT4C;MAN1C1;STT3B;DOLK;ALG1;ALG13;DDOST;MAN1A1;MGAT4B
gsea	KEGG_2021_Human__Endocrine and other factor-regulated calcium reabsorption	-0.847341		0.685393	0.943275	1	30/53	0.4893	RAB11A;TRPV5;ATP1B1;PLCB2;PRKCG;PRKCB;ATP1A4;FXYD2;AP2A1;PRKACG;PRKACB;ATP2B2;ESR1;DNM2;SLC8A1;KL;CALB1;PTH;PRKACA;PLCB3;AP2B1;ATP1B2;ATP2B4;SLC8A3;ADCY6;GNAQ;ATP1B4;ATP1A1;CLTB;ATP1A3
gsea	MSigDB_Hallmark_2020__Estrogen Response Late	-0.846741		0.740203	0.938425	1	107/199	0.5022	JAK2;ID2;PTPN6;TRIM29;KRT13;PTGES;PLXNB1;SLC9A3R1;ANXA9;BTG3;RAPGEFL1;FDFT1;BCL2;CHPT1;RBBP8;IL17RB;LLGL2;FGFR3;CD9;CISH;PAPSS2;CDC6;SLC22A5;MYB;NMU;BATF;ADD3;MDK;SLC24A3;TMPRSS3;GLA;ACOX2;SULT2B1;GALE;ST14;DLG5;UGDH;MICB;DNAJC1;EMP2;SOX3;STIL;TOB1;CACNA2D2;PCP4;PTGER3;PRKAR2B;SGK1;TPSAB1;TJP3;PDZK1;IDH2;SCUBE2;PKP3;RNASEH2A;KRT19;ISG20;PRLR;CALCR;CXCL12;MAPK13;FRK;LSR;FLNB;PLK4;IL6ST;KIF20A;LARG…
gsea	KEGG_2021_Human__Regulation of lipolysis in adipocytes	-0.844862		0.682594	0.936259	1	27/55	0.3974	ADCY5;LIPE;ABHD5;ADRB3;MGLL;ADRB2;PIK3R2;PRKACG;AQP7;GNAI2;PIK3R1;PDE3B;INS;PRKACB;PTGER3;ADCY7;PIK3R3;ADCY3;CGA;PLIN1;FABP4;ADCY8;IRS4;PRKACA;NPY;AKT1;PNPLA2
gsea	KEGG_2021_Human__Nicotine addiction	-0.84485		0.652422	0.930463	1	22/40	0.4724	GRIN3A;SLC32A1;GRIN2C;GABRB2;GABRQ;GRIA2;GRIN2A;GABRG2;CHRNA7;GABRG1;CHRNB2;GABRG3;GABRA2;GABRR3;GRIA4;GABRA1;GABRP;GABRE;SLC17A6;GABRA5;GABRA6;GRIN2B
gsea	KEGG_2021_Human__Metabolism of xenobiotics by cytochrome P450	-0.84188		0.636364	0.930623	1	38/72	0.4011	UGT2B28;CYP2C9;GSTK1;CYP1A2;CYP2E1;MGST2;GSTA3;HSD11B1;UGT2B4;UGT2B7;GSTM1;CYP2A7;GSTA1;HPGDS;UGT1A3;ADH4;CYP3A4;UGT2B10;ADH1A;UGT2B11;UGT2A1;ADH1C;ADH5;CYP2B6;SULT2A1;CYP2D6;DHDH;CYP1A1;ADH1B;CYP2S1;UGT1A10;ADH7;ALDH3B2;ALDH3A1;UGT2A2;CYP3A5;ADH6;UGT2B15
gsea	KEGG_2021_Human__beta-Alanine metabolism	-0.841514		0.691057	0.925728	1	18/30	0.4293	UPB1;ALDH9A1;ACOX3;CNDP2;ALDH2;HIBCH;GAD2;EHHADH;CNDP1;ALDH3B2;ALDH3A1;DPYS;ALDH6A1;ALDH7A1;GAD1;DPYD;AOC3;ALDH3A2
gsea	KEGG_2021_Human__Autophagy	-0.839585		0.760073	0.92377	1	65/136	0.4779	BECN1;MTMR14;AMBRA1;MTMR4;ATG16L2;BCL2;RPS6KB1;TBK1;RAB39B;TP53INP2;HMGB1;SMCR8;RAF1;EIF2AK4;ATG7;PRKCD;SUPT20H;RAB8A;TRAF6;PIK3R2;PRKACG;RRAGA;EIF2AK3;MAPK8;ATG9B;PIK3R1;INS;STX17;LAMP2;PRKACB;GABARAP;ATG4C;KRAS;VAMP8;ATG4A;PIK3R4;ATG4D;PIK3R3;SH3GLB1;TANK;MAPK9;RRAS;CTSB;VMP1;PDPK1;IRS4;PRKACA;BCL2L1;ATG3;RAB1A;AKT1;ATG2A;CTSD;PRKAA1;DAPK2;RPS6KB2;ATG9A;LAMP1;PIK3C3;TSC2;ATG13;PPP2CA;ULK2;SQSTM…
gsea	KEGG_2021_Human__MAPK signaling pathway	-0.835889		0.738333	0.925448	1	143/294	0.5077	MYD88;RASGRP1;FASLG;MAP4K1;MAP3K14;FAS;IRAK4;ERBB3;STK4;IKBKB;FLT3LG;PTPN7;FLT3;MAP2K6;KITLG;PPP3CC;FGF17;TAOK2;PRKCG;RPS6KA6;CACNG3;PAK1;PRKCB;PLA2G4B;CSF1;RAF1;FGFR3;TP53;MECOM;RAC2;MAPKAPK3;FGF3;MAP3K8;JMJD7-PLA2G4B;MAP3K3;TRAF6;CACNG7;CACNB2;MAPK7;ANGPT4;CACNA1F;PRKACG;RPS6KA4;ERBB2;NGFR;ARRB2;IKBKG;MAP2K4;FGF10;RAC1;MAPK8;CDC25B;FGF4;TRAF2;NTF3;INS;PRKACB;RELB;CACNA2D4;RAP1A;PTPN5;PLA2G4E;TN…
gsea	MSigDB_Hallmark_2020__Estrogen Response Early	-0.827247		0.747692	0.93638	1	99/200	0.5037	JAK2;P2RY2;RASGRP1;KRT13;PTGES;KRT15;SLC9A3R1;ANXA9;ZNF185;SLC37A1;RAPGEFL1;MED24;FDFT1;BCL2;ESRP2;CHPT1;SLC1A1;ELF1;RBBP8;PMAIP1;IL17RB;ELF3;CISH;PAPSS2;SLC22A5;MREG;MYB;MINDY1;AR;ADD3;SLC24A3;TMPRSS3;INPP5F;GLA;SNX24;SH3BP5;CLDN7;SULT2B1;THSD4;MICB;SOX3;MAST4;TGIF2;TOB1;TJP3;PDZK1;B4GALT1;ELOVL2;GFRA1;TMEM164;KRT19;DHRS3;UGCG;CALCR;CXCL12;TSKU;AQP3;FRK;FLNB;RHOBTB3;AKAP1;FCMR;IL6ST;NAV2;KRT8;CL…
gsea	KEGG_2021_Human__Galactose metabolism	-0.824958		0.69281	0.935385	1	16/30	0.4506	GALM;GANC;PGM2;HK3;G6PC2;GLB1;GLA;GALE;G6PC3;B4GALT1;MGAM2;AKR1B10;PGM1;LCT;PFKL;SI
gsea	KEGG_2021_Human__Mitophagy	-0.818499		0.74606	0.942529	1	34/68	0.4844	SRC;CALCOCO2;BECN1;AMBRA1;TBK1;TFE3;TP53;SP1;TAX1BP1;EIF2AK3;MAPK8;ATG9B;USP15;E2F1;TBC1D15;GABARAP;KRAS;TBC1D17;MAPK9;RRAS;BCL2L1;NBR1;USP30;FUNDC1;FOXO3;CSNK2A1;MITF;ATG9A;SQSTM1;USP8;BNIP3L;HRAS;RHOT2;RHOT1
gsea	MSigDB_Hallmark_2020__Wnt-beta Catenin Signaling	-0.81507		0.757353	0.943183	1	42/42	0.9973	CCND2;NOTCH1;SKP2;WNT1;FRAT1;TP53;DKK4;TCF7;AXIN2;NKD1;MAML1;HDAC11;NCSTN;HEY2;WNT5B;JAG1;CTNNB1;FZD1;AXIN1;PSEN2;DLL1;ADAM17;HDAC5;DKK1;GNAI1;NOTCH4;PPARD;KAT2A;DVL2;LEF1;CUL1;WNT6;HDAC2;RBPJ;JAG2;HEY1;PTCH1;NUMB;NCOR2;FZD8;CSNK1E;MYC
gsea	KEGG_2021_Human__Long-term potentiation	-0.813299		0.779528	0.940922	1	34/67	0.4901	RAPGEF3;GRIN2C;CALM3;PLCB2;PPP3CC;PRKCG;RPS6KA6;PRKCB;RAF1;GRIA2;GRIN2A;PRKACG;CALML4;ITPR2;PRKACB;RAP1A;KRAS;CAMK4;CREBBP;PPP1R1A;ADCY8;PRKACA;PLCB3;RPS6KA3;RPS6KA2;RPS6KA1;CALML6;PPP3R2;CAMK2A;GNAQ;GRIN2B;HRAS;GRM5;ARAF
gsea	KEGG_2021_Human__Long-term depression	-0.812579		0.753918	0.936743	1	26/60	0.5028	PLCB2;PRKCG;LYN;PRKCB;PLA2G4B;RAF1;GRIA2;JMJD7-PLA2G4B;PPP2R1B;GNAI2;ITPR2;PLA2G4E;KRAS;GRID2;GNA11;PLA2G4F;PLCB3;PPP1R17;GUCY1B1;PPP2CA;GNAQ;HRAS;NOS1;ARAF;PLA2G4C;PLA2G4A
gsea	KEGG_2021_Human__Oocyte meiosis	-0.810606		0.764805	0.934799	1	66/128	0.5242	ADCY5;SPDYE16;CPEB1;CPEB3;CALM3;SMC1B;SGO1;CDK2;PPP3CC;SPDYE1;RPS6KA6;SPDYE2B;STAG3;SPDYA;FBXO5;REC8;AR;PRKACG;CDK1;SPDYE6;SMC1A;CALML4;PPP2R1B;PTTG2;ITPR2;SLK;INS;SPDYE17;PRKACB;ESPL1;CDC25C;CCNE2;ADCY7;SPDYE2;CPEB2;CCNB1;MAPK13;MOS;ADCY3;AURKA;CDC23;SMC3;SPDYE5;ADCY8;PRKACA;PLK1;RPS6KA3;YWHAB;RPS6KA2;RPS6KA1;CALML6;BTRC;PKMYT1;PPP3R2;PPP2CA;PPP2R5A;CAMK2A;ADCY6;PTTG1;PGR;FBXO43;ANAPC5;CAMK2B;AD…
gsea	KEGG_2021_Human__Small cell lung cancer	-0.803484		0.736559	0.94265	1	40/92	0.5171	DDB2;SKP2;IKBKB;E2F2;BCL2;CDK2;TRAF1;NOS2;CDKN1B;TP53;COL4A4;ITGA2B;TRAF6;PIK3R2;APAF1;IKBKG;ITGA3;PIK3R1;TRAF2;E2F1;CCNE2;FHIT;LAMA1;CASP9;GADD45A;PIK3R3;CDKN2B;CKS2;BCL2L1;AKT1;CASP3;LAMB4;POLK;RB1;BAK1;MAX;XIAP;LAMA2;CDK4;RELA
gsea	KEGG_2021_Human__Cortisol synthesis and secretion	-0.802945		0.740304	0.938313	1	34/65	0.4593	CYP11A1;ADCY5;PLCB2;CACNA1F;PRKACG;MC2R;SP1;ITPR2;CREB3L3;PBX1;PRKACB;KCNK3;ADCY7;STAR;HSD3B2;CACNA1G;LDLR;PDE8A;CYP21A2;CYP11B1;HSD3B1;NCEH1;ADCY3;GNA11;CREB3L4;CYP17A1;ADCY8;AGTR1;PRKACA;PLCB3;ORAI1;NR0B1;ADCY6;GNAQ
gsea	KEGG_2021_Human__Lysosome	-0.800638		0.67304	0.93728	1	66/128	0.4724	ASAH1;CTSW;ENTPD4;GGA2;FUCA1;CTSS;GGA3;MAN2B1;CLN3;LITAF;CTSE;ACP2;LAMP3;DNASE2B;GM2A;CTSG;AP3B1;GLB1;GLA;LAPTM5;HEXB;HYAL4;LAMP2;AP3S2;GNPTAB;CTSH;NAGPA;CTSZ;CTSA;LIPA;AP1B1;HGSNAT;ARSB;MCOLN1;FUCA2;ATP6V0A1;AP1S1;AP3B2;M6PR;ATP6V0A2;LAPTM4A;CTSC;IDUA;NAGA;ATP6V0C;CTSO;ARSG;CTSB;TPP1;MFSD8;AP1S2;AP1S3;CLN5;CTSD;NAPSA;GBA;SLC11A2;LAMP1;PSAPL1;HYAL1;AP1G2;NPC1;CTNS;GALC;GUSB;AP3M2
gsea	KEGG_2021_Human__Signaling pathways regulating pluripotency of stem cells	-0.794744		0.794783	0.942839	1	67/143	0.4943	HESX1;JAK2;ID2;PCGF3;WNT1;BMI1;MEIS1;WNT16;KAT6A;NODAL;PCGF5;RAF1;FGFR3;STAT3;JAK3;ID1;WNT8A;LIFR;ESRRB;PIK3R2;ISL1;ID4;WNT10A;PCGF6;MYF5;ACVR1B;SMAD4;HOXA1;TCF7;PIK3R1;AXIN2;SMAD3;KRAS;GRB2;FGFR2;FGFR1;HOXD1;PIK3R3;MAPK13;ESX1;ONECUT1;ACVR2A;IL6ST;WNT9B;JAK1;APC;ID3;SETDB1;WNT2B;FZD4;BMP4;AKT1;POU5F1;OTX1;RIF1;KLF4;DVL3;WNT3;SOX2;LEFTY1;REST;WNT5B;PAX6;ZIC3;HRAS;DLX5;CTNNB1
gsea	KEGG_2021_Human__Vascular smooth muscle contraction	-0.792694		0.753125	0.940916	1	63/133	0.5212	ADCY5;CALM3;NPPC;PLCB2;PRKCG;PLA2G2D;PRKCB;RHOA;PLA2G4B;RAF1;PRKCD;AVPR1B;JMJD7-PLA2G4B;ARHGEF12;ARHGEF11;ADORA2A;ADRA1A;ADORA2B;PLA2G3;CACNA1F;PRKACG;CALML4;ITPR2;PRKACB;PLA2G4E;ADCY7;PLA2G2A;KCNU1;ARHGEF1;PPP1R12A;PPP1R12B;ADCY3;PRKCH;PLA2G12B;CALCA;MYL6B;GNA11;MYH14;PLA2G1B;PLA2G4F;ADCY8;AGTR1;PRKACA;PLCB3;PLA2G2F;ROCK2;CALML6;PLA2G2C;AVP;EDN1;GUCY1B1;ADCY6;GNAQ;AVPR1A;EDN3;ARAF;NPR2;PLA2G4C;P…
gsea	KEGG_2021_Human__Gastric cancer	-0.786739		0.840979	0.946141	1	70/148	0.4943	MLH1;DDB2;WNT1;E2F2;ABCB1;CTNNA2;BCL2;RPS6KB1;WNT16;CDK2;FGF17;TCF7L1;CDKN1B;FRAT1;RAF1;CDX2;TP53;FGF3;WNT8A;PIK3R2;ERBB2;WNT10A;FGF10;SMAD4;FGF4;TCF7;CTNNA1;PIK3R1;E2F1;AXIN2;SMAD3;CCNE2;KRAS;GRB2;TERT;FGFR2;GADD45A;PIK3R3;SOS1;JUP;FGF20;CDKN2B;WNT9B;FGF16;APC;SHC1;CDH17;WNT2B;FZD4;AKT1;POLK;MUC2;FGF6;FRAT2;CDH1;RPS6KB2;DVL3;RB1;WNT3;LRP6;FGF19;FGF7;WNT5B;BAK1;TGFB3;HRAS;CSNK1A1L;ARAF;SHC4;CTNNB1
gsea	KEGG_2021_Human__Complement and coagulation cascades	-0.777825		0.714516	0.956247	1	40/85	0.4214	C9;SERPINB2;C8B;ITGB2;KLKB1;C1QA;F7;THBD;C1S;C1QB;F3;MBL2;PROCR;C5;C8G;ITGAM;TFPI;C1QC;C4A;C4B;SERPING1;KNG1;ITGAX;F2RL2;PLAT;SERPINC1;CPB2;CR2;F11;CFHR2;C1R;VTN;F2;CR1L;CD46;C3AR1;F8;VSIG4;PROS1;F13B
gsea	KEGG_2021_Human__Glutamatergic synapse	-0.768467		0.817771	0.966848	1	60/114	0.5212	ADCY5;GRIN3A;GRIN2C;GLUL;GNG5;PLCB2;PPP3CC;SLC1A1;PRKCG;PRKCB;PLA2G4B;GNGT2;GRIA2;JMJD7-PLA2G4B;GRIN2A;SLC1A3;PRKACG;SLC1A2;GNAI2;GRIK5;PLD2;ITPR2;SLC38A3;GRIK4;PRKACB;GNG8;PLA2G4E;GRIA4;ADCY7;GRM3;GRM8;GRIK1;GRIK2;ADCY3;DLGAP1;PLA2G4F;ADCY8;GNG2;PRKACA;PLCB3;GNG10;GLS2;GRM6;PLD1;KCNJ3;SLC17A6;PPP3R2;GRK3;ADCY6;GNAQ;GRIN2B;GRM4;TRPC1;GRM5;GNB3;PLA2G4C;PLA2G4A;GNG13;ADCY4;GNAS
gsea	KEGG_2021_Human__TGF-beta signaling pathway	-0.768461		0.803853	0.961518	1	42/94	0.4739	RBL1;ID2;IFNG;RPS6KB1;GREM2;NODAL;RHOA;AMH;ID1;SMURF2;ID4;SP1;ACVR1B;PPP2R1B;SMAD4;GDF7;THSD4;HAMP;SMAD6;PITX2;SMAD3;TGIF2;TFDP1;FST;ACVR2A;BMP6;ZFYVE16;CDKN2B;CREBBP;AMHR2;ID3;BMP2;BMP4;BMP5;TGIF1;NOG;RPS6KB2;RGMB;PPP2CA;LEFTY1;TGFB3;HJV
gsea	KEGG_2021_Human__Bladder cancer	-0.76735		0.828526	0.958039	1	19/41	0.5029	SRC;E2F2;RAF1;FGFR3;TP53;RASSF1;ERBB2;E2F1;TYMP;KRAS;DAPK2;UPK3A;CDH1;RB1;RPS6KA5;MDM2;HRAS;ARAF;CDK4
gsea	KEGG_2021_Human__Circadian entrainment	-0.751484		0.837795	0.978316	1	46/97	0.5212	ADCY5;GRIN2C;CALM3;GNG5;PLCB2;RYR3;PRKCG;ADCYAP1R1;PRKCB;GNGT2;PER1;GRIA2;GRIN2A;KCNJ9;PRKACG;CALML4;GNAI2;PRKACB;GNG8;PER2;GRIA4;ADCY7;CACNA1G;NOS1AP;ADCY3;ADCY8;GNG2;PRKACA;PLCB3;GNG10;CALML6;ADCYAP1;KCNJ3;GUCY1B1;CAMK2A;RPS6KA5;ADCY6;GNAQ;GRIN2B;NOS1;GNB3;PER3;GNG13;CAMK2B;ADCY4;GNAS
gsea	KEGG_2021_Human__Sphingolipid signaling pathway	-0.74788		0.88587	0.978785	1	56/119	0.4785	ASAH1;BCL2;PLCB2;S1PR4;PRKCG;FCER1G;PRKCB;RHOA;RAF1;TP53;RAC2;FCER1A;PIK3R2;SPHK2;MS4A2;PPP2R1B;RAC1;GNAI2;MAPK8;ACER1;PLD2;S1PR5;PIK3R1;TRAF2;CERS3;PPP2R2B;TNFRSF1A;KRAS;ACER2;KNG1;SGPP2;CERS5;PIK3R3;MAPK13;ASAH2;PPP2R2A;SPTLC3;MAPK9;ADORA3;PDPK1;PLCB3;BID;PPP2R3B;AKT1;ROCK2;CTSD;PPP2R2C;SPTLC2;PLD1;CERS4;MAP3K5;PPP2CA;PPP2R5A;GNAQ;HRAS;S1PR1
gsea	KEGG_2021_Human__Morphine addiction	-0.745373		0.804992	0.977124	1	42/91	0.4836	ADCY5;SLC32A1;GABRB2;GNG5;PRKCG;PRKCB;GNGT2;GABRQ;GABRG2;GABRG1;KCNJ9;PRKACG;ARRB2;GNAI2;PDE3B;PRKACB;GABRG3;GABRA2;GNG8;GABRR3;ADCY7;GABRA1;PDE8A;ADCY3;GABRP;PDE4B;PDE1C;ADCY8;GNG2;PRKACA;GNG10;GABBR2;PDE7B;PDE4C;GABRE;KCNJ3;GABRA5;GABRA6;GRK3;ADCY6;PDE4D;GNB3
gsea	KEGG_2021_Human__Oxytocin signaling pathway	-0.743952		0.84858	0.974184	1	76/154	0.5212	SRC;ADCY5;CALM3;PIK3R6;PLCB2;PPP3CC;RYR3;PRKCG;CACNG3;KCNJ2;PRKCB;RHOA;PLA2G4B;RAF1;JMJD7-PLA2G4B;CACNG7;CD38;CACNB2;MAPK7;CACNA1F;KCNJ9;PRKACG;PIK3CG;CALML4;PIK3R5;GNAI2;ITPR2;NFATC2;PRKAG1;PRKACB;EEF2K;CACNA2D4;PLA2G4E;CACNA2D2;KRAS;ADCY7;ELK1;CAMK1;MAP2K5;PPP1R12A;PPP1R12B;CAMK4;ADCY3;KCNJ4;MYL6B;OXT;KCNJ18;PLA2G4F;ADCY8;PRKACA;PLCB3;ROCK2;CACNG2;PRKAA1;CALML6;CACNB4;CACNB3;KCNJ3;GUCY1B1;PPP3R…
gsea	KEGG_2021_Human__Aldosterone synthesis and secretion	-0.737414		0.8608	0.978719	1	46/98	0.4604	CYP11A1;ADCY5;LIPE;CALM3;ATP1B1;PLCB2;PRKCG;PRKCB;ATP1A4;PRKD2;CACNA1F;PRKACG;MC2R;CALML4;ITPR2;CREB3L3;PRKACB;ATP2B2;CYP11B2;KCNK3;DAGLA;ADCY7;STAR;HSD3B2;CACNA1G;LDLR;CAMK1;CYP21A2;CAMK4;HSD3B1;ADCY3;GNA11;CREB3L4;ADCY8;AGTR1;PRKACA;PLCB3;ATP1B2;ORAI1;CALML6;ATP2B4;PRKD3;CAMK2A;ADCY6;GNAQ;ATP1B4
gsea	KEGG_2021_Human__Chronic myeloid leukemia	-0.736547		0.891993	0.974711	1	37/76	0.5186	DDB2;IKBKB;E2F2;CDKN1B;STAT5A;RAF1;TP53;MECOM;PIK3R2;IKBKG;SMAD4;PIK3R1;E2F1;SMAD3;ABL1;KRAS;GRB2;CTBP1;GADD45A;PIK3R3;SOS1;STAT5B;SHC1;BCL2L1;AKT1;POLK;RB1;MDM2;BAK1;TGFB3;HRAS;ARAF;SHC4;CDK4;BAD;RELA;CTBP2
gsea	KEGG_2021_Human__FoxO signaling pathway	-0.734716		0.921329	0.972274	1	65/129	0.5013	CCND2;FASLG;ATM;SKP2;STK4;IKBKB;CCNB3;CDK2;S1PR4;CDKN1B;RAF1;STAT3;AGAP2;FOXG1;PIK3R2;G6PC2;PLK2;TNFSF10;MAPK8;SMAD4;PIK3R1;G6PC3;INS;PRKAG1;SMAD3;GABARAP;FOXO1;KRAS;GRB2;SGK2;SGK1;FOXO4;GADD45A;BCL2L11;CCNB1;PIK3R3;MAPK13;PLK4;SOS1;CDKN2B;MAPK9;CREBBP;PDPK1;IRS4;PLK1;CCNG2;CAT;AKT1;SGK3;FOXO3;PRKAA1;FBXO25;FOXO6;KLF2;MDM2;BCL6;TGFB3;IL10;SLC2A4;HRAS;S1PR1;ARAF;RAG2;RAG1;PRKAG3
gsea	KEGG_2021_Human__Glycolysis / Gluconeogenesis	-0.731645		0.820031	0.971815	1	28/66	0.4396	ACSS2;GALM;ADPGK;ALDH9A1;PDHB;PGM2;LDHC;HK3;G6PC2;ALDH2;G6PC3;DLAT;ADH4;GAPDHS;ADH1A;FBP1;ADH1C;ADH5;ADH1B;ADH7;ALDH3B2;ALDH3A1;ADH6;ALDH7A1;PKM;PGM1;ALDH3A2;PFKL
gsea	KEGG_2021_Human__Endometrial cancer	-0.730389		0.861759	0.968391	1	30/58	0.4943	MLH1;DDB2;CTNNA2;TCF7L1;RAF1;TP53;PIK3R2;ERBB2;TCF7;CTNNA1;PIK3R1;AXIN2;KRAS;GRB2;ELK1;CASP9;GADD45A;PIK3R3;SOS1;APC;PDPK1;AKT1;FOXO3;POLK;CDH1;ILK;BAK1;HRAS;ARAF;CTNNB1
gsea	KEGG_2021_Human__Apelin signaling pathway	-0.72458		0.878939	0.971559	1	70/137	0.5194	ADCY5;LIPE;BECN1;CALM3;PIK3R6;GNG5;RPS6KB1;PLCB2;NOS2;RYR3;RAF1;GNGT2;SPHK2;PRKACG;PIK3CG;BORCS8-MEF2B;CALML4;PIK3R5;GNAI2;SMAD4;ITPR2;PDE3B;PRKAG1;MYL4;PRKACB;SMAD3;GNG8;RPS6;GABARAP;PPARGC1A;KRAS;UCP1;ADCY7;PLAT;PIK3R4;SLC8A1;CAMK4;MEF2B;ADCY3;PLIN1;MYL3;RRAS;EGR1;ADCY8;AGTR1;GNG2;PRKACA;PLCB3;GNG10;AKT1;PRKAA1;CALML6;CDH1;RPS6KB2;PIK3C3;SPP1;SLC8A3;ADCY6;GNAQ;KLF2;HRAS;NOS1;GNB3;JAG1;PRKAG3;GN…
gsea	KEGG_2021_Human__Gastric acid secretion	-0.717201		0.887367	0.976787	1	37/76	0.5212	ADCY5;CALM3;KCNJ10;ATP1B1;PLCB2;PRKCG;KCNJ2;PRKCB;ATP1A4;PRKACG;CALML4;GNAI2;SSTR2;ITPR2;SLC9A4;PRKACB;ADCY7;CCKBR;KCNJ1;ADCY3;ADCY8;PRKACA;PLCB3;ATP1B2;CALML6;KCNJ15;SLC4A2;KCNQ1;CAMK2A;ADCY6;GNAQ;ATP1B4;ATP1A1;ATP1A3;CAMK2B;ADCY4;GNAS
gsea	KEGG_2021_Human__Sphingolipid metabolism	-0.715858		0.883212	0.973614	1	22/49	0.4666	ASAH1;B4GALT6;PLPP3;SPHK2;GLB1;ACER3;GLA;ACER1;CERS3;ACER2;SGPP2;UGCG;CERS5;PLPP1;ASAH2;SPTLC3;KDSR;GBA;SPTLC2;CERS4;PSAPL1;GALC
gsea	KEGG_2021_Human__Calcium signaling pathway	-0.710495		0.887892	0.975781	1	121/239	0.5212	MST1R;MCOLN2;PLCD1;GRIN2C;ERBB3;CYSLTR2;P2RX1;CALM3;ITPKA;CXCR4;PLCB2;PPP3CC;FGF17;NOS2;RYR3;PRKCG;MST1;PRKCB;FGFR3;PLCG1;ADRB3;P2RX3;AVPR1B;DRD5;HTR6;FGF3;ADORA2A;CD38;GRIN2A;ADRA1A;ADORA2B;ADRB2;CHRNA7;CACNA1F;SPHK2;PRKACG;ERBB2;CALML4;FGF10;HTR4;ITPR2;FGF4;PRKACB;ATP2B2;MCOLN3;PHKA2;PTGER3;VDAC3;PTGFR;ADCY7;MCU;PLCD3;PLCE1;GRPR;FGFR2;CACNA1G;CAMK1;LTB4R2;FGFR1;PTAFR;PDGFD;SLC8A1;CCKBR;TACR2;MC…
gsea	KEGG_2021_Human__Pyruvate metabolism	-0.708482		0.843594	0.973464	1	21/47	0.4293	ACSS2;ALDH9A1;PDHB;LDHC;MDH1;LDHD;ALDH2;ACACB;DLAT;ADH4;ADH1A;ACOT12;ADH1C;ADH5;ADH1B;ADH7;ACAT2;ADH6;ALDH7A1;PKM;ALDH3A2
gsea	KEGG_2021_Human__Vasopressin-regulated water reabsorption	-0.70488		0.877034	0.97301	1	22/44	0.4183	ARHGDIB;RAB11A;RAB5B;RAB5A;ARHGDIA;PRKACG;CREB3L3;DYNLL2;RAB11B;PRKACB;DYNLL1;RAB5C;DCTN6;AQP3;ADCY3;AQP2;CREB3L4;PRKACA;ARHGDIG;DYNC2LI1;VAMP2;AVP
gsea	KEGG_2021_Human__Proximal tubule bicarbonate reclamation	-0.700851		0.862952	0.973107	1	13/23	0.4893	ATP1B1;MDH1;ATP1A4;FXYD2;SLC38A3;CA4;AQP1;GLS2;SLC9A3;ATP1B2;ATP1B4;ATP1A1;ATP1A3
gsea	MSigDB_Hallmark_2020__Spermatogenesis	-0.693472		0.890555	0.976958	1	72/135	0.4809	MEP1B;NEFH;LPIN1;COIL;PHF7;DCC;TCP11;LDHC;CHFR;DDX25;DDX4;GSG1;ACRBP;TOPBP1;TUBA3C;CDK1;YBX2;SYCP1;CST8;IP6K1;HBZ;SCG3;TNP1;PRM2;CNIH2;GFI1;ZNRF4;GAPDHS;DPEP3;SLC2A5;CCT6B;VDAC3;NCAPH;ELOVL3;GRM8;CLGN;EZH2;ADAM2;PGS1;DMC1;PRKAR2A;CAMK4;HTR5A;SNAP91;ACRV1;AURKA;SPATA6;ADAD1;ALOX15;TKTL1;RFC4;CDKN3;ACTL7B;TTK;IL13RA2;IDE;IFT88;GMCL1;HSPA1L;GAD1;RAD17;ZPBP;ADCYAP1;TULP2;PIAS2;PARP2;ACE;TLE4;PSMG1;TN…
gsea	KEGG_2021_Human__GnRH secretion	-0.690545		0.901135	0.975494	1	29/64	0.4779	PLCB2;PRKCG;PRKCB;RAF1;GNRH1;HCN1;PIK3R2;CACNA1F;KCNJ9;ARRB2;ITPR2;PIK3R1;KRAS;CACNA1G;KCNN2;PIK3R3;CGA;GNA11;PLCB3;GABBR2;KCNJ11;AKT1;KCNN4;SPP1;KCNJ3;HCN3;GNAQ;TRPC1;HRAS
gsea	KEGG_2021_Human__Pentose phosphate pathway	-0.68627		0.868671	0.975515	1	15/30	0.4995	GLYCTK;PGM2;PRPS2;H6PD;IDNK;FBP1;RPIA;DERA;TKTL1;PGM1;RBKS;PFKL;RGN;TKTL2;TKT
gsea	KEGG_2021_Human__Basal transcription factors	-0.683327		0.851782	0.974025	1	20/44	0.4095	GTF2B;GTF2H2;TAF7L;GTF2E2;GTF2F1;CCNH;TAF10;TAF8;GTF2H2C;TAF4;GTF2A1L;CDK7;TAF1;TAF15;GTF2A2;TAF4B;TAF9;TBP;TAF1L;TAF5
gsea	KEGG_2021_Human__PPAR signaling pathway	-0.682439		0.917404	0.970154	1	39/74	0.4818	ACAA1;CYP27A1;ACSL5;ACOX3;CPT1B;FABP7;NR1H3;HMGCS1;AQP7;ACOX2;FADS2;ACSL3;APOA5;GK2;EHHADH;APOA2;UCP1;SCD;SCD5;APOA1;APOC3;SCP2;PLIN1;FABP4;LPL;GK;CYP8B1;PDPK1;ADIPOQ;ACSL4;ACSL6;ILK;ACADL;PLIN4;PLIN5;DBI;SLC27A2;PPARG;ACSBG2
gsea	KEGG_2021_Human__Estrogen signaling pathway	-0.677202		0.972376	0.971273	1	66/137	0.4779	KRT24;SRC;ADCY5;KRT13;KRT15;CALM3;KRT32;BCL2;PLCB2;RAF1;PRKCD;NCOA1;KRT34;PIK3R2;KCNJ9;PRKACG;SP1;CALML4;KRT33A;GNAI2;KRT20;ITPR2;PIK3R1;CREB3L3;PRKACB;KRT33B;KRT9;ESR1;KRAS;GRB2;ADCY7;KRT36;KRT37;KRT38;KRT19;PIK3R3;ADCY3;SOS1;NCOA3;KRT28;HSPA8;KRT39;CREB3L4;TFF1;ADCY8;SHC1;PRKACA;PLCB3;KRT27;FKBP5;GABBR2;KRT40;KRT18;KRT10;AKT1;HSPA1L;CTSD;CALML6;KCNJ3;KRT25;ADCY6;GNAQ;KRT14;PGR;HSPA6;HRAS
gsea	KEGG_2021_Human__Pantothenate and CoA biosynthesis	-0.675605		0.886548	0.968173	1	12/21	0.5108	PANK2;UPB1;ALDH2;AASDHPPT;PPCS;COASY;VNN1;DPYS;DPYD;ALDH3A2;PANK1;PPCDC
gsea	MSigDB_Hallmark_2020__heme Metabolism	-0.672392		0.982972	0.967083	1	99/198	0.4784	EZH1;KLF3;KEL;RBM5;E2F2;PRDX2;CTSE;KAT2B;SLC6A9;HEBP1;ANK1;RCL1;MPP1;LPIN2;SYNJ1;GYPC;ADD1;ARHGEF12;NNT;GYPE;RHD;CAST;RNF123;ABCG2;SLC4A1;XPO7;HBZ;FECH;USP15;CIR1;HBD;FBXO34;TMEM9B;MYL4;LAMP2;NCOA4;LMO2;PICALM;MARCHF2;LRP10;GDE1;VEZF1;IGSF3;GYPA;ATG4A;SLC66A2;CLIC2;FTCD;SLC25A38;SPTA1;GYPB;TYR;CA1;AQP3;CPOX;GATA1;CCDC28A;ATP6V0A1;TENT5C;TRAK2;MOCOS;BMP2K;MAP2K3;DMTN;ABCB6;MFHAS1;ERMAP;ARL2BP;CTSB…
gsea	KEGG_2021_Human__Butanoate metabolism	-0.665166		0.881072	0.969782	1	14/28	0.4092	BDH2;HMGCS1;ACSM1;GAD2;EHHADH;ACSM6;OXCT1;ACSM5;ACSM2B;ACSM2A;HADH;ACAT2;ACSM3;GAD1
gsea	KEGG_2021_Human__Glutathione metabolism	-0.66447		0.857388	0.965743	1	24/54	0.4545	LAP3;GSTK1;RRM1;MGST2;GSTA3;RRM2;GPX1;NAT8;GSS;GSTM1;GSTA1;HPGDS;GGT7;TXNDC12;GSR;GGT6;IDH2;GPX6;GPX7;GGT1;GPX8;GSTA4;MGST1;GSTA5
gsea	MSigDB_Hallmark_2020__Apical Junction	-0.662812		0.93039	0.962866	1	101/200	0.5151	SRC;PARD6G;CD274;NECTIN1;VCAM1;CTNND1;TAOK2;TRAF1;FYB1;CX3CL1;PTPRC;TJP1;PLCG1;WNK4;AMH;RAC2;INSIG1;ARHGEF6;GTF2F1;CLDN18;CDK8;MDK;NLGN3;TUBG1;ICAM2;IKBKG;ARPC2;GNAI2;CD99;CLDN7;ITGA3;SORBS3;CTNNA1;SIRPA;EVL;SGCE;TSPAN4;MYL12B;MPZL2;CLDN11;SYK;LIMA1;ALOX15B;COL9A1;B4GALT1;TRO;GRB7;NECTIN4;NECTIN2;CNN2;PIK3R3;MAPK13;CLDN4;ADAM23;ADAM9;EPB41L2;JUP;RRAS;CRB3;SLC30A3;SHC1;PBX2;CDSN;CLDN9;HADH;SKAP2;V…
gsea	KEGG_2021_Human__Cholesterol metabolism	-0.660903		0.926493	0.960163	1	28/50	0.4603	CYP27A1;PCSK9;ABCG8;LIPC;APOC1;LRPAP1;APOA2;VDAC3;STAR;APOA4;VAPA;LDLR;APOA1;ANGPTL3;LIPA;MYLIP;APOC3;OSBPL5;NCEH1;APOB;ANGPTL8;LPL;SOAT2;STARD3;SOAT1;ABCG5;LDLRAP1;NPC1
gsea	MSigDB_Hallmark_2020__Coagulation	-0.660706		0.898387	0.955784	1	70/138	0.5308	RAPGEF3;C9;SERPINB2;C8B;GDA;P2RY1;LTA4H;KLKB1;CTSE;WDR1;C1QA;THBD;MST1;C1S;CD9;F3;MBL2;USP11;C8G;ITIH1;ACOX2;RAC1;APOC1;CPN1;LAMP2;DCT;SERPING1;CTSH;F2RL2;PLAT;CASP9;APOA1;APOC3;SERPINC1;CPB2;ADAM9;GP1BA;ANXA1;ISCU;MMP10;F11;CTSO;CTSB;C1R;HNF4A;F2;PLEK;F8;PROS1;KLK8;TF;F13B;C8A;RGN;MMP7;MASP2;FURIN;PRSS23;ARF4;BMP1;S100A1;PROZ;FGA;PECAM1;C2;CFB;CAPN5;F10;C3;HRG
gsea	KEGG_2021_Human__Insulin signaling pathway	-0.660514		0.959416	0.951401	1	62/136	0.5165	SREBF1;LIPE;TRIP10;IKBKB;CALM3;RPS6KB1;RAF1;HK3;SOCS1;PIK3R2;PRKACG;G6PC2;CALML4;MAPK8;ACACB;PIK3R1;PDE3B;PTPN1;G6PC3;PPP1R3D;INS;PRKAG1;PRKACB;RPS6;PHKA2;PPARGC1A;FOXO1;FBP1;KRAS;GRB2;PRKAR2B;ELK1;SOCS2;MKNK1;PRKAR2A;PIK3R3;EIF4E1B;SOS1;MAPK9;SHC1;PDPK1;IRS4;PRKACA;PPP1R3F;GYS2;PPP1R3E;AKT1;EXOC7;PRKAA1;CALML6;RPS6KB2;TSC2;SLC2A4;HRAS;ARAF;SHC4;PKLR;PRKAG3;GYS1;PRKAG2;BAD;CBLB
gsea	MSigDB_Hallmark_2020__Pancreas Beta Cells	-0.645903		0.920354	0.959968	1	21/40	0.5019	PAK3;SPCS1;DCX;HNF1A;ISL1;G6PC2;GCG;INS;INSM1;LMO2;FOXO1;PCSK2;PAX4;SRP14;SCGN;ELP4;SLC2A2;PAX6;PKLR;PCSK1;PDX1
gsea	KEGG_2021_Human__Folate biosynthesis	-0.645803		0.937397	0.955547	1	14/26	0.4278	GCH1;TPH1;DHFR;QDPR;DHFR2;GPHN;PCBD2;ALPI;PAH;GGH;TPH2;MOCOS;AKR1B10;ALPG
gsea	KEGG_2021_Human__Citrate cycle (TCA cycle)	-0.626844		0.861511	0.965869	1	12/30	0.3213	PDHB;SDHD;MDH1;IDH3A;SUCLG2;DLAT;IDH3B;SUCLA2;ACO1;IDH2;SUCLG1;OGDH
gsea	KEGG_2021_Human__Arrhythmogenic right ventricular cardiomyopathy	-0.624129		0.879085	0.963291	1	34/77	0.5087	ITGB7;CTNNA2;TCF7L1;CACNG3;ITGA2B;CACNG7;PKP2;CACNB2;CACNA1F;DAG1;ITGA8;ITGA3;TCF7;CTNNA1;CACNA2D4;CACNA2D2;LAMA1;DMD;SLC8A1;DSP;ATP2A3;JUP;CACNG2;CACNB4;ITGB6;CACNB3;ITGA9;CDH2;SLC8A3;CACNG1;CACNG4;LAMA2;CTNNB1;DES
gsea	KEGG_2021_Human__Olfactory transduction	-0.615798		0.834131	0.964879	1	239/421	0.5036	CALM3;OR10G2;OR4N2;OR52N4;OR6B3;OR52N5;OR5C1;OR2H2;OR6Y1;OR10H1;OR7E24;OR4C12;OR2A2;OR10AD1;OR8B12;OR51F2;OR2T12;OR10H2;OR4D1;OR52R1;OR4D5;OR2B3;OR1G1;OR5B21;OR2G3;PRKACG;OR4D11;OR1K1;OR1L6;OR6Q1;OR6M1;OR52E5;OR2A42;OR10A6;OR51G1;CALML4;ARRB2;OR52A1;OR2T10;OR10P1;OR4C5;OR52N1;OR1C1;OR13A1;OR10A4;OR10G3;OR5D18;OR56A1;NCALD;OR2A1;OR51S1;OR2L13;OR1N2;OR2F1;OR4K13;OR52B6;OR10A2;OR13C8;OR10H5;OR13D1;O…
gsea	MSigDB_Hallmark_2020__UV Response Dn	-0.60874		0.932203	0.964771	1	64/144	0.5344	CELF2;SLC7A1;ARHGEF9;DYRK1A;AGGF1;MRPS31;CDKN1B;SFMBT1;TJP1;PLPP3;NR1D2;CDON;F3;ID1;DBP;INSIG1;KALRN;MGLL;ADORA2B;ADD3;ERBB2;DMAC2L;YTHDC1;TFPI;IGFBP5;VLDLR;SMAD3;SPOP;NFIB;CDK13;RBPMS;NIPBL;PRKAR2B;PTGFR;MIOS;LDLR;ATRN;LPAR1;MAP2K5;BCKDHB;ANXA2;PIK3R3;ACVR2A;EFEMP1;ATRX;TOGARAM1;NOTCH2;SCHIP1;ATP2B4;ICA1;TGFBR3;GCNT1;ANXA4;PPARG;CAV1;SCAF8;FBLN5;PIAS3;COL3A1;SLC22A18;RGS4;WDR37;ABCC1;BHLHE40
gsea	KEGG_2021_Human__Insulin secretion	-0.604691		0.960725	0.962899	1	47/86	0.5222	ADCY5;TRPM4;ATP1B1;PLCB2;PRKCG;ADCYAP1R1;PRKCB;ATP1A4;FXYD2;CACNA1F;PRKACG;SNAP25;GCG;CREB3L3;INS;PRKACB;ADCY7;KCNU1;FFAR1;KCNN2;ADCY3;GNA11;CREB3L4;ADCY8;PRKACA;PLCB3;CCK;KCNJ11;ATP1B2;VAMP2;KCNN4;ADCYAP1;CCKAR;CAMK2A;SLC2A2;ADCY6;GNAQ;ATP1B4;SLC2A1;ATP1A1;PCLO;ATP1A3;PDX1;CAMK2B;ADCY4;GNAS;ATF2
gsea	KEGG_2021_Human__Ferroptosis	-0.603735		0.944068	0.959096	1	23/41	0.4289	ACSL5;ATG7;TP53;CYBB;MAP1LC3C;HMOX1;GSS;ACSL3;NCOA4;SAT1;VDAC3;FTMT;PCBP1;PRNP;ALOX15;PCBP2;SLC39A8;SLC40A1;ACSL4;TF;LPCAT3;SLC11A2;ACSL6
gsea	KEGG_2021_Human__Pentose and glucuronate interconversions	-0.582287		0.922697	0.966584	1	18/34	0.4705	UGT2B28;UGT2B4;UGT2B7;UGDH;UGT1A3;UGT2B10;UGT2B11;UGT2A1;DHDH;KL;UGT1A10;XYLB;UGT2A2;UGT2B15;AKR1B10;CRYL1;UGT1A9;GUSB
gsea	KEGG_2021_Human__Protein digestion and absorption	-0.542568		0.970451	0.978435	1	51/103	0.5037	MEP1B;PRCP;ATP1B1;SLC1A1;ATP1A4;FXYD2;COL4A4;COL6A5;CELA3B;PGA3;SLC7A7;COL6A6;ELN;SLC36A3;CELA3A;COL19A1;CPA1;COL9A3;ACE2;PRSS1;COL20A1;PGA5;COL9A1;CPA2;SLC8A1;PGA4;CPB2;CELA2B;COL9A2;KCNJ13;CPA3;CELA2A;PRSS2;COL23A1;SLC9A3;ATP1B2;COL11A2;KCNN4;SLC6A19;MME;COL26A1;SLC8A3;KCNQ1;ATP1B4;SLC7A9;SLC7A8;ATP1A1;ATP1A3;COL8A2;KCNK5;COL2A1
gsea	KEGG_2021_Human__Spliceosome	-0.523964		0.940828	0.979689	1	67/135	0.5028	TRA2A;RBMXL1;WBP11;DDX5;AQR;SRSF7;CTNNBL1;DDX42;DHX15;HNRNPA1L2;DHX8;SRSF6;LSM3;DDX23;U2AF1L4;SRSF1;U2AF1;SRSF2;SRSF4;TRA2B;LSM8;PRPF38B;THOC1;USP39;CWC15;SRSF10;SRSF3;PRPF38A;SF3B2;SF3B4;SNRNP27;DDX46;PCBP1;SF3B1;SNRPG;CCDC12;HNRNPA1;HSPA8;DDX39B;SNRNP40;SF3A2;LSM5;BCAS2;SRSF5;SYF2;HSPA1L;U2AF2;LSM6;SF3A1;RBMXL2;THOC3;SRSF8;RBMXL3;RP9;NCBP2L;CDC40;HNRNPA3;THOC2;SART1;HNRNPK;NCBP1;PRPF8;HSPA6;TCE…
gsea	KEGG_2021_Human__Porphyrin and chlorophyll metabolism	0.508047		0.994595	0.98274	1	43/43	0.9872	EPRS1;UROD;UGT1A7;UGT2A3;CP;HEPH;BLVRA;FXN;EARS2;PPOX;UGT1A8;UGT1A1;MMAB;BLVRB;UGT1A5;ALAS2;UGT2B17;UGT1A4;HEPHL1;UGT1A6;ALAS1;UROS;GUSB;UGT1A9;HCCS;ALAD;UGT2B15;HMBS;COX15;UGT2A2;UGT1A10;CPOX;HMOX2;UGT2A1;UGT2B11;COX10;UGT2B10;UGT1A3;FECH;HMOX1;UGT2B7;UGT2B4;UGT2B28
gsea	KEGG_2021_Human__Proteasome	0.516343		0.897826	0.988144	1	26/46	0.4461	PSMB5;PSMD7;PSMD4;SEM1;PSMD2;PSMD8;PSMB4;PSMC1;PSMB1;PSMB7;PSMC6;PSMB2;PSMC2;PSMA1;PSME4;PSMA3;PSMB3;PSMB6;PSMD1;PSMD14;PSMD9;PSMC4;PSMA7;PSMD11;PSMD13;PSMC5
gsea	KEGG_2021_Human__Circadian rhythm	0.583717		0.950562	0.971785	1	31/31	0.9839	PRKAB2;CSNK1E;RBX1;SKP1;CREB1;CRY1;PRKAA2;CUL1;FBXW11;CSNK1D;TPTEP2-CSNK1E;PRKAB1;RORC;CLOCK;RORA;BHLHE40;PRKAG2;PRKAG3;PER3;BTRC;PRKAA1;NR1D1;CRY2;NPAS2;ARNTL;PER2;BHLHE41;PRKAG1;FBXL3;PER1;RORB
gsea	KEGG_2021_Human__Taste transduction	0.585062		0.9875	0.978602	1	85/85	0.9944	SCN2A;TAS2R9;TAS2R5;TAS1R2;TAS2R46;TAS2R30;GABRA4;ENTPD2;HTR1B;CHRM3;PKD1L3;GRM1;SCN9A;SCNN1G;HTR1E;PLCB4;PLCB1;TAS2R50;GABRA3;TAS2R40;HTR1D;TAS2R42;SCN3A;HTR1A;TAS2R31;TAS2R43;TAS2R38;TAS2R16;CACNA1A;GNAT3;TAS2R4;CACNA1C;PDE1B;TRPM5;ITPR3;HTR1F;TAS1R3;GABBR1;TAS2R3;PDE1A;ADCY4;GNG13;TAS2R10;KCNK5;ASIC2;GNB3;GRM4;ADCY6;GABRA6;GABRA5;TAS2R8;TAS2R19;TAS2R1;CALHM1;TAS2R13;TAS2R39;TAS2R20;GABBR2;PLCB…
gsea	KEGG_2021_Human__SNARE interactions in vesicular transport	0.620962		0.922912	0.966113	1	33/33	0.9957	BET1;USE1;STX1A;VAMP3;YKT6;SNAP29;VAMP4;STX6;STX2;VTI1B;BNIP1;STX4;STX11;STX5;VAMP7;STX7;STX16;BET1L;STX1B;VAMP2;GOSR1;STX8;STX3;GOSR2;VAMP8;VTI1A;SEC22B;VAMP1;STX17;VAMP5;SNAP23;STX18;STX19
gsea	KEGG_2021_Human__Cardiac muscle contraction	0.642949		0.861538	0.958493	1	83/83	0.9472	CYC1;TNNI3;RYR2;UQCRB;SLC9A1;COX6C;ASPH;COX7A2L;TPM2;COX4I2;COX7B2;UQCR10;COX4I1;CACNA2D1;TRDN;UQCR11;CACNA1S;UQCRFS1;ATP2A1;TPM1;ATP1A2;ATP1B3;CACNG8;UQCRQ;COX7A2;CACNA1D;SLC8A2;COX5B;CACNA2D3;UQCRH;CACNG6;TNNT2;CACNG5;CACNB1;CACNA1C;MYL2;COX6A1;ATP2A2;COX7A1;TPM3;MYH7;COX6B1;ATP1A3;ATP1A1;HRC;CASQ2;ACTC1;COX6A2;ATP1B4;CACNG4;CACNG1;SLC8A3;TPM4;CACNB3;CACNB4;TNNC1;COX8A;CACNG2;COX5A;UQCRHL;ATP1B…
gsea	KEGG_2021_Human__Dilated cardiomyopathy	0.647846		0.828947	0.962371	1	95/95	0.9924	TNNI3;ITGB3;RYR2;TGFB2;ITGA1;ITGAV;ITGB5;ADCY1;ACTG1;ITGA5;ITGB1;ITGA11;TPM2;TGFB1;ITGB4;ITGA2;ADCY9;EMD;CACNA2D1;LMNA;ADCY2;CACNA1S;ATP2A1;TPM1;CACNG8;SGCB;TTN;ITGA10;CACNA1D;SGCA;SGCD;SLC8A2;ACTB;CACNA2D3;CACNG6;TNNT2;ADRB1;CACNG5;CACNB1;AGT;CACNA1C;ITGA6;MYL2;TNF;ITGA4;SGCG;ATP2A2;ITGB8;ITGA7;IGF1;TPM3;GNAS;ADCY4;MYH7;DES;LAMA2;PLN;TGFB3;ACTC1;CACNG4;ADCY6;CACNG1;SLC8A3;TPM4;ITGA9;CACNB3;ITGB6…
gsea	KEGG_2021_Human__Adrenergic signaling in cardiomyocytes	0.652283		0.939306	0.966375	1	150/150	0.9927	PPP2R5C;TNNI3;CREB5;CAMK2D;MAPK12;CALM1;PRKCA;RYR2;PPP1CB;PPP2R5E;KCNE1B;AKT2;SLC9A1;ATF4;CREB3;ADCY1;PPP2R1A;ATP2B3;TPM2;PPP2R2D;CREB3L2;CREB1;CREB3L1;PPP2R3A;PLCB4;GNAI3;PLCB1;ATP2B1;CALML5;ADCY9;AKT3;SCN4B;SCN1B;CALM2;CALML3;KCNE1;CAMK2G;CACNA2D1;ADCY2;PPP2R5B;CACNA1S;PPP2R5D;ATP2A1;PPP1CC;TPM1;MAPK1;ATP1A2;ATP1B3;CACNG8;MAPK11;PPP2R3C;GNAI1;ATF6B;CACNA1D;CREM;SLC8A2;AGTR2;MAPK14;CACNA2D3;ADRA…
gsea	KEGG_2021_Human__Fatty acid elongation	0.654414		0.912941	0.972475	1	27/27	0.9656	MECR;ACOT7;ECHS1;PPT2;THEM4;TECR;HADHA;HADHB;HACD1;PPT1;HACD2;ELOVL5;ACOT2;ACAA2;ACOT1;ELOVL1;THEM5;HADH;HACD3;ELOVL4;ELOVL2;ELOVL7;ELOVL3;ACOT4;ELOVL6;HACD4;HSD17B12
gsea	KEGG_2021_Human__Retrograde endocannabinoid signaling	0.683383		0.941003	0.953201	1	141/141	0.9924	GNB1;NDUFB9;GABRD;GNB4;MAPK12;PRKCA;GABRR1;GABRB3;NDUFB5;NDUFS8;ADCY1;NDUFB7;GABRA4;NDUFA6;NDUFA8;NDUFS5;NDUFB2;SLC17A8;GRM1;NDUFS6;NDUFA10;KCNJ6;PLCB4;GNAI3;PLCB1;NDUFB1;GNG11;NDUFC2;GNG4;ADCY9;GNG12;NDUFS2;NDUFV1;GABRA3;SLC17A7;NDUFB8;GNGT1;GRIA1;GNB2;ADCY2;NDUFA11;CACNA1S;ITPR1;NDUFB3;NDUFS1;NDUFB11;NDUFA3;MAPK1;PTGS2;NDUFAB1;GABRR2;MAPK11;GNAO1;NDUFA4L2;GNAI1;CACNA1A;CACNA1D;RIMS1;MAPK14;GABR…
gsea	KEGG_2021_Human__Nitrogen metabolism	0.694571		0.826446	0.949133	1	10/17	0.4105	CA9;CA6;CA2;CA5A;GLUD1;CA3;GLUD2;CA8;CA14;CA12
gsea	KEGG_2021_Human__Parathyroid hormone synthesis, secretion and action	0.694736		0.926582	0.956771	1	106/106	0.9924	CREB5;PRKCA;SLC34A2;GNA12;ATF4;MEF2D;MMP17;CREB3;EGFR;PDE4A;ADCY1;MMP15;MEF2A;NR4A2;RXRB;CREB3L2;LRP5;JUND;CREB1;SOST;CYP27B1;CREB3L1;PLCB4;GNAI3;PLCB1;MMP16;MMP14;ADCY9;PTH1R;BRAF;MAP2K1;CYP24A1;VDR;HBEGF;RXRG;GATA3;FGF23;ADCY2;RXRA;PTHLH;ITPR1;MMP13;MAPK1;FOS;SLC34A1;CDKN1A;GNAI1;ATF6B;MAFB;ARRB1;NACA;GNA13;MAPK3;RUNX2;ITPR3;MEF2C;BGLAP;SLC34A3;ATF2;GNAS;ADCY4;ARAF;PDE4D;GNAQ;ADCY6;LRP6;PDE4C;P…
gsea	KEGG_2021_Human__Cushing syndrome	0.697937		0.976316	0.960992	1	155/155	0.9932	SCARB1;DVL1;FZD6;CREB5;CAMK2D;WNT9A;WNT7B;FZD8;FZD9;ATF4;TCF7L2;CREB3;EGFR;ADCY1;WDR5;FZD7;APC2;CACNA1H;WNT2;RASD1;CREB3L2;CREB1;MRAP;E2F3;CREB3L1;ARMC5;PLCB4;GNAI3;PLCB1;CRH;WNT6;ADCY9;BRAF;MAP2K1;CCND1;RAP1B;FZD5;CRHR1;LEF1;AIP;ARNT;MAP2K2;CDK6;CAMK2G;DVL2;POMC;NR5A1;WNT3A;PDE8B;FH;RBBP5;ADCY2;CACNA1S;ITPR1;PDE11A;WNT7A;FZD3;WNT8B;MAPK1;FZD2;AHR;NR4A1;CDKN1A;FZD10;WNT10B;GNAI1;ATF6B;WNT5A;CACNA…
gsea	MSigDB_Hallmark_2020__TNF-alpha Signaling via NF-kB	0.716863		0.746445	0.946191	1	200/200	0.9971	TRIB1;MYC;KLF10;IER3;SLC2A3;AREG;NFIL3;PMEPA1;PFKFB3;MSC;CEBPB;RHOB;PLAU;GFPT2;SPHK1;SERPINE1;GEM;ZBTB10;FOSL1;YRDC;EFNA1;MARCKS;INHBA;MAFF;IL6;KDM6B;CXCL1;JUN;KLF6;PDLIM5;DNAJB4;RCAN1;DUSP2;PTPRE;TLR2;CXCL2;TNC;CSF2;ABCA1;NAMPT;LIF;SIK1;NR4A2;VEGFA;PHLDA2;CCN1;EIF1;TIPARP;ATP2B1;CCL20;PHLDA1;PNRC1;CD44;IL1B;BIRC2;TUBB2A;DUSP4;CCND1;BIRC3;CXCL3;HES1;OLR1;HBEGF;PTX3;NFKBIA;SPSB1;PLAUR;MXD1;SOCS3;I…
gsea	KEGG_2021_Human__Mucin type O-glycan biosynthesis	0.73056		0.817552	0.936106	1	17/36	0.4232	ST3GAL1;GALNT18;GALNT14;GALNT13;GALNT2;ST6GALNAC4;B3GNT6;GALNTL6;GALNT6;GALNT9;B3GNT3;ST3GAL2;POC1B-GALNT4;GALNT4;GALNT15;GCNT3;ST6GALNAC3
gsea	KEGG_2021_Human__Melanogenesis	0.73416		0.888283	0.939095	1	55/101	0.4325	DVL1;FZD6;CAMK2D;WNT9A;CALM1;WNT7B;FZD8;PRKCA;FZD9;TCF7L2;CREB3;ADCY1;FZD7;WNT2;CREB3L2;CREB1;EP300;CREB3L1;PLCB4;GNAI3;PLCB1;WNT6;CALML5;ADCY9;CALM2;MAP2K1;CALML3;FZD5;LEF1;MAP2K2;CAMK2G;DVL2;POMC;WNT3A;ADCY2;MC1R;KIT;WNT7A;FZD3;NRAS;WNT8B;MAPK1;ASIP;FZD2;GNAO1;FZD10;WNT10B;GNAI1;WNT5A;WNT4;TYRP1;WNT11;GSK3B;MAPK3;FZD1
gsea	KEGG_2021_Human__Gap junction	0.73479		0.873385	0.946281	1	88/88	0.9944	PDGFB;PDGFA;MAP3K2;PRKCA;EGF;GJA1;TUBB3;SOS2;HTR2C;EGFR;ADCY1;TUBB2B;TUBA1A;GRM1;PDGFRB;TUBB8;PLCB4;GNAI3;PLCB1;HTR2B;GUCY1A1;ADCY9;GUCY1A2;TUBB2A;MAP2K1;TUBB4A;MAP2K2;TUBA4A;TUBB;ADCY2;DRD1;ITPR1;CSNK1D;NRAS;TUBB4B;MAPK1;PRKG2;GNAI1;PDGFC;DRD2;PDGFRA;ADRB1;TUBB1;MAPK3;ITPR3;PRKG1;GJD2;GNAS;ADCY4;GRM5;HRAS;GNAQ;ADCY6;TUBA1C;GUCY1B1;TUBA1B;TUBAL3;TUBA3E;TUBB6;HTR2A;PLCB3;PRKACA;ADCY8;GNA11;SOS1;AD…
gsea	KEGG_2021_Human__Arginine biosynthesis	0.744098		0.802139	0.940604	1	11/22	0.3035	GPT2;GLS;GPT;ASL;NAGS;GLUD1;ASS1;GOT2;NOS3;ARG2;GLUD2
gsea	KEGG_2021_Human__Thyroid cancer	0.75114		0.867882	0.937734	1	20/37	0.428	MYC;TCF7L2;RET;RXRB;GADD45G;TFG;BRAF;MAP2K1;CCND1;LEF1;MAP2K2;RXRG;RXRA;NRAS;MAPK1;CDKN1A;GADD45B;BAX;PAX8;MAPK3
gsea	KEGG_2021_Human__Other types of O-glycan biosynthesis	0.756128		0.793839	0.938111	1	47/47	0.9312	B4GALT3;COLGALT1;POMT2;PLOD3;GALNT18;RFNG;GALNT14;GALNT13;POFUT2;GALNT2;B4GALT2;POMT1;GALNTL6;GALNT6;GALNT9;ST3GAL3;ST6GAL1;POC1B-GALNT4;GALNT4;GALNT15;COLGALT2;OGT;GALNT8;GALNT10;GALNT3;C1GALT1;C1GALT1C1L;GALNT7;GALNT5;LFNG;GALNT12;XXYLT1;GALNTL5;GXYLT2;GALNT16;B4GALT1;POFUT1;GALNT11;GALNT1;GXYLT1;ST6GAL2;POGLUT1;B3GLCT;C1GALT1C1;EOGT;GALNT17;MFNG
gsea	KEGG_2021_Human__Phototransduction	0.758259		0.841808	0.943127	1	28/28	0.9651	GNB1;CALM1;GRK1;CNGB1;CALML5;CALM2;CALML3;GUCY2D;GNAT2;GNGT1;GRK7;PDE6G;RGS9;RCVRN;CALML6;GUCY2F;RHO;GUCA1C;GUCA1A;GUCA1B;CNGA1;PDE6A;PDE6B;GNAT1;SAG;CALML4;SLC24A1;CALM3
gsea	MSigDB_Hallmark_2020__Cholesterol Homeostasis	0.760309		0.774347	0.948256	1	74/74	0.9878	SQLE;NFIL3;ATXN2;SC5D;TRIB3;CBS;TMEM97;CHKA;ERRFI1;ACTG1;ANXA13;MAL2;LGMN;MVD;NSDHL;ALDOC;ABCA2;FABP5;PNRC1;PCYT2;ANTXR2;LGALS3;ECH1;PMVK;ANXA5;TNFRSF12A;PLAUR;CLU;EBP;GNAI1;STX5;CYP51A1;GSTM2;DHCR7;IDI1;FASN;SREBF2;CTNNB1;JAG1;PPARG;AVPR1A;GUSB;ALCAM;PDK3;GPX8;ACAT2;NIBAN1;GLDC;SEMA3B;ATF3;LPL;S100A11;TM7SF2;STARD4;CPEB2;LDLR;SCD;LSS;ADH4;ETHE1;HMGCR;TP53INP1;FADS2;FBXO6;HSD17B7;PLSCR1;MVK;HMGCS…
gsea	MSigDB_Hallmark_2020__DNA Repair	0.763352		0.715789	0.951944	1	149/149	0.9968	ZNF707;RRM2B;POLR2K;VPS28;DAD1;POLR2C;POLR2F;APRT;ELL;ERCC2;SUPT5H;HPRT1;DCTN4;PNP;NCBP2;BCAP31;CETN2;RBX1;NUDT21;POLR2H;NUDT9;TAF1C;POLE4;SEC61A1;GPX4;POLR2D;UMPS;SNAPC4;TMED2;COX17;NELFB;NME4;POLR1C;NELFE;ERCC3;TSG101;POLR2J;ELOA;GTF2H5;SDCBP;DDB1;GUK1;POLR2I;RAE1;VPS37D;GTF2H3;SMAD5;POLR2G;AK1;NT5C;TAF13;DGUOK;SF3A3;EDF1;POLR2E;ITPA;REV3L;ALYREF;POM121;CDA;SAC3D1;NME1;GTF3C5;SSRP1;TAF6;NELFCD;…
gsea	KEGG_2021_Human__Type II diabetes mellitus	0.768786		0.850746	0.951273	1	46/46	0.9695	PRKCZ;MAFA;INSR;HK2;GCK;MTOR;PIK3CB;SOCS4;PIK3CD;PIK3CA;SOCS3;IRS2;HK1;MAPK1;IRS1;ABCC8;CACNA1A;CACNA1D;MAPK10;HKDC1;CACNA1C;MAPK3;TNF;CACNA1B;PRKCE;PDX1;PKLR;SLC2A4;SLC2A2;CACNA1E;PKM;KCNJ11;ADIPOQ;IRS4;MAPK9;PIK3R3;SOCS2;CACNA1G;INS;PIK3R1;MAPK8;PIK3R2;SOCS1;HK3;PRKCD;IKBKB
gsea	KEGG_2021_Human__cAMP signaling pathway	0.770224		0.902516	0.957628	1	216/216	0.9927	GRIN1;GRIN2D;TNNI3;CREB5;TSHB;CAMK2D;MYL9;CALM1;RYR2;PPP1CB;GLI1;GRIN3B;HHIP;TSHR;AKT2;SLC9A1;HCN2;RAC3;EDNRA;NPR1;NFATC1;CNGA4;CREB3;PTCH1;PDE4A;PDE3A;SOX9;ADCY1;JUN;CNGB1;ATP2B3;GLP1R;VAV2;HTR1B;CREB3L2;CREB1;GPR119;PIK3CB;HTR1E;EP300;CREB3L1;CNGB3;BDNF;PPARA;PIK3CD;GNAI3;ATP2B1;PIK3CA;CALML5;ADCY9;AKT3;FSHB;BRAF;CALM2;MAP2K1;CALML3;F2R;LHB;RAP1B;MAP2K2;OXTR;GIPR;CAMK2G;ADORA1;POMC;NFKBIA;FFAR2…
gsea	KEGG_2021_Human__ECM-receptor interaction	0.773859		0.658257	0.959719	1	51/88	0.4357	ITGB3;IBSP;ITGA1;ITGAV;ITGB5;ITGA5;ITGB1;ITGA11;COL4A1;TNC;HSPG2;ITGB4;COL6A2;LAMA4;COL6A1;LAMB1;SV2C;VWF;ITGA2;LAMC2;COL4A5;LAMC1;NPNT;CD44;COL4A6;AGRN;LAMB2;COL4A2;SV2A;GP6;GP9;THBS3;FN1;LAMB3;COMP;DSPP;HMMR;COL6A3;ITGA10;LAMC3;SDC4;COL1A1;FRAS1;CD36;COL4A3;THBS4;COL1A2;ITGA6;THBS1;LAMA5;ITGA4
gsea	KEGG_2021_Human__Thyroid hormone synthesis	0.780672		0.818444	0.956821	1	75/75	0.9924	CREB5;HSPA5;TSHB;SLC5A5;PRKCA;HSP90B1;TSHR;ATF4;PDIA4;CREB3;ADCY1;CREB3L2;CREB1;SLC26A4;CREB3L1;PLCB4;PLCB1;TTF2;GPX2;ADCY9;CANX;ADCY2;ITPR1;ATP1A2;GPX3;LRP2;ATP1B3;GPX5;ATF6B;TPO;PAX8;ITPR3;ATF2;GNAS;ADCY4;ALB;SERPINA7;ATP1A3;ATP1A1;TTR;ATP1B4;GNAQ;ADCY6;GPX8;IYD;ATP1B2;PLCB3;PRKACA;ADCY8;CREB3L4;CGA;GPX7;ADCY3;TG;GPX6;ASGR1;ASGR2;ADCY7;GSR;PRKACB;TTF1;CREB3L3;ITPR2;GPX1;DUOXA2;PRKACG;FXYD2;ATP1…
gsea	MSigDB_Hallmark_2020__Reactive Oxygen Species Pathway	0.783335		0.687225	0.960867	1	27/49	0.4226	PFKP;STK25;ERCC2;NQO1;TXNRD1;PRDX6;PRDX4;NDUFA6;GPX4;TXNRD2;GLRX2;SOD1;PRDX1;NDUFS2;GCLC;PTPA;SELENOS;MPO;TXN;GPX3;SOD2;FTL;LAMTOR5;GCLM;G6PD;CDKN2D;JUNB
gsea	KEGG_2021_Human__Thermogenesis	0.801695		0.62439	0.936236	1	109/219	0.4454	CYC1;NDUFB9;CREB5;DPF1;COX19;PRKAB2;MAPK12;KDM1A;BMP8A;UQCRB;NPPB;SMARCB1;NDUFB5;NDUFAF6;SOS2;NDUFAF4;CPT1A;FGF21;COX6C;COA6;ATP5MG;COX7A2L;NPR1;NDUFS8;CREB3;ADCY1;ACTG1;ACTL6A;NDUFB7;NDUFA6;NDUFA8;COX4I2;ACSL1;COX7B2;NDUFS5;MTOR;NDUFAF8;NDUFB2;CREB3L2;UQCR10;CREB1;COX17;NDUFS6;PRDM16;NDUFA10;CREB3L1;ATP5MF;NDUFB1;SDHA;PRKAA2;SDHC;NDUFC2;ADCY9;NDUFS2;NDUFV1;SMARCD3;SDHB;COX4I1;ATP5F1E;COA7;NDUFAF…
gsea	KEGG_2021_Human__Starch and sucrose metabolism	0.805239		0.755747	0.938709	1	34/34	0.9914	ENPP1;GAA;GYG1;MGAM;HK2;PYGB;GCK;ENPP3;PYGL;GPI;HK1;UGP2;PYGM;GYG2;AMY2A;HKDC1;PGM2L1;AGL;AMY1A;GYS1;AMY1C;SI;PGM1;TREH;AMY1B;GYS2;MGAM2;GBE1;G6PC3;G6PC2;HK3;PGM2;GANC;AMY2B
gsea	MSigDB_Hallmark_2020__Adipogenesis	0.81051		0.722222	0.937386	1	103/200	0.4335	CYC1;SCARB1;YWHAG;DGAT1;PLIN2;POR;ITIH5;MYLK;MDH2;SLC19A1;PFKFB3;GPAM;MRPL15;REEP6;RETN;SOWAHC;ETFB;ECHS1;LEP;ANGPT1;NDUFB7;PDCD4;COL4A1;FAH;DNAJB9;GPX4;UBQLN1;ACLY;ABCA1;SAMM50;LAMA4;UQCR10;CRAT;MRAP;SOD1;IDH3G;ABCB8;SDHC;GHITM;VEGFB;UBC;SLC27A1;PHYH;CHCHD10;SLC25A1;SDHB;CD151;RAB34;PIM3;ECH1;PEMT;ESYT1;ACADS;BCKDHA;CMPK1;ACO2;UQCR11;PREB;ACADM;PEX14;REEP5;CS;DHRS7;COQ3;ME1;APOE;ADIPOR2;SNCG;MGS…
gsea	KEGG_2021_Human__Cholinergic synapse	0.810619		0.772251	0.946335	1	113/113	0.9969	GNB1;CREB5;CHRNB4;GNB4;CAMK2D;KCNQ4;PRKCA;AKT2;KCNQ3;ATF4;CHRNA4;CREB3;ADCY1;CHRM3;CREB3L2;CREB1;KCNJ12;PIK3CB;KCNJ14;CREB3L1;KCNJ6;CHAT;CHRNA6;PIK3CD;PLCB4;GNAI3;PLCB1;PIK3CA;GNG11;GNG4;ADCY9;GNG12;AKT3;KCNQ5;MAP2K1;CAMK2G;GNGT1;GNB2;ADCY2;CACNA1S;ITPR1;NRAS;MAPK1;FOS;GNAO1;GNAI1;CACNA1A;CACNA1D;FYN;GNB5;CACNA1C;MAPK3;GNG7;GNG3;ITPR3;CACNA1B;CHRM4;ACHE;ADCY4;CAMK2B;CHRM5;GNG13;GNB3;HRAS;GNAQ;ADC…
gsea	KEGG_2021_Human__Melanoma	0.818863		0.738372	0.939411	1	39/72	0.4356	PDGFB;MET;PDGFA;EGF;AKT2;FGF21;EGFR;FGF22;IGF1R;PTEN;GADD45G;PDGFRB;E2F3;PIK3CB;PIK3CD;PIK3CA;AKT3;BRAF;MAP2K1;CCND1;MAP2K2;CDK6;FGF23;NRAS;HGF;FGF5;MAPK1;CDKN1A;GADD45B;BAX;FGF18;PDGFC;FGF9;FGF8;PDGFRA;CDKN2A;FGF1;MAPK3;FGF2
gsea	KEGG_2021_Human__Breast cancer	0.830138		0.793478	0.925712	1	79/147	0.4356	MYC;DVL1;FZD6;WNT9A;WNT7B;FZD8;EGF;SHC2;HEYL;FZD9;AKT2;SOS2;FGF21;TCF7L2;EGFR;JUN;FGF22;IGF1R;HEY1;FZD7;APC2;MTOR;JAG2;PTEN;WNT2;LRP5;DLL4;GADD45G;E2F3;PIK3CB;PIK3CD;SHC3;WNT6;PIK3CA;AKT3;BRAF;MAP2K1;CCND1;FZD5;HES1;LEF1;MAP2K2;CDK6;DVL2;FGF23;WNT3A;NOTCH4;FLT4;KIT;WNT7A;FZD3;NRAS;FGF5;WNT8B;MAPK1;FZD2;FOS;CDKN1A;ESR2;FZD10;WNT10B;NOTCH3;GADD45B;BAX;FGF18;WNT5A;FGF9;DLL1;DLL3;FGF8;AXIN1;WNT4;CSNK…
gsea	MSigDB_Hallmark_2020__Fatty Acid Metabolism	0.833695		0.670103	0.927588	1	86/156	0.4429	MDH2;HSP90AA1;PCBD1;FABP2;ENO2;BMPR1B;FABP1;LGALS1;REEP6;HSD17B10;EPHX1;RDH11;CPT1A;YWHAH;UROD;SMS;ECHS1;OSTC;CA6;CA2;PRDX6;ADSL;CRYZ;ACSL1;DLST;CEL;BPHL;NSDHL;CBR1;TDO2;SERINC1;RAP1GDS1;CRAT;APEX1;BLVRA;LDHA;PPARA;GSTZ1;IDH3G;HMGCS2;SDHA;INMT;SDHC;NBN;KMT5A;HAO2;GABARAPL1;MIF;ECH1;HSPH1;ACADS;ACO2;FH;NTHL1;HMGCL;ACADM;PDHA1;ETFDH;ODC1;ACSS1;MLYCD;GRHPR;ME1;NCAPH2;ADIPOR2;S100A10;HSD17B11;PTS;ECI…
gsea	MSigDB_Hallmark_2020__Oxidative Phosphorylation	0.839353		0.582969	0.925388	1	114/200	0.412	ATP6V1C1;CYC1;POR;TIMM17A;MDH2;ISCA1;SUPV3L1;LRPPRC;POLR2F;MRPL15;MRPS12;VDAC2;UQCRB;MRPS30;PMPCA;ATP6V1H;NDUFB5;HSD17B10;CPT1A;COX6C;TOMM22;ATP6V1D;ATP5MG;COX7A2L;ETFB;NDUFS8;ECHS1;TIMM9;TIMM50;ATP6AP1;ATP6V0B;ATP6V1G1;NDUFB7;NDUFA6;GPX4;NDUFA8;DLST;VDAC1;OAT;NDUFB2;TOMM70;UQCR10;COX17;NDUFS6;CYB5R3;CYB5A;SLC25A4;LDHA;ATP5MF;OPA1;MAOB;IDH3G;NDUFB1;SDHA;PDP1;SDHC;NDUFC2;GLUD1;NDUFS2;NDUFV1;PHYH;H…
gsea	KEGG_2021_Human__Lysine degradation	0.853222		0.617464	0.905481	1	63/63	0.9893	SMYD3;KMT5B;SMYD2;COLGALT1;PLOD1;PLOD3;SETD1A;ECHS1;PRDM9;EHMT2;PIPOX;PLOD2;DLST;SETD7;PRDM16;TMLHE;KMT5A;KMT5C;HADHA;PRDM2;ALDH1B1;GCDH;ASH1L;DLD;KMT2A;COLGALT2;NSD1;SMYD1;PRDM7;KMT2E;AADAT;ACAT1;SUV39H2;CAMKMT;DHTKD1;KMT2D;ALDH3A2;ALDH7A1;DOT1L;KMT2B;KMT2C;ACAT2;HADH;SETDB1;SETD1B;PHYKPL;EHMT1;HYKK;SUV39H1;SETMAR;EZH2;EHHADH;ALDH2;AASS;BBOX1;MECOM;PRDM6;NSD2;NSD3;SETDB2;ALDH9A1;SETD2;EZH1
gsea	KEGG_2021_Human__Hypertrophic cardiomyopathy	0.853551		0.61399	0.914212	1	47/90	0.4376	TNNI3;PRKAB2;ITGB3;RYR2;TGFB2;ITGA1;ITGAV;ITGB5;IL6;ACTG1;ITGA5;ITGB1;ITGA11;TPM2;TGFB1;ITGB4;ITGA2;PRKAA2;EMD;CACNA2D1;LMNA;CACNA1S;ATP2A1;TPM1;CACNG8;SGCB;TTN;PRKAB1;ITGA10;CACNA1D;SGCA;SGCD;SLC8A2;ACTB;CACNA2D3;CACNG6;TNNT2;CACNG5;CACNB1;AGT;CACNA1C;ITGA6;MYL2;TNF;ITGA4;SGCG;ATP2A2
gsea	KEGG_2021_Human__Hedgehog signaling pathway	0.860025		0.630021	0.909626	1	56/56	0.9894	CSNK1E;SHH;KIF3A;PTCH2;GLI2;GLI1;SMURF1;HHIP;PTCH1;DHH;MEGF8;CUL1;CCND1;FBXW11;SPOPL;CSNK1D;TPTEP2-CSNK1E;LRP2;KIF7;GRK2;ARRB1;GPR161;CSNK1A1;CSNK1G2;DISP1;GSK3B;IHH;CSNK1G3;HHAT;HHATL;CSNK1A1L;MOSMO;EFCAB7;GRK3;BOC;BTRC;GAS1;SMO;PRKACA;GLI3;IQCE;SCUBE2;EVC;SPOP;MGRN1;PRKACB;CSNK1G1;CUL3;ARRB2;PRKACG;SUFU;SMURF2;CDON;EVC2;BCL2;CCND2
gsea	KEGG_2021_Human__Steroid biosynthesis	0.863906		0.621381	0.911072	1	9/20	0.3916	SQLE;SC5D;CEL;NSDHL;CYP27B1;CYP24A1;EBP;CYP51A1;DHCR7
gsea	KEGG_2021_Human__Regulation of actin cytoskeleton	0.866846		0.656325	0.913851	1	218/218	0.9944	PTK2;PDGFB;ACTR3B;FGFR4;MYLK;ENAH;MYL9;PDGFA;ACTN1;PFN2;ITGB3;ARPC1A;GSN;BCAR1;MYL7;PPP1CB;EGF;ITGA1;ITGAV;ARHGEF4;SLC9A1;SOS2;GNA12;MYH9;RAC3;FGF21;ITGB5;ACTR3;EGFR;ACTG1;IQGAP2;FGF22;ITGA5;ITGB1;ITGA11;APC2;PAK4;VAV2;ITGB4;CHRM3;PDGFRB;PIK3CB;MYH11;PXN;PIK3CD;VCL;CRKL;PIK3CA;ITGA2;PAK2;SCIN;SSH2;GNG12;MYH10;BUB1B-PAK6;BRAF;BDKRB2;MAP2K1;F2R;PAK5;MAP2K2;ITGAD;FGF23;MRAS;LIMK1;ACTN4;PPP1R12C;MSN;…
gsea	KEGG_2021_Human__Cocaine addiction	0.876129		0.702247	0.903264	1	49/49	0.9924	GRIN1;GRIN2D;CREB5;GRIN3B;ATF4;GPSM1;CREB3;JUN;CREB3L2;CREB1;CREB3L1;BDNF;MAOB;GNAI3;GRM2;TH;DRD1;CDK5;NFKB1;DLG4;GNAI1;ATF6B;DRD2;RGS9;ATF2;GNAS;RELA;GRIN2B;DDC;CDK5R1;PPP1R1B;FOSB;PRKACA;CREB3L4;SLC6A3;PDYN;GRM3;PRKACB;SLC18A1;CREB3L3;GNAI2;MAOA;PRKACG;GRIN2A;GRIA2;SLC18A2;GRIN2C;GRIN3A;ADCY5
gsea	KEGG_2021_Human__Amino sugar and nucleotide sugar metabolism	0.877813		0.626761	0.909689	1	28/48	0.4078	GFUS;PMM1;GFPT1;GFPT2;GALT;GNPNAT1;GALK1;HK2;FCSK;UAP1;GCK;NANS;CYB5R3;PGM3;GMDS;GPI;GMPPA;PMM2;HK1;GNPDA1;NANP;UXS1;UGP2;UAP1L1;AMDHD2;HEXA;RENBP;HKDC1
gsea	KEGG_2021_Human__Human papillomavirus infection	0.881466		0.706494	0.911686	1	330/330	0.9988	ATP6V1C1;SCRIB;PTK2;PPP2R5C;PRKCZ;DVL1;FZD6;CREB5;WNT9A;WNT7B;FZD8;ITGB3;EIF4EBP1;FADD;PPP2R5E;EGF;IBSP;ITGA1;HEYL;ITGAV;ATP6V1H;FZD9;AKT2;SOS2;BCAP31;ITGB5;ATP6V1D;RFNG;ATP6AP1;TCF7L2;CREB3;IFNAR1;PSMC1;EGFR;HES4;IFNA6;ATP6V0B;ATP6V1G1;ITGA5;PPP2R1A;HES7;ITGB1;ITGA11;COL4A1;TNC;HEY1;CCNA1;FZD7;APC2;PPP2R2D;MTOR;ITGB4;PTEN;WNT2;TRAF3;ATP6V1E2;COL6A2;CREB3L2;VEGFA;LAMA4;CREB1;COL6A1;PDGFRB;LAMB1;P…
gsea	KEGG_2021_Human__Parkinson disease	0.882482		0.563549	0.919884	1	129/236	0.4074	CYC1;NDUFB9;HSPA5;CAMK2D;UBE2J2;CALM1;EIF2S1;PSMB5;KLC3;VDAC2;UQCRB;PPIF;PSMD7;PSMD4;NDUFB5;SEM1;TUBB3;PSMD2;SLC25A31;KLC1;ATF4;PINK1;PSMD8;COX6C;COX7A2L;PSMB4;MFN1;NDUFS8;PARK7;PSMC1;TXN2;TUBB2B;NDUFB7;NDUFA6;NDUFA8;COX4I2;TUBA1A;COX7B2;NDUFS5;VDAC1;PRKN;SEPTIN5;NDUFB2;UQCR10;PSMB1;NDUFS6;TUBB8;NDUFA10;SNCAIP;SLC25A4;MAOB;GNAI3;PSMB7;NDUFB1;SDHA;ERN1;SDHC;NDUFC2;CALML5;NDUFS2;UBC;NDUFV1;UBE2L3;P…
gsea	KEGG_2021_Human__Selenocompound metabolism	0.898399		0.59081	0.893266	1	8/17	0.2403	TXNRD3;TXNRD1;SEPHS1;TXNRD2;MARS2;MARS1;INMT;SEPHS2
gsea	MSigDB_Hallmark_2020__Pperoxisome	0.898406		0.655556	0.903492	1	104/104	0.9959	PABPC1;CTPS1;SLC25A17;SIAH1;GNPAT;HSD3B7;ABCB9;ATXN1;RDH11;YWHAH;SEMA3C;ITGB1BP1;HSD11B2;CNBP;TSPO;ACSL1;PEX5;FIS1;CEL;CRAT;ERCC3;SLC25A4;SOD1;PRDX1;LONP2;PEX2;HAO2;ECH1;RXRG;PEX11A;HMGCL;PEX14;MLYCD;DLG4;UGT2B17;SOD2;ABCC8;ESR2;HSD17B11;ECI2;PEX6;FABP6;IDH1;IDI1;NUDT19;ALDH1A1;SLC35B2;ACOX1;BCL10;PEX13;CACNA1B;NR1I2;MSH2;ALB;ABCD1;HRAS;TTR;SLC27A2;ELOVL5;CRABP2;SCGB1A1;ACSL4;CLN8;SERPINA6;PRDX5;…
gsea	KEGG_2021_Human__Ubiquitin mediated proteolysis	0.911388		0.64574	0.883028	1	73/139	0.4225	UBE2W;UBR5;ELOC;UBE4B;SIAH1;UBE2J2;NHLRC1;SMURF1;UBE2S;RBX1;WWP2;WWP1;UBE2Q1;UBE2H;CUL2;CDC34;HERC4;ANAPC13;ANAPC1;ELOB;RNF7;PRKN;SKP1;CDC27;UBE3C;ANAPC11;HUWE1;UBE2F;RHOBTB1;UBE2B;UBE2E2;DDB1;BIRC7;FBXO2;UBE2D1;CDC26;COP1;UBC;UBE2L3;BIRC2;UBE2D3;UBE2R2;CUL1;ANAPC4;BIRC3;RPS27A;UBA52;CBLC;UBE2M;UBA6;FBXW11;CDC20;UBE2U;ANAPC2;SOCS3;UBE2QL1;UBE2O;BIRC6;KLHL13;MID1;NEDD4;RCHY1;FZR1;UBE2A;ANAPC7;CUL7…
gsea	KEGG_2021_Human__Legionellosis	0.916418		0.557047	0.881573	1	24/57	0.3396	HSF1;BNIP3;EEF1A2;SAR1A;ARF1;CXCL8;HSPD1;IL6;CXCL1;VCP;TLR2;CXCL2;HSPA2;CR1;HBS1L;IL1B;CLK1;CXCL3;HSPA1A;NFKBIA;HSPA1B;NFKB1;CYCS;BCL2L13
gsea	KEGG_2021_Human__Prion disease	0.925953		0.503632	0.86954	1	135/259	0.4074	CYC1;NDUFB9;GRIN1;GRIN2D;CSNK2A2;CREB5;HSPA5;MAPK12;EIF2S1;PSMB5;KLC3;PPP3CA;RYR2;GRIN3B;VDAC2;UQCRB;PPIF;PSMD7;PPP3CB;PSMD4;NDUFB5;SEM1;TUBB3;PSMD2;SLC25A31;KLC1;ATF4;PSMD8;COX6C;COX7A2L;PSMB4;NDUFS8;IL6;CREB3;PSMC1;C6;TUBB2B;NDUFB7;NDUFA6;NDUFA8;COX4I2;CSNK2B;TUBA1A;COX7B2;NDUFS5;VDAC1;NDUFB2;PPP3R1;CREB3L2;UQCR10;CREB1;PSMB1;NDUFS6;TUBB8;PIK3CB;NDUFA10;CREB3L1;SLC25A4;SOD1;PIK3CD;STIP1;PSMB7;N…
gsea	KEGG_2021_Human__Terpenoid backbone biosynthesis	0.927317		0.531674	0.876584	1	11/22	0.2931	GGPS1;DHDDS;NUS1;RCE1;ICMT;ZMPSTE24;FNTB;MVD;HMGCS2;PMVK;PCYOX1
gsea	KEGG_2021_Human__Non-alcoholic fatty liver disease	0.931601		0.504926	0.876751	1	81/151	0.4074	CYC1;NDUFB9;PRKAB2;MAPK12;MLXIP;EIF2S1;UQCRB;CXCL8;NDUFB5;AKT2;ATF4;INSR;COX6C;COX7A2L;NDUFS8;IL6;JUN;LEP;NDUFB7;NDUFA6;NDUFA8;COX4I2;COX7B2;TGFB1;NDUFS5;NDUFB2;UQCR10;NDUFS6;PIK3CB;NDUFA10;LEPR;PPARA;PIK3CD;NDUFB1;PIK3CA;SDHA;PRKAA2;ERN1;SDHC;NDUFC2;IL1B;IL6R;NDUFS2;AKT3;NDUFV1;SDHB;COX4I1;GSK3A;MLXIPL;NDUFB8;UQCR11;NDUFA11;RXRA;SOCS3;IRS2;DDIT3;NDUFB3;UQCRFS1;NDUFS1;NDUFB11;NDUFA3;NFKB1;ADIPOR2…
gsea	KEGG_2021_Human__Glycine, serine and threonine metabolism	0.933597		0.543243	0.882125	1	40/40	0.9993	GCSH;GCAT;GAMT;PSAT1;PSPH;CBS;SHMT2;PIPOX;BPGM;MAOB;PHGDH;PGAM4;AGXT;ALAS2;GRHPR;AOC2;PGAM1;BHMT;DLD;GNMT;PGAM2;ALAS1;CBSL;DMGDH;AOC3;GATM;ALDH7A1;GLDC;CTH;SDS;SDSL;DAO;AMT;CHDH;MAOA;AGXT2;SARDH;SRR;SHMT1;GLYCTK
gsea	KEGG_2021_Human__Dopaminergic synapse	0.945326		0.553134	0.865105	1	72/132	0.441	GNB1;PPP2R5C;CREB5;GNB4;CAMK2D;MAPK12;CALM1;PPP3CA;PRKCA;PPP1CB;PPP2R5E;DRD4;PPP3CB;AKT2;ATF4;CREB3;PPP2R1A;PPP2R2D;CREB3L2;CREB1;CREB3L1;KCNJ6;PPP2R3A;PLCB4;MAOB;GNAI3;SCN1A;PLCB1;GNG11;CALML5;GNG4;GNG12;AKT3;CALM2;CALML3;GSK3A;TH;CAMK2G;GNGT1;GRIA1;GNB2;DRD1;PPP2R5B;PPP2R5D;ITPR1;GNAL;COMT;KIF5A;PPP1CC;FOS;MAPK11;GNAO1;KIF5B;PPP2R3C;GNAI1;CACNA1A;ATF6B;CACNA1D;DRD2;MAPK14;ARRB1;MAPK10;GRIA3;GNB…
gsea	KEGG_2021_Human__Maturity onset diabetes of the young	0.947136		0.507508	0.871666	1	13/26	0.3888	MAFA;NKX6-1;GCK;RFX6;NEUROD1;HNF4G;HES1;HNF1B;NEUROG3;NKX2-2;FOXA2;IAPP;FOXA3
gsea	KEGG_2021_Human__Ribosome	0.94987		0.527027	0.875757	1	87/133	0.3735	MRPL13;RPL8;MRPS17;RPL7;RPL22;RPL30;MRPL21;MRPL15;MRPS12;RPL37;RPL35A;MRPL30;RPS10;MRPL36;MRPL20;MRPS2;MRPL3;MRPS9;MRPL33;MRPS5;RPL13;RPL28;MRPL24;RPS12;RPL10;RPL24;MRPL9;MRPS6;RPL23;RPL3;RPS16;RSL24D1;RPS8;RPL10A;MRPL1;MRPL4;RPS20;RPL26L1;MRPS21;RPL3L;RPL18A;RPL38;MRPL12;MRPL14;MRPL2;RPL11;RPL39;RPS27A;MRPS14;RPL26;UBA52;RPL23A;RPS18;RPL7A;RPS21;MRPL17;RPL19;RPL18;RPLP0;MRPS15;RPS26;FAU;RPL37A;R…
gsea	KEGG_2021_Human__ErbB signaling pathway	0.957291		0.486352	0.86804	1	46/85	0.428	PTK2;MYC;ABL2;AREG;CAMK2D;EIF4EBP1;EREG;PRKCA;EGF;SHC2;AKT2;SOS2;EGFR;JUN;PAK4;MTOR;PIK3CB;NRG2;PIK3CD;CRKL;SHC3;PIK3CA;ERBB4;PAK2;MAP2K7;AKT3;BUB1B-PAK6;TGFA;BRAF;MAP2K1;PAK5;MAP2K2;CAMK2G;HBEGF;BTC;NRG4;NRAS;CRK;MAPK1;CDKN1A;PLCG2;CBL;MAPK10;GAB1;GSK3B;MAPK3
gsea	KEGG_2021_Human__RNA degradation	0.960436		0.519824	0.871114	1	79/79	0.9669	PABPC1;PABPC3;ENO1;PFKP;TOB2;EXOSC4;ENO2;HSPD1;EXOSC6;PFKM;TENT4B;C1D;CNOT4;SKIV2L;EXOSC5;LSM4;TTC37;DHX36;DCP1B;MTREX;MPHOSPH6;ZCCHC7;LSM7;HSPA9;EXOSC10;EDC4;BTG4;DCPS;ENO4;EXOSC1;LSM2;PNPT1;PABPC1L2A;ENO3;TENT4A;EXOSC2;XRN2;NUDT16;CNOT3;PABPC4L;PABPC4;EDC3;PFKL;PABPC1L;CNOT8;BTG2;PARN;CNOT2;PNLDC1;PABPC5;LSM6;EXOSC3;CNOT1;LSM5;CNOT6;PABPC1L2B;CNOT6L;WDR61;DIS3L;EXOSC7;TOB1;XRN1;LSM8;PAN2;DCP1A;…
gsea	KEGG_2021_Human__Insulin resistance	0.9747		0.471033	0.84621	1	56/107	0.4342	PRKCZ;CREB5;PRKAB2;GFPT1;MLXIP;SLC27A5;GFPT2;PPP1CB;AKT2;INSR;CPT1A;TRIB3;IL6;CREB3;PYGB;PPP1R3B;MTOR;PTEN;CREB3L2;CREB1;SLC27A4;PIK3CB;PCK2;CREB3L1;CRTC2;PPARA;PIK3CD;PIK3CA;PRKAA2;AKT3;SLC27A1;PCK1;PTPRF;MLXIPL;PTPN11;PYGL;PTPA;PPP1R3A;NFKBIA;PRKCQ;NOS3;SOCS3;IRS2;PPP1CC;NFKB1;IRS1;PYGM;PRKAB1;PPP1R3C;CD36;MAPK10;OGT;AGT;GSK3B;TNF;PPP1CA
gsea	KEGG_2021_Human__Relaxin signaling pathway	0.974734		0.474359	0.857498	1	72/129	0.428	GNB1;PRKCZ;CREB5;GNB4;MAPK12;PRKCA;SHC2;AKT2;SOS2;ATF4;CREB3;EGFR;ADCY1;JUN;RXFP1;COL4A1;TGFB1;CREB3L2;VEGFA;CREB1;PIK3CB;ACTA2;VEGFC;CREB3L1;PIK3CD;PLCB4;GNAI3;PLCB1;SHC3;PIK3CA;GNG11;MMP1;COL4A5;MAP2K7;GNG4;VEGFB;ADCY9;COL4A6;GNG12;AKT3;MAP2K1;COL4A2;TGFBR1;MAP2K2;RXFP3;NFKBIA;GNGT1;MMP2;GNB2;ADCY2;NOS3;MMP13;NRAS;NFKB1;MAPK1;FOS;MAPK11;GNAO1;GNAI1;ATF6B;MAPK14;SMAD2;ARRB1;COL1A1;MAPK10;INSL3;G…
gsea	KEGG_2021_Human__Proteoglycans in cancer	0.975462		0.454756	0.867249	1	112/202	0.4356	PTK2;MYC;CTTN;FZD6;TWIST2;CAMK2D;WNT9A;HIF1A;MET;MAPK12;WNT7B;SHH;FZD8;ITGB3;PLAU;PRKCA;PPP1CB;TGFB2;ITGAV;FZD9;AKT2;SLC9A1;SOS2;ITGB5;EGFR;PTCH1;ACTG1;ITGA5;PDCD4;IGF1R;ITGB1;TIMP3;TLR2;HSPG2;TGFB1;FZD7;SDC2;VAV2;MTOR;WNT2;LUM;VEGFA;PIK3CB;FLNA;PXN;PIK3CD;KDR;WNT6;PIK3CA;ERBB4;ITGA2;CD44;AKT3;BRAF;CAV2;MAP2K1;CCND1;FZD5;MAP2K2;ANK3;PTPN11;CAMK2G;GPC3;HBEGF;FRS2;DCN;MRAS;NUDT16L1;WNT3A;MMP2;EIF4B…
gsea	MSigDB_Hallmark_2020__TGF-beta Signaling	0.977491		0.477083	0.873428	1	24/54	0.3391	KLF10;PMEPA1;PPM1A;SERPINE1;SMURF1;NCOR2;SKI;MAP3K7;TGFB1;WWTR1;ENG;ACVR1;UBE2D3;SKIL;HIPK2;SMAD7;TGFBR1;CDK9;LEFTY2;BMPR1A;RAB31;PPP1R15A;SLC20A1;SMAD1
gsea	KEGG_2021_Human__Diabetic cardiomyopathy	0.979355		0.448878	0.881192	1	103/190	0.4255	CYC1;PRKCZ;NDUFB9;TNNI3;CAMK2D;GFPT1;MAPK12;PARP1;GFPT2;PRKCA;RYR2;PPP1CB;TGFB2;VDAC2;UQCRB;PPIF;NDUFB5;AKT2;SLC25A31;INSR;COX6C;COX7A2L;NDUFS8;NDUFB7;NDUFA6;NDUFA8;COX4I2;COX7B2;TGFB1;NDUFS5;VDAC1;MTOR;PTEN;NDUFB2;UQCR10;NDUFS6;PIK3CB;NDUFA10;SLC25A4;PPARA;PIK3CD;PLCB4;GAPDH;PLCB1;NDUFB1;PIK3CA;SDHA;SDHC;NDUFC2;NDUFS2;AKT3;CYBA;NDUFV1;PDHA2;SDHB;COX4I1;ATP5F1E;TGFBR1;CAMK2G;PTPA;ATP5F1D;NDUFB8;M…
gsea	KEGG_2021_Human__Cysteine and methionine metabolism	0.982912		0.477573	0.884431	1	50/50	0.9908	MDH2;SRM;PSAT1;BCAT1;MPST;LDHAL6A;DNMT3B;SMS;CBS;MAT1A;LDHA;PHGDH;GOT2;ENOPH1;GCLC;BCAT2;LDHAL6B;ADI1;AHCY;TST;BHMT;LDHB;GCLM;MRI1;MTR;MTAP;TAT;DNMT3A;BHMT2;CBSL;APIP;AHCYL1;CDO1;AMD1;CTH;SDS;SDSL;GOT1L1;AHCYL2;GOT1;KYAT1;MAT2B;DNMT1;GSS;MDH1;LDHC;KYAT3;AGXT2;MAT2A;IL4I1
gsea	KEGG_2021_Human__Longevity regulating pathway	0.992275		0.438679	0.872039	1	47/102	0.3798	CREB5;CAMKK2;RB1CC1;PRKAB2;EIF4EBP1;AKT2;ATF4;INSR;ULK1;CREB3;ATG101;ADCY1;EHMT2;IGF1R;MTOR;CREB3L2;CREB1;PIK3CB;CRYAB;CREB3L1;SOD1;PIK3CD;HDAC2;PIK3CA;HSPA2;PRKAA2;ADCY9;AKT3;EIF4E;ATG5;HSPA1A;CLPB;HSPA1B;ADCY2;IRS2;NRAS;NFKB1;FOXA2;RHEB;AKT1S1;ADIPOR2;SOD2;IRS1;BAX;PRKAB1;ATF6B;TSC1
gsea	KEGG_2021_Human__Oxidative phosphorylation	0.993852		0.489796	0.880553	1	68/120	0.3955	ATP6V1C1;CYC1;NDUFB9;UQCRB;ATP4A;ATP4B;ATP6V1H;NDUFB5;COX6C;ATP6V1D;ATP5MG;COX7A2L;NDUFS8;ATP6AP1;ATP6V0B;ATP6V1G1;NDUFB7;NDUFA6;ATP12A;NDUFA8;COX4I2;COX7B2;NDUFS5;NDUFB2;ATP6V1E2;LHPP;UQCR10;COX17;NDUFS6;NDUFA10;ATP5MF;NDUFB1;SDHA;SDHC;NDUFC2;NDUFS2;NDUFV1;SDHB;COX4I1;ATP5F1E;ATP6V0E1;ATP6V1A;ATP6V0D1;ATP5F1D;NDUFB8;PPA1;UQCR11;NDUFA11;NDUFB3;UQCRFS1;NDUFS1;ATP6V1E1;NDUFB11;NDUFA3;ATP6V0D2;NDUFA…
gsea	KEGG_2021_Human__Thiamine metabolism	0.998839		0.439086	0.88026	1	10/15	0.3742	ALPL;NTPCR;AK5;ACP1;AK1;ALPP;AK4;AK8;AK2;AK7
gsea	KEGG_2021_Human__cGMP-PKG signaling pathway	1.00263		0.407895	0.884067	1	87/167	0.4185	ADRA2C;CREB5;MYLK;MYL9;CALM1;SRF;PPP3CA;PPP1CB;VDAC2;PPIF;NPPB;PPP3CB;NFATC4;AKT2;TRPC6;SLC25A31;GNA12;ATF4;INSR;EDNRA;MEF2D;NPR1;NFATC1;CREB3;PDE3A;ADCY1;CNGB1;ATP2B3;VDAC1;GTF2I;MEF2A;PPP3R1;CREB3L2;CREB1;PDE2A;CREB3L1;SLC25A4;PLCB4;GNAI3;PLCB1;ATP2B1;KCNMB1;GUCY1A1;CALML5;ADCY9;AKT3;KCNMB3;GUCY1A2;CALM2;BDKRB2;MAP2K1;CALML3;IRAG1;KCNMB4;MAP2K2;ADORA1;ADCY2;NOS3;CACNA1S;KCNMB2;RGS2;IRS2;ITPR1;A…
gsea	KEGG_2021_Human__Purine metabolism	1.00375		0.400517	0.8947	1	65/129	0.3989	RRM2B;ADSS1;AMPD2;PPAT;ENPP1;APRT;PAICS;PRPS1L1;GART;HPRT1;PNP;IMPDH1;NPR1;NTPCR;AK5;PDE4A;PDE3A;ADCY1;NUDT9;ADSL;PDE9A;NUDT2;ENTPD2;NME4;ENTPD8;PDE2A;ENTPD5;ENTPD6;GMPS;NME7;PRUNE1;GUK1;GUCY1A1;ADCY9;ENPP3;NT5C1A;GUCY1A2;ADK;PDE7A;AK1;NT5C;DGUOK;GUCY2D;NT5C3B;ITPA;PDE8B;AK4;ADCY2;AK8;XDH;PDE11A;NT5E;AK9;NME1;AK6;GMPR;AK2;NUDT5;ADSS2;ATIC;PDE10A;AK7;PRPS1;ENPP4;NME3
gsea	KEGG_2021_Human__Notch signaling pathway	1.00559		0.448513	0.903645	1	27/59	0.3965	DVL1;NUMBL;HEYL;SNW1;ATXN1;NCOR2;RFNG;NUMB;HEY1;TLE6;JAG2;DLL4;TLE2;RBPJ;EP300;HDAC2;PSEN1;HES1;DVL2;KAT2A;NOTCH4;MAML2;NOTCH3;ADAM17;DLL1;DLL3;PSEN2
gsea	KEGG_2021_Human__Nicotinate and nicotinamide metabolism	1.01061		0.434243	0.903439	1	18/35	0.3818	ENPP1;NADK;PNP;NAPRT;SIRT2;SIRT4;NMNAT1;NAMPT;NMNAT3;ENPP3;NT5C1A;NT5C;NNMT;NMRK1;NT5E;NMRK2;QPRT;SIRT6
gsea	KEGG_2021_Human__Various types of N-glycan biosynthesis	1.01704		0.403397	0.913915	1	16/39	0.382	B4GALT3;DAD1;MAN1B1;B4GALNT4;ALG3;MAN1A2;RPN1;CHST9;CHST8;B4GALT2;ALG2;B4GALNT3;MGAT1;ST3GAL3;FUT8;HEXA
gsea	KEGG_2021_Human__Mannose type O-glycan biosynthesis	1.01802		0.399558	0.926371	1	10/23	0.2842	B4GALT3;POMT2;B3GALNT2;CRPPA;POMGNT1;B4GALT2;POMT1;RXYLT1;CHST10;ST3GAL3
gsea	KEGG_2021_Human__Fructose and mannose metabolism	1.02473		0.413534	0.923142	1	17/33	0.3667	GFUS;PMM1;PFKP;PFKFB3;PFKM;HK2;FCSK;AKR1B1;ALDOC;TPI1;GMDS;PFKFB2;GMPPA;PMM2;HK1;FBP2;PFKFB4
gsea	KEGG_2021_Human__mTOR signaling pathway	1.03536		0.371429	0.90979	1	84/154	0.4325	ATP6V1C1;DVL1;DDIT4;FZD6;PRR5;GRB10;WNT9A;WNT7B;FZD8;EIF4EBP1;PRKCA;CASTOR2;ATP6V1H;FZD9;AKT2;SOS2;INSR;WDR59;ULK1;ATP6V1D;MAPKAP1;SLC7A5;ATP6V1G1;IGF1R;FZD7;SLC3A2;MTOR;PTEN;WNT2;ATP6V1E2;LRP5;RRAGC;PIK3CB;PIK3CD;TELO2;DEPTOR;WNT6;PIK3CA;FNIP1;PRKAA2;RRAGB;AKT3;BRAF;LAMTOR4;MAP2K1;FZD5;EIF4E;MAP2K2;FNIP2;DVL2;ATP6V1A;LAMTOR2;RNF152;WNT3A;TBC1D7;EIF4B;CAB39;ATP6V1E1;WNT7A;FZD3;NRAS;RHEB;AKT1S1;WN…
gsea	KEGG_2021_Human__VEGF signaling pathway	1.03658		0.39604	0.922653	1	32/59	0.4302	PTK2;MAPK12;SH2D2A;PPP3CA;PRKCA;SPHK1;SHC2;PPP3CB;AKT2;RAC3;MAPKAPK2;PPP3R1;VEGFA;PIK3CB;PXN;PIK3CD;KDR;PIK3CA;AKT3;MAP2K1;HSPB1;MAP2K2;NOS3;NRAS;MAPK1;PTGS2;MAPK11;MAPK14;CDC42;PLCG2;MAPK3;PLA2G4D
gsea	KEGG_2021_Human__AMPK signaling pathway	1.03762		0.371007	0.936187	1	57/119	0.4088	PPP2R5C;RAB2A;CREB5;CAMKK2;PFKP;PRKAB2;PFKFB3;EIF4EBP1;PPP2R5E;AKT2;INSR;CPT1A;ULK1;PFKM;CREB3;LEP;IGF1R;PPP2R1A;CCNA1;MAP3K7;PPP2R2D;MTOR;CREB3L2;CREB1;PIK3CB;PCK2;CREB3L1;CRTC2;LEPR;PPP2R3A;PIK3CD;PIK3CA;PRKAA2;AKT3;PFKFB2;PCK1;ACACA;CCND1;CAB39;PPP2R5B;PPP2R5D;IRS2;EEF2;MLYCD;RHEB;AKT1S1;ADIPOR2;CFTR;IRS1;FBP2;PPP2R3C;PFKFB4;RAB14;PRKAB1;TSC1;CD36;RPTOR
gsea	KEGG_2021_Human__One carbon pool by folate	1.04418		0.405702	0.95119	1	20/20	0.9941	ALDH1L2;MTHFD2;MTHFD1L;GART;SHMT2;MTHFD2L;ATIC;MTFMT;ST20-MTHFS;MTR;ALDH1L1;MTHFD1;MTHFR;MTHFS;FTCD;AMT;DHFR2;DHFR;TYMS;SHMT1
gsea	KEGG_2021_Human__Renin-angiotensin system	1.06076		0.361446	0.920294	1	23/23	0.9686	NLN;KLK2;ENPEP;KLK1;ANPEP;PREP;THOP1;AGTR2;AGT;ACE;MME;MRGPRD;ATP6AP2;AGTR1;CPA3;LNPEP;CTSA;ACE2;MAS1;CMA1;CTSG;REN;PRCP
gsea	KEGG_2021_Human__PI3K-Akt signaling pathway	1.06122		0.353261	0.936819	1	188/351	0.4411	PTK2;GNB1;MYC;PPP2R5C;YWHAZ;YWHAG;DDIT4;PDGFB;HSP90AB1;FGFR4;CREB5;AREG;GNB4;MET;PDGFA;HSP90AA1;ITGB3;EIF4EBP1;PGF;PKN1;EREG;PRKCA;TCL1B;PPP2R5E;EGF;GH2;HSP90B1;IBSP;ITGA1;ITGAV;CSF3;FLT1;AKT2;SOS2;ATF4;INSR;EFNA1;YWHAH;FGF21;ITGB5;IL6;CREB3;IFNAR1;EGFR;LPAR3;ANGPT1;IFNA6;FGF22;ITGA5;IGF1R;PPP2R1A;ITGB1;PHLPP2;ITGA11;COL4A1;TLR2;THEM4;TNC;NGF;PPP2R2D;MTOR;ITGB4;PTEN;PRL;COL6A2;CREB3L2;VEGFA;LAMA4…
gsea	KEGG_2021_Human__Mineral absorption	1.07516		0.347003	0.932421	1	27/60	0.4007	SLC39A4;SLC46A1;SLC26A3;SLC34A2;S100G;MT1X;SLC30A1;ATP2B3;MT1F;MT1M;MT1HL1;MT1B;ATP7B;HEPH;MT2A;ATP2B1;MT1G;FTH1;MT1H;VDR;STEAP2;ATP1A2;ATP1B3;SLC34A1;FTL;SLC8A2;MT1E
gsea	KEGG_2021_Human__Aminoacyl-tRNA biosynthesis	1.08004		0.386221	0.936347	1	27/44	0.3633	EPRS1;AARS1;DARS2;IARS1;GATC;VARS1;LARS1;KARS1;IARS2;YARS1;SARS1;FARSB;MARS2;MARS1;GATB;SARS2;DARS1;RARS1;GARS1;EARS2;PARS2;TARS3;WARS2;TARS1;FARSA;RARS2;TARS2
gsea	MSigDB_Hallmark_2020__Myc Targets V1	1.08925		0.399151	0.926177	1	113/200	0.3474	MYC;CYC1;CCT3;PABPC1;EPRS1;CTPS1;HSP90AB1;XRCC6;EIF3D;CCT4;SRM;RPL22;SF3B3;FAM120A;ILF2;COPS5;EIF2S1;IARS1;DDX18;PWP1;FBL;NOP16;CCT7;PSMD7;HSPD1;HPRT1;GLO1;NPM1;NCBP2;TCP1;PSMD8;CAD;RPS10;MCM4;KARS1;AP3S1;HDGF;ABCE1;CNBP;RUVBL2;PTGES3;VBP1;SRPK1;IFRD1;PRDX4;EIF3B;DDX21;VDAC1;EIF4H;NOLC1;TOMM70;MRPL9;CCT2;PPM1G;G3BP1;GSPT1;APEX1;LDHA;PRPF31;SERBP1;ACP1;HDAC2;LSM7;HSPE1;SNRPD2;PGK1;SSB;RAN;RSL1D1;X…
gsea	KEGG_2021_Human__IL-17 signaling pathway	1.0928		0.292225	0.934651	1	48/94	0.3691	HSP90AB1;MAPK15;MAPK12;HSP90AA1;CEBPB;FADD;CXCL5;MUC5AC;HSP90B1;CSF3;CXCL8;FOSL1;IL6;CXCL1;JUN;CCL11;CXCL2;MAP3K7;IL17B;CSF2;MAPK4;TRAF3;JUND;IL5;TRAF3IP2;CCL20;MMP1;IL1B;CXCL3;MMP3;IL17C;NFKBIA;TRAF5;S100A7A;TRADD;MMP13;IL17F;NFKB1;TRAF4;LCN2;DEFB4A;MAPK1;CXCL6;PTGS2;FOS;MAPK11;MUC5B;S100A7
gsea	MSigDB_Hallmark_2020__Protein Secretion	1.10482		0.356108	0.937678	1	52/96	0.4189	ARFGAP3;RAB2A;BNIP3;SEC31A;SCAMP1;ARF1;BET1;PAM;ARFGEF1;ATP6V1H;ANP32E;RER1;AP2M1;KIF1B;TPD52;COPB2;TMED10;EGFR;VAMP3;AP3S1;YKT6;SCAMP3;ABCA1;TMED2;VAMP4;USO1;CLTA;TSG101;SOD1;ARCN1;AP1G1;CAV2;TSPAN8;TMX1;COPE;ARFIP1;CLTC;SEC24D;DST;MAPK1;AP2S1;RAB14;IGF2R;OCRL;YIPF6;GBF1;SSPN;VAMP7;SCRN1;COG2;STX7;PPT1
gsea	KEGG_2021_Human__Protein export	1.10483		0.354839	0.958947	1	12/23	0.28	SEC61G;HSPA5;SEC62;SRPRB;SRP72;SRP9;SEC61A1;SEC63;SEC61B;SRP54;SRP68;SPCS3
gsea	KEGG_2021_Human__Synaptic vesicle cycle	1.10816		0.0281899	0.0347788	1	39/78	0.3749	ATP6V1C1;CPLX1;STXBP1;RAB3A;ATP6V1H;AP2M1;SLC6A13;STX1A;ATP6V1D;SLC6A1;CPLX4;CLTCL1;ATP6V0B;ATP6V1G1;SLC6A2;SLC1A6;ATP6V1E2;SLC17A8;DNM1;STX2;CLTA;SLC1A7;AP2A2;SLC6A7;SLC6A12;SYT1;ATP6V0E1;ATP6V1A;ATP6V0D1;SLC17A7;CLTC;DNM3;ATP6V1E1;ATP6V0D2;TCIRG1;AP2S1;ATP6V0A4;CACNA1A;RIMS1
gsea	MSigDB_Hallmark_2020__Androgen Response	1.1129		0.0280269	0.0455947	1	47/100	0.4242	NDRG1;RRP12;XRCC6;CAMKK2;KLK2;PMEPA1;KLK3;ACTN1;SRF;BMPR1B;RAB4A;ITGAV;ZBTB10;TPD52;SMS;SLC38A2;PDLIM5;IQGAP2;DNAJB9;UAP1;ANKH;HOMER2;GNAI3;PGM3;AKAP12;GUCY1A1;ELL2;SELENOP;CCND3;CCND1;ZMIZ1;PTPN21;CDK6;INPP4B;SPCS3;ABHD2;STK39;MAF;SEC24D;MAP7;PTK2B;TMEM50A;IDI1;HERC3;CENPN;PA2G4;STEAP4
gsea	MSigDB_Hallmark_2020__Myogenesis	1.11675		0.0384211	0.0480156	1	105/200	0.4151	STC2;MYLK;MAPRE3;PTP4A3;PDLIM7;TPD52L1;MAPK12;PC;CKB;GSN;MYL7;KIFC3;SPHK1;PPFIA4;SLC6A8;KCNH2;GAA;SMTN;AKT2;MYH9;MEF2D;SIRT2;MYH4;ITGB5;PICK1;NQO1;PFKM;ATP6AP1;GABARAPL2;IFRD1;ITGB1;TPM2;ACSL1;CFD;TGFB1;APLNR;ITGB4;OCEL1;CACNA1H;MEF2A;SYNGR2;COL6A2;IGFBP7;ACTN3;CRAT;WWTR1;FABP3;AEBP1;CRYAB;MYH11;GJA5;CTF1;SPEG;ADCY9;AGRN;PVALB;BDKRB2;RIT1;COL4A2;AK1;DTNA;HBEGF;SPARC;MRAS;PDE4DIP;TNNT1;ATP2A1;TAGL…
gsea	KEGG_2021_Human__Focal adhesion	1.1325		0.0313333	0.0471933	1	99/201	0.4014	PTK2;PDGFB;PARVB;MYLK;MET;MYL9;PDGFA;ACTN1;ITGB3;BCAR1;PGF;PRKCA;MYL7;PPP1CB;EGF;SHC2;IBSP;ITGA1;ITGAV;FLT1;AKT2;SOS2;RAC3;ITGB5;EGFR;JUN;ACTG1;ITGA5;IGF1R;ITGB1;ITGA11;COL4A1;TNC;PAK4;VAV2;ITGB4;PTEN;COL6A2;VEGFA;LAMA4;COL6A1;PDGFRB;LAMB1;PIK3CB;VEGFC;FLNA;PXN;PIK3CD;KDR;VWF;TLN1;VCL;CRKL;SHC3;PIK3CA;ITGA2;PAK2;RASGRF1;LAMC2;COL4A5;LAMC1;VEGFB;COL4A6;AKT3;BUB1B-PAK6;BIRC2;BRAF;CAV2;MAP2K1;LAMB2;…
gsea	KEGG_2021_Human__Central carbon metabolism in cancer	1.13666		0.0241848	0.0475843	1	41/70	0.4085	MYC;PFKP;HIF1A;MET;GLS;AKT2;LDHAL6A;PFKM;EGFR;SLC7A5;HK2;GCK;MTOR;RET;PTEN;PDGFRB;PIK3CB;LDHA;PIK3CD;PIK3CA;AKT3;MAP2K1;PDHA2;PDK1;MAP2K2;SLC16A3;PGAM4;PDHA1;KIT;LDHAL6B;NRAS;HK1;MAPK1;PGAM1;SLC1A5;IDH1;SIRT6;NTRK3;PDGFRA;HKDC1;LDHB
gsea	KEGG_2021_Human__Glycosaminoglycan biosynthesis	1.14008		0.0297483	0.0466551	1	29/53	0.3452	EXT1;B4GALT3;CSGALNACT2;ST3GAL1;CSGALNACT1;B4GALT7;B3GALT6;UST;CHST7;CHST3;EXTL1;B4GALT2;CHST11;CHST15;B3GAT3;B3GNT7;CHPF;CHST6;NDST4;ST3GAL2;CHSY1;ST3GAL3;HS6ST1;CHST2;HS2ST1;CHST1;CHST4;EXTL3;CHPF2
gsea	KEGG_2021_Human__Fat digestion and absorption	1.1599		0.0242424	0.037487	1	17/42	0.4263	SCARB1;DGAT1;FABP2;FABP1;PLPP2;AGPAT1;AGPAT2;PLA2G12A;CEL;ABCA1;SLC27A4;SLC27A1;GOT2;PLA2G5;PLA2G2E;CD36;PLA2G10
gsea	MSigDB_Hallmark_2020__IL-6/JAK/STAT3 Signaling	1.16814		0.0469314	0.0232189	1	43/87	0.256	MYD88;IL9R;IL12RB1;FAS;CXCL9;IL2RG;STAT2;CXCL11;IRF1;IL18R1;PTPN2;CXCL10;STAT1;CSF2RB;IL17RB;CSF1;CSF2RA;STAT3;CD9;MAP3K8;IL4R;TYK2;EBI3;CD38;SOCS1;TNFRSF1B;IL2RA;CXCL13;TNFRSF21;LTB;IL17RA;HMOX1;PIK3R5;ACVR1B;IL1R2;IRF9;PTPN1;TNFRSF1A;GRB2;IL15RA;CCR1;PLA2G2A;DNTT
gsea	KEGG_2021_Human__Hippo signaling pathway	1.17229		0.0214634	0.0491998	1	90/162	0.4342	SCRIB;STK3;MYC;PRKCZ;YWHAZ;YWHAG;DVL1;FZD6;AREG;CCN2;WNT9A;CSNK1E;WNT7B;FZD8;BMPR1B;PPP1CB;GLI2;BMP8A;SERPINE1;TGFB2;SNAI2;FZD9;YWHAH;TCF7L2;ACTG1;PPP2R1A;TGFB1;FZD7;APC2;PPP2R2D;WNT2;YAP1;WWTR1;FRMD6;GDF5;WWC1;WNT6;NKD2;BIRC2;SMAD7;CCND3;CCND1;FZD5;BIRC3;TGFBR1;LEF1;BMPR1A;SAV1;BIRC5;DVL2;WTIP;LATS1;TP53BP2;FBXW11;WNT3A;CSNK1D;WNT7A;FZD3;TPTEP2-CSNK1E;PPP1CC;PRKCI;DLG4;WNT8B;FZD2;SMAD1;BMP7;FZD1…
gsea	MSigDB_Hallmark_2020__Notch Signaling	1.17988		0.0234513	0.0435128	1	21/32	0.3968	PRKCA;HEYL;RBX1;TCF7L2;FZD7;SKP1;WNT2;CUL1;CCND1;FZD5;HES1;KAT2A;FBXW11;PPARD;SAP30;MAML2;NOTCH3;WNT5A;DLL1;PSEN2;ARRB1
gsea	MSigDB_Hallmark_2020__mTORC1 Signaling	1.18818		0.0253456	0.0459679	1	112/200	0.3955	SQLE;EPRS1;DDIT4;MTHFD2;SERP1;CCT6A;HSPA5;ENO1;SLC2A3;NFIL3;PNO1;TCEA1;COPS5;PSMB5;PSAT1;POLR3G;SDF2L1;HSP90B1;BCAT1;HSPA4;HSPD1;HPRT1;ASNS;EGLN3;SC5D;PSPH;PNP;RDH11;TRIB3;RPN1;ATP6V1D;TXNRD1;MCM4;TMEM97;ACTR3;PDAP1;PITPNB;ERO1A;SHMT2;SLC7A5;HK2;NUP205;IFRD1;YKT6;PLOD2;UCHL5;LGMN;ACLY;CACYBP;TES;P4HA1;STC1;NAMPT;TFRC;USO1;NFKBIB;ABCF2;GMPS;TPI1;LDHA;GAPDH;PHGDH;STIP1;PRDX1;SERPINH1;BUB1;HSPE1;PGK…
gsea	MSigDB_Hallmark_2020__Angiogenesis	1.2009		0.0275	0.0485157	1	22/36	0.3766	PTK2;TIMP1;SERPINA5;PDGFA;ITGAV;PF4;VAV2;STC1;JAG2;LUM;VEGFA;S100A4;OLR1;MSX1;COL5A2;SLCO2A1;CXCL6;KCNJ8;FSTL1;APP;VCAN;POSTN
gsea	KEGG_2021_Human__Arginine and proline metabolism	1.21128		0.0207283	0.0440213	1	23/50	0.3877	PYCR3;AGMAT;SMOX;SRM;GAMT;CKB;PYCR1;P4HA2;ALDH18A1;PYCR2;SMS;ALDH4A1;P4HA1;OAT;MAOB;SAT2;GOT2;P4HA3;NOS3;ODC1;ARG2;ALDH1B1;L3HYPDH
gsea	KEGG_2021_Human__Pathways of neurodegeneration	1.2254		0.019891	0.0483857	1	244/460	0.4074	DERL1;CYC1;DNAH5;NDUFB9;ATXN3;DVL1;GRIN1;GRIN2D;CSNK2A2;FZD6;HSPA5;RB1CC1;PRPH;CAMK2D;WNT9A;CSNK1E;ATXN2;DNAL4;MAPK12;UBE2J2;CALM1;WNT7B;PPID;EIF2S1;FZD8;PSMB5;KLC3;FADD;PPP3CA;PRKCA;RYR2;VDAC2;UQCRB;PPIF;PSMD7;ZFYVE1;DNAH3;DCTN4;PPP3CB;PSMD4;FZD9;NDUFB5;SEM1;DNAH14;HSD17B10;ATXN1;TUBB3;PSMD2;SLC25A31;KLC1;ATF4;MAP3K10;PINK1;STX1A;PSMD8;ULK1;COX6C;COX7A2L;PSMB4;ATG2B;MFN1;NDUFS8;IL6;GABARAPL2;PAR…
gsea	MSigDB_Hallmark_2020__UV Response Up	1.23386		0.0134771	0.049871	1	72/158	0.3687	AGO2;ATP6V1C1;GRINA;DGAT1;NKX2-5;PPAT;CTSV;STK25;ENO2;RHOB;SLC6A8;SPR;PPIF;KCNH2;SELENOW;GLS;WIZ;ASNS;EPHX1;UROD;RPN1;FKBP4;IL6;EPCAM;PDAP1;C4BPB;CHKA;CDC34;CA2;HTR7;POLR2H;YKT6;CXCL2;DDX21;RET;RXRB;E2F5;TFRC;SIGMAR1;SLC25A4;STIP1;HSPA2;CEBPG;SLC6A12;GAL;IGFBP2;MMP14;PPP1R2;PRPF3;CCND3;TCHH;TUBA4A;NPTXR;KLHDC3;MGAT1;EIF5;MSX1;NFKBIA;APOM;CHRNA5;CDC5L;DLG4;TARS1;GPX3;FOS;SOD2;TGFBRAP1;NR4A1;AP2S1;…
gsea	KEGG_2021_Human__RNA transport	1.2387		0.02103	0.0405367	1	68/166	0.3181	EIF3H;EIF3E;PABPC1;PABPC3;FXR1;FXR2;EIF3D;NXF2;NUP133;THOC5;EIF2B3;EEF1A2;XPO5;EIF2S1;EIF2B2;NMD3;EIF4EBP1;NUP93;NCBP2;POM121C;RANBP2;RANGAP1;DDX19A;EIF4G3;EIF3CL;POP5;GEMIN5;NUP205;POP1;EIF4G1;DDX19B;EIF3B;RPP25;EIF3C;RBM8A;RPP25L;UPF1;POP7;EIF3I;PRMT5;EIF1;GEMIN2;NUP153;EIF5B;RAE1;GEMIN8;NXF5;RAN;XPOT;TARDBP;EIF3G;NXT1;EIF4E;SENP2;EIF5;SUMO4;RPP38;EIF4B;EIF2B4;ALYREF;TGS1;NUP42;POM121;EIF2S2;NU…
gsea	MSigDB_Hallmark_2020__Epithelial Mesenchymal Transition	1.24628		0.0283447	0.0417226	1	128/200	0.3686	EDIL3;TIMP1;MYLK;AREG;PMEPA1;CCN2;MYL9;MATN2;COLGALT1;PLOD1;PFN2;FZD8;ITGB3;COL5A3;ENO2;RHOB;PLOD3;SLC6A8;LGALS1;SERPINE1;FERMT2;GEM;ITGAV;CXCL8;SNAI2;CALU;GJA1;CDH6;ANPEP;CD59;P3H1;BGN;PCOLCE;ITGB5;PDLIM4;INHBA;COL11A1;IL6;CXCL1;JUN;GREM1;COPA;ITGA5;ITGB1;TIMP3;COL4A1;TGFBI;TNC;PLOD2;PVR;TPM2;THY1;CTHRC1;PCOLCE2;TGFB1;TFPI2;COL6A2;COL16A1;LUM;VEGFA;CCN1;LOX;PDGFRB;BASP1;ACTA2;VEGFC;FLNA;CAP2;SNT…
gsea	KEGG_2021_Human__Glucagon signaling pathway	1.25514		0.0116618	0.0487172	1	54/106	0.3691	CREB5;PFKP;CAMK2D;PRKAB2;CALM1;PPP4R3A;PPP3CA;PPP3CB;AKT2;LDHAL6A;ATF4;CPT1A;PFKM;CREB3;PYGB;GCK;SIK1;PPP3R1;CREB3L2;PPP4R3C;CREB1;PHKB;EP300;PCK2;CREB3L1;CRTC2;LDHA;PPARA;PLCB4;PLCB1;PPP4R3B;PRKAA2;CALML5;AKT3;PCK1;CALM2;PHKG2;CALML3;ACACA;PDHA2;PRMT1;PHKA1;CAMK2G;PGAM4;PYGL;ADCY2;PDHA1;ITPR1;LDHAL6B;PGAM1;FBP2;PYGM;PHKG1;PRKAB1
gsea	KEGG_2021_Human__Neutrophil extracellular trap formation	1.30052		0.0166667	0.0448545	0.996	98/188	0.3708	H2BC4;H2BC8;H4C8;H2BW1;H2BC13;H2AC8;H3C6;H2BC7;H2BU1;H2AW;H2BC6;H2BC5;MAPK12;H2BC21;H2AB1;H4C5;ITGB3;PRKCA;VDAC2;PPIF;H2BC15;H4C11;H2BC14;H2AC17;H2AB3;AKT2;H2AC6;H2BC1;H2AC7;SLC25A31;H3C10;H4C4;HDAC4;H3C7;H2AC19;FPR2;H2BC18;H2AC4;FCGR3B;H2AC13;H3C13;H2BC9;ACTG1;GSDMD;H4C9;H2BW2;H2BC12;H2AC20;H3-5;TLR2;MAP3K7;VDAC1;MTOR;H2BS1;AQP9;H4C2;PIK3CB;SLC25A4;PIK3CD;PLCB4;PLCB1;HDAC2;VWF;PIK3CA;CR1;H4C15;H…
gsea	KEGG_2021_Human__Vitamin digestion and absorption	1.30425		0.0141089	0.048238	0.996	12/24	0.4118	SCARB1;SLC19A1;SLC46A1;LRAT;RBP2;MMACHC;PLB1;TCN2;SLC19A2;AWAT2;SLC23A1;CBLIF
gsea	KEGG_2021_Human__Wnt signaling pathway	1.32672		0.00939086	0.045732	0.993	88/166	0.4117	MYC;DVL1;CSNK2A2;FZD6;RUVBL1;RSPO4;CAMK2D;SIAH1;WNT9A;CSNK1E;WNT7B;FZD8;LGR6;PPP3CA;PRKCA;CBY1;FOSL1;PPP3CB;NFATC4;FZD9;CXXC4;RAC3;RBX1;NFATC1;TCF7L2;ZNRF3;JUN;TBL1XR1;GPC4;CTNNBIP1;MAP3K7;CSNK2B;FZD7;APC2;TLE6;CACYBP;NLK;SKP1;WNT2;PPP3R1;PRICKLE1;LRP5;TLE2;SOST;EP300;PLCB4;PLCB1;WNT6;SOX17;PSEN1;NKD2;CUL1;RSPO2;CCND3;CCND1;FZD5;RYK;LEF1;SENP2;TBL1X;CAMK2G;DAAM1;DVL2;FBXW11;PPARD;WNT3A;CHD8;WNT7A…
gsea	KEGG_2021_Human__HIF-1 signaling pathway	1.33916		0.00952381	0.0421175	0.991	60/109	0.3712	TIMP1;ELOC;ENO1;PFKP;CAMK2D;HIF1A;PFKFB3;EIF4EBP1;ENO2;PRKCA;EGF;SERPINE1;FLT1;AKT2;LDHAL6A;EGLN3;INSR;RBX1;PFKM;IL6;CUL2;EGFR;HK2;ANGPT1;IGF1R;ELOB;MTOR;VEGFA;TFRC;PIK3CB;ALDOC;EP300;LDHA;PIK3CD;GAPDH;PIK3CA;PGK1;IL6R;AKT3;ANGPT2;PGK2;MAP2K1;PDHA2;PDK1;EIF4E;ARNT;MAP2K2;CAMK2G;NOS3;PDHA1;EPO;LDHAL6B;HK1;NFKB1;MAPK1;ENO4;CDKN1A;MKNK2;EGLN1;TEK
gsea	MSigDB_Hallmark_2020__Glycolysis	1.39068		0.0085213	0.0455114	0.985	108/199	0.3543	EXT1;STC2;DDIT4;IER3;HSPA5;ENO1;PFKP;MDH2;MET;GFPT1;PC;MXI1;PLOD1;SRD5A3;TPST1;P4HA2;BPNT1;ENO2;B4GALT7;B3GALT6;PPFIA4;PAM;NOL3;RPE;ANG;EGLN3;HDLBP;COPB2;FKBP4;GALK1;GALK2;EGFR;ERO1A;SOX9;HK2;PYGB;TGFBI;PLOD2;GPC4;SDC2;P4HA1;STC1;CACNA1H;NSDHL;FAM162A;LHPP;VEGFA;SLC25A13;HAX1;CYB5A;PGLS;HOMER1;TPI1;B4GALT2;LDHA;SOD1;TPBG;SDHC;PGK1;B3GAT3;RARS1;EFNA3;CD44;AGRN;BIK;TGFA;CHPF;CHST6;QSOX1;GOT2;MIF;SL…
gsea	KEGG_2021_Human__Alanine, aspartate and glutamate metabolism	1.40052		0.00870712	0.0470602	0.983	19/37	0.3035	NAT8L;GPT2;GFPT1;ADSS1;PPAT;GFPT2;GLS;ASNS;GPT;ASL;CAD;ALDH4A1;ADSL;NIT2;GLUD1;ASS1;GOT2;AGXT;GLUD2
gsea	KEGG_2021_Human__Protein processing in endoplasmic reticulum	1.40911		0.00869565	0.0480927	0.982	78/169	0.3292	DERL1;ATXN3;TRAM1;HSP90AB1;SEC61G;HSPA5;UBE4B;BAG2;HSP90AA1;UBE2J2;DAD1;MAN1B1;EIF2S1;SEC31A;SEC62;MBTPS1;SSR3;HSP90B1;EDEM3;SAR1A;DNAJA2;MAN1A2;SEC24A;ATF4;BCAP31;RBX1;RPN1;MOGS;PDIA4;HSPBP1;UBQLN4;ERO1A;DNAJB2;SEC23A;UGGT1;VCP;SEC61A1;AMFR;UBQLN1;SEC63;PRKN;SKP1;UBXN6;SEC24B;UBQLN3;CRYAB;WFS1;FBXO2;ATXN3L;SEC61B;HSPA2;UBE2D1;ERN1;SSR2;MAP2K7;SIL1;DNAJB11;DNAJC10;SEL1L;DNAJC3;UBE2D3;CUL1;SSR4;PR…
gsea	KEGG_2021_Human__Ribosome biogenesis in eukaryotes	1.41455		0.012362	0.0415003	0.981	39/78	0.2878	SBDS;CSNK2A2;GTPBP4;WDR43;IMP4;NXF2;WDR3;SNU13;NOB1;RBM28;NMD3;FBL;RRP7A;MDN1;UTP4;FCF1;BMS1;POP5;POP1;GAR1;RPP25;GNL3L;CSNK2B;NVL;RPP25L;TBL3;POP7;GNL2;DKC1;WDR75;NAT10;NXF5;RAN;NXT1;TCOF1;HEATR1;LSG1;RPP38;NOP56
gsea	MSigDB_Hallmark_2020__Hedgehog Signaling	1.46529		0.00614251	0.0406337	0.956	14/36	0.1663	SHH;GLI1;L1CAM;CELSR1;MYH9;ADGRG1;PTCH1;CNTFR;NKX6-1;HEY1;THY1;NRP2;VEGFA;CRMP1
gsea	KEGG_2021_Human__mRNA surveillance pathway	1.49667		0.00514541	0.0466652	0.944	46/98	0.359	CPSF1;PPP2R5C;PABPC1;PABPC3;PAPOLA;PELO;NXF2;CPSF2;WDR33;MSI1;PPP1CB;PPP2R5E;SSU72;CPSF4;NCBP2;NUDT21;SMG7;DDX19A;GSPT2;SMG5;PPP2R1A;DDX19B;RBM8A;PPP2R2D;CPSF6;CPSF4L;UPF1;GSPT1;PPP2R3A;HBS1L;NXF5;TARDBP;NXT1;CPSF3;RNGTT;ALYREF;PPP2R5B;PPP2R5D;PPP1CC;MAGOH;DAZAP1;PAPOLB;PAPOLG;MAGOHB;PPP2R3C;SYMPK
gsea	KEGG_2021_Human__Collecting duct acid secretion	1.52531		0.00626632	0.0444561	0.915	16/27	0.3671	ATP6V1C1;ATP4A;ATP4B;ATP6V1D;CLCNKB;CA2;ATP6V1G1;ATP6V1E2;ATP6V0E1;ATP6V1A;ATP6V0D1;ATP6V1E1;ATP6V0D2;SLC12A7;TCIRG1;ATP6V0A4
gsea	MSigDB_Hallmark_2020__Unfolded Protein Response	1.54821		0.038961	0.0421222	0.885	64/113	0.3154	YWHAZ;STC2;DDIT4;MTHFD2;PDIA5;SERP1;HSPA5;EIF2S1;EXOSC4;SEC31A;CEBPB;IARS1;PSAT1;EIF4EBP1;HSP90B1;SRPRB;ALDH18A1;ASNS;ATF4;NPM1;ERO1A;SLC7A5;EIF4G1;CNOT4;DNAJB9;YIF1A;NOLC1;DCTN1;EXOSC5;VEGFA;ARFGAP1;LSM4;ZBTB17;TTC37;WFS1;MTREX;CEBPG;ERN1;DKC1;SLC1A4;XPOT;DNAJC3;TUBB2A;HSPA9;PDIA6;EIF4E;FKBP14;EXOSC10;KDELR3;EDC4;HYOU1;ATP6V0D1;SPCS3;CKS1B;CHAC1;NOP56;ATF6;PREB;DNAJA4;RRP9;TSPYL2;EEF2;BANF1;POP4
gsea	MSigDB_Hallmark_2020__Myc Targets V2	1.60387		0.00711207	0.0433325	0.808	42/58	0.2999	MYC;RRP12;IPO4;WDR43;IMP4;SLC19A1;PES1;SRM;SUPV3L1;BYSL;NIP7;TFB2M;DDX18;NOP16;HSPD1;PUS1;NDUFAF4;NPM1;RABEPK;SLC29A2;MCM4;TMEM97;HK2;MYBBP1A;DUSP2;MRTO4;PPAN;NOLC1;EXOSC5;PPRC1;HSPE1;WDR74;LAS1L;TCOF1;DCTPP1;TBRG4;UTP20;UNG;NOP56;NOC4L;RRP9;PHB
gsea	MSigDB_Hallmark_2020__Hypoxia	1.67324		0.0205656	0.042647	0.684	110/200	0.3549	NDRG1;EXT1;TPST2;SCARB1;STC2;DDIT4;PDGFB;PLIN2;IER3;HSPA5;ENO1;SLC2A3;PFKP;NFIL3;CCN2;MXI1;HAS1;PFKFB3;P4HA2;ENO2;PGF;ADM;PRKCA;B3GALT6;PPFIA4;SERPINE1;PAM;GAA;JMJD6;KLF7;MYH9;HDLBP;EFNA1;BGN;INHA;SIAH2;TPD52;STBD1;MAFF;IL6;GALK1;EGFR;ERO1A;ERRFI1;JUN;KLF6;HK2;NOCT;TGFBI;GCK;GPC4;SDC2;TES;P4HA1;STC1;FAM162A;VEGFA;CP;TMEM45A;CCN1;LOX;S100A4;RBPJ;ALDOC;CHST3;MT2A;TPI1;TIPARP;LDHA;PIM1;GAPDH;AKAP12;…
