# Supplementary material for: Acquired resistance to immunotherapy and chemoradiation in MYC amplified head and neck cancer
Source: NPJ Precis Oncol. 2024 May 23;8:114. doi: 10.1038/s41698-024-00606-w (PMC11116544; doi:10.1038/s41698-024-00606-w)
Supplement: Supplementary file 8 — Supplementary Data 6 [file 41698_2024_606_MOESM8_ESM.xlsx]

## Sheet: Sheet1
Supplementary Data 6. Significantly dysregulated Reactome pathways resulting from the iPANDA analysis of the MYC amplified and wild-type tumors obtained from TCGA-HNSC transcriptomic dataset.
Pathway	TCGA-CV-7421-01A	TCGA-F7-A61W-01A	TCGA-CV-7102-01A	TCGA-P3-A6T4-01A	TCGA-D6-6824-01A	TCGA-BA-6871-01A	TCGA-CN-6995-01A	TCGA-CV-6962-01A	TCGA-CN-4726-01A	TCGA-CV-7438-01A	TCGA-CN-A63T-01A	TCGA-MT-A51X-01A	TCGA-CV-6935-01A	TCGA-BB-A5HY-01A	TCGA-CR-6482-01A	TCGA-D6-6826-01A	TCGA-BA-A6DA-01A	TCGA-CN-6998-01A	TCGA-D6-A6EQ-01A	TCGA-CV-7104-01A	TCGA-BA-A6DE-01A	TCGA-HD-8224-01A	TCGA-CQ-6228-01A	TCGA-P3-A5Q6-01A	TCGA-T2-A6WZ-01A	TCGA-BA-5555-01A	TCGA-CV-7248-01A	TCGA-CN-A49A-01A	TCGA-F7-A623-01A	TCGA-CV-6937-01A	TCGA-CR-6491-01A	TCGA-BA-5151-01A	TCGA-UF-A7JD-01A	TCGA-CN-A6V3-01A	TCGA-BB-A5HU-01A	TCGA-CV-7245-01A	TCGA-CV-6940-01A	TCGA-BA-5149-01A	TCGA-BA-A6D8-01A	TCGA-HD-7753-01A	TCGA-UF-A7JH-01A	TCGA-BA-A4II-01A	TCGA-CQ-A4CI-01A	TCGA-CN-6989-01A	TCGA-F7-8298-01A	TCGA-CQ-A4CD-01A	TCGA-CR-7379-01A	TCGA-CX-7219-01A	TCGA-CV-A6JE-01A
Lipophagy.R-HSA-9613354	0.137768	0.159888	0.188824	0.139526	0.0436714	0.123341	-0.0266248	0.243479	0.234379	0.0528068	0.0331213	-0.0747096	0.00642396	-0.0329837	0.0940296	0.181249	0.0371884	-0.0808952	-0.0536467	-0.0137384	-0.0474144	0.0943237	0.12677	0.205605	0.233018	-0.153496	0.0705343	0.149532	0.197858	0.0638119	-0.179361	0.00326161	0.155591	-0.083066	-0.0327689	-0.143366	0.23892	-0.116178	0.137036	0.134723	0.135517	0.203012	0.0676027	0.169101	0.108093	-0.14079	0.0179667	0.10754	0.17067
Late endosomal microautophagy.R-HSA-9615710	0.0422088	0.0450972	0.049291	0.0355755	0.00632934	0.03353	-0.00516492	0.0603635	0.0655841	0.0133519	0.00926805	-0.0156079	0.00211387	-0.0116201	0.0231351	0.0452764	0.0202314	-0.0200958	-0.0071971	-0.00699099	-0.00898705	0.0237665	0.0355632	0.0559711	0.0700091	-0.0429881	0.0157167	0.0399825	0.0537455	0.0194256	-0.0443169	0.0027873	0.0384609	-0.0214345	-0.00654619	-0.0378577	0.0606585	-0.0294681	0.0466481	0.0350249	0.039618	0.0533273	0.0165033	0.0403545	0.0264086	-0.0325434	0.00393768	0.030516	0.0575794
Chaperone Mediated Autophagy.R-HSA-9613829	0.0306732	0.0387879	0.0411275	0.0328233	0.00590388	0.0298974	-0.00210807	0.0532613	0.051031	0.0101097	0.00800057	-0.0173703	0.000719573	-0.00382846	0.017548	0.0382611	0.00968883	-0.0172088	-0.0129425	-0.00468933	-0.00663438	0.0167813	0.0313502	0.046662	0.0538613	-0.0305344	0.0111761	0.0312058	0.044412	0.0163252	-0.0368388	0.00347853	0.0358108	-0.0193876	-0.00557984	-0.0297828	0.0528119	-0.0222461	0.0331968	0.0311622	0.032801	0.0476887	0.0148576	0.0385682	0.0252129	-0.02754	0.00773574	0.0264205	0.0406429
Establishment of Sister Chromatid Cohesion.R-HSA-2468052	0.12069	0.0539486	0.119472	-0.00989461	-0.0529829	0.109778	0.102923	0.0328707	0.057626	0.0873515	0.0308708	0.0815853	-0.0593916	0.106857	0.0432673	0.00741497	-0.0114085	0.0936785	-0.0619894	0.0582188	0.0598876	0.0555709	0.0522401	-0.0672896	-0.152782	0.00297729	0.050655	0.0912324	0.113449	0.0994842	0.0187994	0.0781628	0.0270042	0.0662317	0.0706391	0.0159612	0.0926685	0.092434	-0.116829	0.0338339	0.0334184	0.104411	0.149271	0.0355525	0.0433574	0.0136567	0.0345421	0.0936848	-0.0931122
Cohesin Loading onto Chromatin.R-HSA-2470946	0.104598	0.0467554	0.103542	-0.00857533	-0.0459185	0.0951413	0.0891998	0.0284879	0.0499425	0.0757046	0.0267547	0.0707073	-0.0514728	0.0926097	0.0374983	0.00642631	-0.00988736	0.0811881	-0.0537241	0.0504563	0.0519026	0.0481615	0.0452747	-0.0583176	-0.132411	0.00258032	0.043901	0.0790681	0.0983223	0.0862196	0.0162928	0.0677411	0.0234036	0.0574008	0.0612205	0.013833	0.0803127	0.0801094	-0.101252	0.0293227	0.0289626	0.0904895	0.129369	0.0308121	0.0375764	0.0118358	0.0299365	0.0811935	-0.0806972
Mitotic Telophase-Cytokinesis.R-HSA-68884	0.0922921	0.0412548	0.0913607	-0.00756647	-0.0405164	0.0839482	0.0787057	0.0251364	0.0440669	0.0667982	0.0236071	0.0623888	-0.0454171	0.0817145	0.0330867	0.00567027	-0.00872414	0.0716365	-0.0474037	0.0445202	0.0457964	0.0424954	0.0399483	-0.0514567	-0.116833	0.00227675	0.0387361	0.069766	0.086755	0.0760761	0.014376	0.0597716	0.0206503	0.0506478	0.0540181	0.0122056	0.0708641	0.0706848	-0.0893396	0.025873	0.0255552	0.0798436	0.114149	0.0271872	0.0331557	0.0104434	0.0264146	0.0716413	-0.0712035
Meiotic synapsis.R-HSA-1221632	0.0503062	0.0222618	0.0490324	-0.00436412	-0.0220261	0.0456151	0.0424807	0.0139211	0.0236254	0.0362086	0.0127832	0.0342189	-0.0244129	0.0447138	0.0179232	0.00315402	-0.00498072	0.038964	-0.0256046	0.0242721	0.024615	0.0227353	0.0222387	-0.0277315	-0.0629106	0.00125855	0.0213851	0.0376441	0.0484259	0.0413467	0.00746916	0.031922	0.0115447	0.0268854	0.0291373	0.00674815	0.0384795	0.038263	-0.0483207	0.0138009	0.0141375	0.0434014	0.0623213	0.0148401	0.0177832	0.00468118	0.0144206	0.0385258	-0.0385629
Removal of the Flap Intermediate from the C-strand.R-HSA-174437	-0.0469004	0.021554	0.00250438	-0.0646757	-0.0196575	0.0203232	-0.0391887	-0.0018658	-0.032848	-0.0123324	-0.0173443	-0.0286743	-0.05877	-0.00747388	0.0183992	-0.00900593	-0.0633793	-0.034345	0.00139853	-0.028057	-0.0215939	-0.0110414	-0.0593547	0.0263606	0.0209521	0.0180938	-0.0201774	-0.0371026	-0.0118684	-0.0748735	-0.0164342	-0.022355	0.0176215	-0.012431	-0.0290082	-0.0110719	-0.0174737	0.0229551	-0.00799029	-0.0340123	-0.0251776	-0.0230807	0.0487598	0.0118346	-0.0207256	0.0380517	-0.0180598	-0.0151343	-0.0136278
Processive synthesis on the C-strand of the telomere.R-HSA-174414	-0.0469004	0.021554	0.00250438	-0.0646757	-0.0196575	0.0203232	-0.0391887	-0.0018658	-0.032848	-0.0123324	-0.0173443	-0.0286743	-0.05877	-0.00747388	0.0183992	-0.00900593	-0.0633793	-0.034345	0.00139853	-0.028057	-0.0215939	-0.0110414	-0.0593547	0.0263606	0.0209521	0.0180938	-0.0201774	-0.0371026	-0.0118684	-0.0748735	-0.0164342	-0.022355	0.0176215	-0.012431	-0.0290082	-0.0110719	-0.0174737	0.0229551	-0.00799029	-0.0340123	-0.0251776	-0.0230807	0.0487598	0.0118346	-0.0207256	0.0380517	-0.0180598	-0.0151343	-0.0136278
Autodegradation of the E3 ubiquitin ligase COP1.R-HSA-349425	0.0424777	-0.0445289	-0.032166	-0.1323	0.0266126	-0.00892075	-0.0865855	0.0930292	-0.112956	-0.0644597	-0.0150415	-0.111972	0.093269	-0.10315	0.0679069	-0.00997512	-0.0799741	-0.165896	0.0411285	-0.0607671	-0.000545732	-0.0087947	-0.0946988	0.038882	0.0874951	0.09407	0.0498794	-0.00582878	-0.147141	-0.0944268	-9.87136e-05	0.0260095	-0.0430915	-0.0131559	0.0290811	0.0361501	0.106248	-0.140197	-0.0666153	0.00634787	-0.0564496	0.0273199	-0.0266865	-0.0389217	-0.107368	0.0320172	0.00976008	0.0469036	0.0363452
HSF1 activation.R-HSA-3371511	0.13216	0.0489876	0.044707	0.00998627	-0.0573693	0.0463312	0.0681407	0.0318753	-0.0205417	0.0486565	0.0279385	0.0427666	0.109624	0.0375584	0.0685905	-0.0125628	0.111228	0.0901829	-0.00616276	0.0437162	0.0419334	0.023343	0.0652186	0.0167411	0.0728096	0.0118679	0.0262099	-0.0017932	0.00271411	0.112422	0.019268	0.0207527	0.0221523	0.0582961	0.0597459	0.020573	0.0284291	0.0950627	0.0595472	0.00469846	0.0814417	0.0064542	0.0216899	0.017971	0.00810299	0.0816116	0.0315005	0.0399504	0.083704
HSF1-dependent transactivation.R-HSA-3371571	0.125933	0.0445653	0.0424122	0.00670869	-0.0533446	0.0409236	0.0602214	0.0298332	-0.017185	0.0456273	0.0260443	0.0421204	0.103506	0.0310485	0.066645	-0.0102243	0.105647	0.0852297	-0.00248664	0.0403544	0.0374199	0.0235566	0.0582036	0.0155504	0.069675	0.00632617	0.0280312	-0.00101575	0.002185	0.102543	0.0162966	0.0192669	0.0184396	0.0568276	0.056158	0.0179187	0.0259514	0.088209	0.0556332	0.00351367	0.0744269	0.00313194	0.018958	0.0139577	0.00587974	0.0776228	0.0271745	0.0371149	0.0801696
Attenuation phase.R-HSA-3371568	0.110155	0.0381367	0.0362906	0.00494349	-0.0458139	0.0347079	0.0511349	0.0262571	-0.0145913	0.0389115	0.0228499	0.0367249	0.0906337	0.0255988	0.0586089	-0.00835692	0.0928689	0.0738952	-0.000486007	0.0347393	0.0313958	0.020978	0.0485505	0.0136258	0.0616153	0.00282658	0.0258259	-0.000845283	0.00153575	0.0877237	0.0128361	0.0167317	0.0145969	0.0500295	0.0480904	0.0143048	0.0219972	0.0760241	0.0486788	0.00193268	0.0631705	0.000920704	0.0160054	0.0109381	0.00392211	0.067809	0.0225847	0.0312635	0.0697115
Cellular response to heat stress.R-HSA-3371556	0.103229	0.0370167	0.0343179	0.00644254	-0.0432383	0.0333622	0.0489785	0.0244869	-0.0138919	0.037099	0.0212755	0.0340828	0.0848878	0.0300149	0.0539775	-0.00801277	0.0853158	0.0684394	-0.00136534	0.0331499	0.0300173	0.0177954	0.0497247	0.0132169	0.0563653	0.00770457	0.0219195	-0.000684332	0.00142986	0.0842368	0.0134194	0.0156723	0.0157398	0.0449985	0.0453923	0.0152198	0.0220437	0.0715378	0.0457383	0.0035236	0.0615751	0.00399678	0.0161026	0.0123015	0.00562283	0.0624769	0.0228026	0.0306096	0.0643721
Regulation of HSF1-mediated heat shock response.R-HSA-3371453	0.0708775	0.0242756	0.022309	0.00370247	-0.0267874	0.0183993	0.0266862	0.0161116	-0.00588865	0.0239695	0.0135822	0.0240163	0.0570782	0.0280382	0.0367942	-0.00227579	0.0542006	0.0421365	0.00498515	0.02141	0.0157551	0.00945543	0.0355401	0.00988733	0.03667	0.00687262	0.0156316	0.000888318	-0.000472762	0.0528804	0.00712233	0.00976441	0.00957601	0.0279025	0.0286406	0.0102251	0.0160983	0.0440831	0.0302815	0.00341451	0.0403374	0.00349026	0.0105864	0.00712556	0.00415732	0.0393834	0.0137766	0.0207183	0.0409974
Cellular responses to stress.R-HSA-2262752	0.0524766	0.019581	0.0180238	0.00400633	-0.0221794	0.019235	0.0275686	0.013739	-0.00821746	0.0202117	0.0111218	0.0168504	0.0417385	0.0197365	0.0269868	-0.00397919	0.0423345	0.0336985	-0.00302228	0.0184867	0.0178789	0.00958526	0.0260839	0.00673414	0.0268728	0.00795528	0.0106278	3.58304e-05	0.00211903	0.0476628	0.00773933	0.0105812	0.00943061	0.0197273	0.0256997	0.00829923	0.0143104	0.0375075	0.0220492	0.00205496	0.0319237	0.00660327	0.0096174	0.00901445	0.00354014	0.0317468	0.0138796	0.0182384	0.0311674
Nonhomologous End-Joining (NHEJ).R-HSA-5693571.2	-0.0968962	-0.0509795	-0.0622107	-0.0938251	-0.0287629	-0.0705569	-0.0964476	-0.0724762	-0.0743253	-0.0558248	-0.0782656	-0.0606862	-0.0775019	-0.0828301	-0.0349593	-0.012974	-0.152888	-0.10586	-0.0820954	-0.0788713	-0.0622784	-0.0426277	-0.0650675	-0.0856219	-0.117659	-0.0673344	-0.0390727	-0.0584743	-0.067146	-0.0808512	-0.0825222	-0.0420889	-0.070373	-0.0591489	-0.0631657	-0.0784202	-0.0729516	-0.085379	-0.109095	-0.0673842	-0.076278	-0.0808122	-0.032954	-0.0663785	-0.0714151	-0.0880852	-0.0756875	-0.0620945	-0.113538
Sensing of DNA Double Strand Breaks.R-HSA-5693548	-0.0368962	0.00902053	-0.0022107	-0.0338251	0.0312371	-0.0105569	-0.0364476	-0.0124762	-0.0143253	0.00417521	-0.0182656	-0.000686206	-0.0175019	-0.0228301	0.0250407	0.047026	-0.0928877	-0.04586	-0.0220954	-0.0188713	-0.00227844	0.0173723	-0.00506746	-0.0256219	-0.0576587	-0.00733441	0.0209273	0.00152571	-0.00714604	-0.0208512	-0.0225222	0.0179111	-0.010373	0.00085111	-0.00316566	-0.0184202	-0.0129516	-0.025379	-0.0490948	-0.00738423	-0.016278	-0.0208122	0.027046	-0.00637853	-0.0114151	-0.0280852	-0.0156875	-0.00209449	-0.0535382
Processive synthesis on the lagging strand.R-HSA-69183	-0.0326612	0.0148956	0.0020922	-0.0451397	-0.0138372	0.0143302	-0.026756	-0.00120345	-0.0233769	-0.00863679	-0.0120598	-0.0201817	-0.0410358	-0.00478604	0.0129762	-0.00600197	-0.0448173	-0.0241302	0.000530012	-0.0195207	-0.0149357	-0.00761806	-0.0412308	0.0185705	0.0141896	0.0126814	-0.0141706	-0.0257279	-0.0081672	-0.0520437	-0.0115969	-0.0156004	0.0124072	-0.00866821	-0.0203043	-0.00766791	-0.012089	0.0163412	-0.00580255	-0.023576	-0.017669	-0.0162364	0.0341956	0.0081172	-0.0142294	0.0265341	-0.0123939	-0.0107106	-0.00997757
Removal of the Flap Intermediate.R-HSA-69166	-0.0326612	0.0148956	0.0020922	-0.0451397	-0.0138372	0.0143302	-0.026756	-0.00120345	-0.0233769	-0.00863679	-0.0120598	-0.0201817	-0.0410358	-0.00478604	0.0129762	-0.00600197	-0.0448173	-0.0241302	0.000530012	-0.0195207	-0.0149357	-0.00761806	-0.0412308	0.0185705	0.0141896	0.0126814	-0.0141706	-0.0257279	-0.0081672	-0.0520437	-0.0115969	-0.0156004	0.0124072	-0.00866821	-0.0203043	-0.00766791	-0.012089	0.0163412	-0.00580255	-0.023576	-0.017669	-0.0162364	0.0341956	0.0081172	-0.0142294	0.0265341	-0.0123939	-0.0107106	-0.00997757
ECM proteoglycans.R-HSA-3000178	0.047966	-0.0246274	0.0375049	-0.0102559	0.0301339	0.0522198	-0.0173527	0.0202582	0.041924	0.0508707	0.00804846	0.0120643	0.0479834	0.0379893	0.0267138	0.0414503	0.026127	-0.0231225	0.0327059	0.00327657	-0.000786861	-0.00645393	-0.00535178	0.0434759	0.000644014	-0.0165344	0.0397307	0.0532187	-0.0123886	0.0175453	-0.00291574	-0.0161369	0.0738606	-0.0158477	0.0588198	0.0261714	0.0178203	0.0427635	0.0586016	0.0294462	0.0422735	0.0184038	0.0415478	0.0687193	0.03433	-0.0154881	0.0579874	0.0230003	0.0339444
Degradation of the extracellular matrix.R-HSA-1474228	0.0342007	0.0107563	-0.00202163	-0.00467995	0.0188304	0.0237512	-0.0180522	-0.00546289	0.0327664	0.0289878	0.0138942	-0.00110043	0.0196318	0.00663617	-0.00298295	0.0336184	0.0133248	-0.0382339	0.021337	0.0287244	0.00348327	-0.011635	-0.0053253	0.035205	-0.00283908	-0.00512946	0.00800575	0.0256933	-0.0203014	0.00442136	0.0087765	0.0085554	0.0485751	-0.012518	0.0353221	0.024702	-0.00348339	0.0191789	0.0257645	0.0324773	0.0254691	0.0252125	0.0207847	0.0335002	0.0315152	0.00959675	0.0264442	0.0216817	0.0246765
Integrin cell surface interactions.R-HSA-216083	0.027423	-0.0234121	0.0349464	-0.0151186	0.0217001	0.0362801	-0.00715491	0.00279834	0.0233243	0.0311113	0.0101348	-0.00533007	0.0250577	0.0352308	0.0189735	0.0371055	-0.0190785	-0.0170504	0.0116144	0.0103504	-0.0136026	-0.000228163	0.00646338	0.0121608	-0.0134076	-0.00293321	0.0280111	0.0271481	-0.014063	0.0096435	-0.00488743	-0.00733015	0.0573859	-0.00326163	0.0183735	0.00610734	0.00221035	0.0147509	0.0365549	0.0249704	0.01328	0.00961858	0.0136354	0.0550586	0.0264894	0.00601961	0.0315144	0.0164284	-0.000337604
Small interfering RNA (siRNA) biogenesis.R-HSA-426486	0.242922	0.0830779	0.138926	0.113449	-0.0280119	0.0887675	0.0642879	0.287935	0.185854	0.0983559	0.0412583	0.0924631	0.166802	0.0592167	0.419068	0.186557	0.069951	0.464848	-0.284514	-0.13039	0.263545	0.103696	0.169915	-0.187572	-0.0160308	0.00442276	0.205263	0.0982613	0.0427871	0.0700908	0.127572	0.322191	0.0463157	0.136029	0.318225	0.103075	0.261797	0.42142	-0.116571	0.160109	-0.00296072	0.117047	0.153689	0.26472	0.0837013	0.0566681	0.263328	0.41706	-0.0101861
Post-transcriptional silencing by small RNAs.R-HSA-426496	0.0976169	0.0340901	0.0566223	0.0466665	-0.011427	0.0351433	0.0259391	0.116493	0.0743148	0.0389866	0.0164975	0.0369486	0.0675344	0.0234718	0.17059	0.0774391	0.0273763	0.190072	-0.116566	-0.0530822	0.106867	0.0423862	0.0688493	-0.0779903	-0.00898798	0.00229749	0.0837005	0.0416363	0.0182071	0.0283824	0.0522276	0.131583	0.0189141	0.0553939	0.129852	0.0414155	0.106678	0.171919	-0.0487541	0.0646747	-0.00160528	0.0479356	0.0628461	0.107912	0.0344465	0.0230072	0.107375	0.170217	-0.00526813
TFAP2 (AP-2) family regulates transcription of cell cycle factors.R-HSA-8866911	0.107149	0.0204597	-0.0145916	0.0316227	-0.103864	0.0263248	-0.0418294	0.087535	-0.0259376	0.0102496	0.06317	0.0576472	0.0288342	0.131516	-0.00649787	0.0332886	0.0467649	0.0216957	0.00978087	0.0179074	0.115955	-0.0411024	0.177197	0.065585	0.0820176	0.0508135	0.019514	0.032933	0.0930529	-0.100471	0.1169	0.0428126	0.00728392	0.0760802	0.021252	0.183626	0.0290276	0.0309734	-0.0721164	0.0301935	0.0558237	0.222653	0.115938	-0.0380493	-0.0560655	0.154851	0.154544	0.0859944	0.052127
Transcriptional regulation by small RNAs.R-HSA-5578749	0.0922476	0.0279548	0.0424861	0.0436757	-0.0132413	0.0303939	0.0251576	0.092787	0.0631009	0.0354591	0.0172678	0.0377896	0.0536659	0.0304663	0.136043	0.057159	0.0304281	0.152386	-0.0887554	-0.0399913	0.0897147	0.0314195	0.0559345	-0.0577908	0.00350883	-0.00177238	0.0678618	0.0367931	0.0245748	0.0361925	0.0378544	0.107035	0.0156242	0.039939	0.10797	0.0330931	0.088207	0.141845	-0.0341923	0.048862	0.00666215	0.0425581	0.0528546	0.0858878	0.0287447	0.0248823	0.0848484	0.139172	0.00452165
Regulation of MECP2 expression and activity.R-HSA-9022692	0.0777817	0.0268539	0.0447306	0.0365003	-0.00852859	0.0280909	0.020859	0.0932712	0.0583069	0.0316366	0.0124391	0.0291196	0.0537604	0.0182695	0.135979	0.0613757	0.0213686	0.150583	-0.0932131	-0.0418572	0.0842016	0.0339101	0.0542973	-0.0621902	-0.00731894	0.00189626	0.0665697	0.0316037	0.013461	0.0223906	0.0417718	0.104653	0.0146731	0.0439	0.102464	0.0324993	0.0848719	0.135849	-0.0393306	0.0518548	-0.00130568	0.0370062	0.0489959	0.0858385	0.0275667	0.0179588	0.0849732	0.134936	-0.00500084
Transcriptional Regulation by MECP2.R-HSA-8986944	0.0753253	0.0251826	0.0432747	0.0346368	-0.00794667	0.0278056	0.020345	0.0887108	0.0572753	0.0304246	0.0124387	0.0275732	0.0524149	0.0189573	0.129733	0.0588067	0.0212781	0.143143	-0.0878603	-0.039662	0.080765	0.0324247	0.0531683	-0.0579881	-0.0050906	0.0022137	0.0635181	0.0309562	0.0130549	0.0222025	0.0400789	0.0998296	0.0149228	0.0415515	0.0977131	0.031716	0.0809112	0.130075	-0.0363305	0.0500421	-0.0013216	0.0360353	0.0477467	0.08235	0.0269893	0.0180962	0.0806262	0.128789	-0.00357039
MicroRNA (miRNA) biogenesis.R-HSA-203927	0.0520785	0.0231281	0.029014	0.0313606	-0.0124743	0.0238838	0.0210253	0.0704483	0.0396161	0.0236764	0.00568851	0.0183591	0.0396855	0.0296808	0.0892648	0.0366109	0.0196154	0.103492	-0.0754723	-0.0270586	0.0631229	0.0217876	0.0425428	-0.0448101	0.00430362	0.0270915	0.0411145	0.0187143	0.000125859	0.0173867	0.028831	0.0756577	0.0155446	0.0335177	0.0694466	0.0253588	0.0553234	0.103106	-0.0134038	0.0380959	0.00135206	0.0406127	0.0434666	0.0669021	0.0177589	0.00923496	0.0682406	0.0999537	0.00379356
RUNX3 regulates WNT signaling.R-HSA-8951430	0.0522504	0.0100029	-0.00689641	0.0155103	-0.0506544	0.0130431	-0.0202884	0.0426372	-0.0126785	0.00499761	0.0308205	0.02819	0.0143905	0.0641738	-0.00329357	0.0163583	0.0229172	0.0105804	0.00473116	0.00873518	0.0565837	-0.0200787	0.0866006	0.0321083	0.0400123	0.0248537	0.00955444	0.0159894	0.0453394	-0.0490948	0.0571466	0.020864	0.00356752	0.0371944	0.0103538	0.0897256	0.0141989	0.0153102	-0.0352577	0.0148969	0.0271518	0.108815	0.0564195	-0.0184502	-0.0271646	0.0756726	0.0755746	0.0420328	0.0255596
Regulation of RUNX1 Expression and Activity.R-HSA-8934593	0.0502535	0.0136033	0.0195683	0.0119943	-0.00646832	0.0102189	0.0110742	0.0538774	0.0220417	0.0195478	0.0105874	0.012896	0.0224192	0.00774533	0.0726772	0.0326748	-0.00296933	0.0855428	-0.0540953	-0.0270413	0.0376799	0.00968862	0.0309142	-0.0368692	-0.0103242	0.00311051	0.0377456	0.0212067	6.83132e-05	0.0125422	0.0241175	0.0592705	0.00393703	0.0259872	0.0473343	0.0195954	0.0466607	0.0703758	-0.0303348	0.0284516	0.00306669	0.0138349	0.024606	0.045669	0.00271503	0.00979082	0.0406177	0.0665968	-0.0118786
TP53 regulates transcription of several additional cell death genes whose specific roles in p53-dependent apoptosis remain uncertain.R-HSA-6803205	0.0478668	-0.0134627	0.0420206	-0.0187414	-0.0145219	0.00414386	0.0494198	0.0207371	0.0272692	0.0260252	-0.00251212	-0.0207555	0.0850687	-0.0277681	-0.0250703	0.0522186	0.0869747	0.0504427	0.0434853	0.0179869	-0.0407116	-0.0207461	0.0459012	0.0190909	0.0572095	-0.0101582	-0.0314657	-0.0282113	0.00898853	-0.00489862	0.0755156	0.00592999	-0.0717128	0.0401745	0.0737731	0.0433915	0.0256646	0.0103439	-0.0440051	0.0408102	0.0303457	0.0653763	-0.0355679	-0.0255122	0.0297394	0.020157	0.00220739	-0.000704312	0.0927846
Regulation of localization of FOXO transcription factors.R-HSA-9614399	0.0340906	0.00651499	0.0242194	0.0248112	-0.0309797	-0.0449679	0.0448305	0.0105306	0.0647709	0.0303014	-0.000707036	0.0707083	0.0232391	0.0162457	-0.0492195	0.0030319	0.0551061	0.07508	0.0325429	0.0386967	-0.00156305	-0.00966711	0.0453505	0.0142623	-0.0118918	0.000404956	0.018372	0.00376638	0.0245638	0.0310732	0.031016	0.0458451	-0.0440361	-0.021674	0.0511004	0.00950627	0.0447367	0.0483362	-0.0047437	0.00414782	0.0349145	0.0338248	-0.00938421	0.0292844	-0.000513288	0.0115207	0.0181291	0.0346194	0.0136336
SMAD2-SMAD3:SMAD4 heterotrimer regulates transcription.R-HSA-2173796	0.0314684	0.0114898	0.024221	0.0132254	-0.0248743	-0.00805624	0.010018	0.0123505	0.00331151	0.0100519	0.0117263	0.0172181	0.0233941	0.0286846	-0.0263273	0.0234233	0.0158043	0.0166963	0.0105013	0.0163354	0.0212325	-0.0277515	0.0237289	0.029222	0.0141926	-0.017723	0.00410507	0.00884223	0.00301938	-0.0101486	0.0323319	0.00557322	0.00628501	0.0253237	0.0366403	0.0398183	0.0104439	0.0282179	-0.021569	0.0209801	0.00816338	0.0360744	0.00527116	0.00932521	0.00852722	0.0338082	0.0238298	0.0279258	0.00457417
RNA Polymerase II Transcription Termination.R-HSA-73856	0.0296064	0.0108028	0.0210873	0.00835517	-0.00515601	0.0254658	0.00914144	-0.0103635	-0.0116159	0.0109084	0.00510179	0.00377025	0.0118888	0.010269	0.0250058	0.014219	0.0324871	0.0113417	-0.00633437	0.00635482	0.0238151	-0.00113845	0.0129157	0.00289645	0.0273848	0.000829938	0.0141842	0.0430831	0.0212786	0.0255768	0.00252674	0.00316186	0.00829081	0.00418831	0.0253083	0.00497713	0.0121024	0.0360147	0.0326682	0.00743211	0.0302787	0.0147462	0.00874038	0.0132295	0.0190875	0.014284	0.0075352	0.0313125	0.0261307
Gene Silencing by RNA.R-HSA-211000	0.0183604	0.0104113	0.00671644	0.0165377	-0.00464803	0.0161001	0.00151908	0.0190475	0.0106975	0.00666434	0.00134358	0.00736715	0.0209935	0.00509304	0.027263	0.0193393	0.00995564	0.0208495	-0.0132628	-0.0155255	0.0263343	0.00182222	0.016171	-0.00658778	0.0029184	-0.00412775	0.0210442	0.0213947	0.0130027	0.0151728	0.00595571	0.0112324	0.00918214	0.00315873	0.0214156	0.00850762	0.0191012	0.0239054	0.00607462	0.0101282	-0.00224427	0.0150187	0.0176048	0.0240534	0.00705648	-0.00084448	0.0196392	0.0348152	0.000281428
Regulation of TP53 Expression.R-HSA-6804754	0.0235987	-0.0247383	-0.01787	-0.0734999	0.0147848	-0.00495597	-0.0481031	0.0516829	-0.0627531	-0.0358109	-0.00835641	-0.0622069	0.0518161	-0.0573055	0.0377261	-0.00554173	-0.0444301	-0.0921647	0.0228492	-0.0337595	-0.000303185	-0.00488594	-0.0526104	0.0216011	0.0486084	0.0522611	0.0277108	-0.00323821	-0.0817449	-0.0524594	-5.48409e-05	0.0144497	-0.0239397	-0.00730884	0.0161562	0.0200834	0.0590266	-0.0778872	-0.0370085	0.00352659	-0.0313609	0.0151777	-0.0148258	-0.0216232	-0.0596488	0.0177873	0.00542227	0.0260575	0.0201918
Interferon gamma signaling.R-HSA-877300	-0.0298847	-0.0362276	-0.021771	-0.0215853	0.0153201	-0.0108006	0.0208595	-0.030912	-0.0187258	0.0014796	-0.00123195	-0.0287698	-0.0223142	-0.0272394	0.0179538	0.00784248	-0.0301141	0.00838451	-0.0355279	0.0252026	-0.00731361	0.0142497	-0.0253667	-0.0377256	-0.0274563	-0.00977177	-0.0153594	-0.0037987	-0.0187987	-0.0239728	-0.0207582	0.00232565	-0.0229424	0.0227809	-0.0142987	-0.0276459	0.000695963	-0.0196745	-0.0480373	-0.0170908	-0.0172008	-0.0205587	-0.0323991	-0.0136366	-0.0107387	0.0151522	-0.0224976	-0.00188365	-0.0158586
TRAF6 mediated IRF7 activation.R-HSA-933541	-0.0560075	-0.0305643	-0.0171459	-0.0222435	0.000619374	0.057199	-0.00311931	-0.0191154	-0.0338111	-0.00859854	-0.0119385	-0.0109194	-0.0131171	-0.00120504	-0.00368633	-0.0177288	-0.0140784	-0.0257463	-0.00798673	0.0069281	-0.0176339	-0.0156812	-0.0239226	-0.0142553	-0.0310726	0.0119984	-0.0235418	-0.0400306	-0.0333842	0.0132778	-0.00892878	0.0099777	0.00350824	-0.0138685	-0.0335738	-0.0122848	0.000745293	-0.0450078	0.013173	-0.0189304	-0.0168871	-0.00840226	-0.00731241	-0.0119574	-0.0169105	0.0184465	-0.014495	-0.0138509	-0.00646511
Interleukin-6 family signaling.R-HSA-6783589	-0.0410004	-0.0591759	-0.0414145	-0.0358341	0.0230025	-0.00205395	0.0228841	-0.0458743	-0.0176927	0.00610543	0.0108384	-0.041404	-0.0259308	-0.0145229	0.0146418	0.0287091	-0.0413027	0.00909496	-0.0511015	0.041606	0.00341498	0.00903684	-0.0566159	-0.0481503	-0.0287327	-0.0344227	-0.0133723	-0.000267376	-0.0417487	-0.0440452	-0.0315619	0.0101285	-0.00161811	0.035574	-0.00452085	-0.0257114	0.0107935	-0.0178468	-0.0508469	-0.0178254	-0.0250071	-0.0245089	-0.0325645	-0.00474774	0.00605565	0.0322354	-0.0160573	0.0145138	-0.0204821
Interleukin-27 signaling.R-HSA-9020956	-0.0357458	-0.0551931	-0.0332725	-0.0310071	0.021561	-0.00722897	0.0195949	-0.0300549	-0.0210179	0.00126562	0.00299577	-0.0407426	-0.0255947	-0.0273124	0.0184296	0.0169947	-0.0335776	0.00600223	-0.0476672	0.0312251	-0.00157286	0.0125554	-0.0388526	-0.0497163	-0.0313965	-0.0197574	-0.0144039	-0.00348018	-0.0263707	-0.0373272	-0.0307932	0.00545143	-0.0168142	0.0261103	-0.0107971	-0.0302801	0.00711005	-0.024633	-0.0527607	-0.0198067	-0.0228442	-0.0212719	-0.0278588	-0.010828	-0.00328852	0.0223739	-0.020405	0.00232232	-0.0223158
The IPAF inflammasome.R-HSA-844623	-0.0429415	0.0180188	-0.006628	-0.00605681	0.00167456	-0.037592	0.00881439	-0.0510402	0.0249814	0.000427121	-0.000364091	0.0143889	-0.0860686	-0.032071	-0.0349794	0.0439447	-0.0254327	0.00306421	0.0358028	0.0452295	0.000702736	-0.0431174	-0.0425187	0.011002	0.0165371	-0.0210465	-0.0341666	-0.00438267	-0.0267886	0.0202977	-0.0313246	0.0223285	-0.0947349	0.017833	-0.0176671	-0.0316396	-0.0533188	0.0308077	-0.00500929	-0.039061	-0.0106641	-0.0481495	-0.0828287	-0.0351115	-0.032909	0.0155929	0.00322102	0.0136115	0.0178187
Interleukin-12 family signaling.R-HSA-447115	-0.0359589	-0.0479458	-0.0304732	-0.0294011	0.0190091	-0.010789	0.0187613	-0.031518	-0.0208135	-0.000899828	-0.00347864	-0.0394386	-0.0257039	-0.0366007	0.0206092	0.0113594	-0.0335363	0.00702532	-0.0500863	0.0301761	-0.00624208	0.0199867	-0.0365471	-0.0473268	-0.0334028	-0.0160802	-0.0189617	-0.000486341	-0.0232435	-0.0341704	-0.0316673	0.00240237	-0.0236609	0.0258192	-0.0101167	-0.0313958	0.00990253	-0.0287346	-0.055317	-0.0218894	-0.0216489	-0.0264967	-0.0340434	-0.0145711	-0.00757211	0.0193364	-0.0237607	-0.00114869	-0.0238864
Interleukin-12 signaling.R-HSA-9020591	-0.0367512	-0.0467523	-0.0304986	-0.0298092	0.0186343	-0.0107859	0.0179652	-0.0316224	-0.0214847	-0.00168466	-0.00499149	-0.0396285	-0.0256271	-0.0375298	0.0208887	0.0105446	-0.0340925	0.00638196	-0.0508583	0.0298909	-0.00764307	0.0218863	-0.0361988	-0.046685	-0.0332938	-0.0160574	-0.0199061	0.000629277	-0.023259	-0.0344878	-0.0323432	0.00117934	-0.0246132	0.0258384	-0.0096491	-0.0321579	0.0105868	-0.0299512	-0.0555222	-0.0224485	-0.0213488	-0.0281379	-0.0344991	-0.0152348	-0.00838203	0.0197644	-0.0245097	-0.00231847	-0.0237765
Interleukin-1 family signaling.R-HSA-446652	-0.0325945	-0.0124206	-0.0285215	-0.00835304	0.0117363	-0.0350529	-0.0294815	-0.0375436	0.00402687	0.00500778	0.00168228	0.0168192	-0.0330963	-0.0274964	-0.0105059	-0.00307598	-0.0532751	0.00954462	-0.0367597	0.00903957	-0.00453042	-0.040476	-0.0150944	-0.0296457	-0.0067904	0.0172217	-0.0126589	-0.0388419	-0.0341315	-0.054768	-0.00463865	0.0390295	-0.0348555	-0.00890273	-0.0291742	0.000494818	-0.0241011	-0.0030546	-0.0582533	0.00199787	-0.0197334	-0.0430446	-0.0420265	0.00486025	-0.0325155	-0.0170763	0.00804608	-0.00185837	-0.0447016
Interleukin-6 signaling.R-HSA-1059683	-0.0449479	-0.0708955	-0.0452162	-0.0388526	0.0283134	-0.00988915	0.0218288	-0.0341887	-0.0259687	0.00207218	0.00461704	-0.048573	-0.0295254	-0.0220997	0.0216888	0.0236272	-0.0448884	0.00590329	-0.0603061	0.0420707	-0.00057169	0.0161973	-0.0475876	-0.0601122	-0.0372076	-0.0268446	-0.0153065	-0.00116205	-0.0375868	-0.0509677	-0.0344763	0.00881664	-0.0166855	0.0331053	-0.0116741	-0.0362549	0.010332	-0.0280549	-0.0641008	-0.0237302	-0.0301869	-0.0252903	-0.0287774	-0.0115647	-0.00177939	0.0316093	-0.0231018	0.00413356	-0.0283044
TRAF3-dependent IRF activation pathway.R-HSA-918233	-0.0755493	-0.0413588	-0.0232923	-0.0301727	0.00078148	0.0771737	-0.00424134	-0.0256666	-0.0455347	-0.0117792	-0.0161318	-0.0148686	-0.0174045	-0.00135026	-0.00518912	-0.0238794	-0.0186924	-0.0350251	-0.0108458	0.00958175	-0.0237379	-0.0212623	-0.0318749	-0.0192411	-0.0416796	0.016337	-0.0320368	-0.0540547	-0.0449322	0.0181859	-0.012181	0.0133708	0.00494376	-0.0189536	-0.0453627	-0.0167436	0.000874317	-0.0610414	0.0179587	-0.0258029	-0.0228189	-0.011426	-0.0100097	-0.0161678	-0.0226414	0.0256254	-0.0196348	-0.019042	-0.00886136
Interleukin-1 signaling.R-HSA-9020702	-0.0349606	-0.0133223	-0.0306862	-0.00881566	0.012661	-0.0378793	-0.0319777	-0.0402136	0.00453448	0.0054912	0.00176061	0.0182791	-0.0352986	-0.0294217	-0.0113865	-0.00356193	-0.05721	0.0104706	-0.0398665	0.00959668	-0.0047521	-0.0434292	-0.0160179	-0.0319908	-0.00724814	0.0187472	-0.013529	-0.0417683	-0.0367466	-0.0592762	-0.00477593	0.0422246	-0.037249	-0.00969116	-0.0313894	0.000824435	-0.0257597	-0.00324315	-0.0629684	0.00246985	-0.0214	-0.0461833	-0.0451471	0.00535248	-0.0348548	-0.0185809	0.0088863	-0.00196074	-0.0484525
Interleukin-23 signaling.R-HSA-9020933	-0.0408651	-0.0537233	-0.0334074	-0.0327964	0.0212552	-0.0125787	0.0217665	-0.036258	-0.0238943	-0.00101469	-0.00505009	-0.0449937	-0.0291667	-0.0439418	0.024206	0.0116514	-0.0381098	0.00820364	-0.057523	0.034163	-0.0079062	0.0244473	-0.0411045	-0.0533939	-0.0390247	-0.0172135	-0.0225892	9.44469e-06	-0.0253828	-0.0376404	-0.0363033	0.00217828	-0.027809	0.0290025	-0.0113684	-0.0354153	0.0117268	-0.0338233	-0.0629364	-0.025702	-0.0244133	-0.0306976	-0.039958	-0.0168863	-0.00904093	0.0205548	-0.0280323	-0.00160711	-0.028019
Interleukin-35 Signalling.R-HSA-8984722	-0.0414755	-0.0542266	-0.035456	-0.0360621	0.02296	-0.0196583	0.0290919	-0.0361467	-0.0218741	0.0008477	-0.00390451	-0.0450222	-0.0293542	-0.0442184	0.0253374	0.0130593	-0.0389384	0.0136946	-0.061485	0.0376206	-0.00826554	0.0252236	-0.0413828	-0.0554622	-0.0425636	-0.0193973	-0.0218832	0.000286318	-0.0280279	-0.0379475	-0.0361594	0.0045467	-0.0326549	0.0342407	-0.0153772	-0.0382977	0.0143479	-0.0334502	-0.0704731	-0.0249673	-0.0287979	-0.0315931	-0.0433676	-0.0207211	-0.0108038	0.0221804	-0.0282049	-0.00299732	-0.0293867
Regulation of IFNG signaling.R-HSA-877312	-0.0414998	-0.0542237	-0.0304582	-0.0408092	0.0262148	-0.0173165	0.0320663	-0.0406733	-0.0172938	-0.00552282	-0.00491264	-0.0469754	-0.0264663	-0.0459824	0.0269193	0.0130517	-0.0350501	0.0138827	-0.0673577	0.0337135	-0.0148791	0.0214593	-0.0299931	-0.0630398	-0.0569784	-0.0217497	-0.0219602	0.00376618	-0.0281182	-0.0443079	-0.0296307	0.00673578	-0.0393023	0.0379945	-0.0179058	-0.0391247	0.0100824	-0.030705	-0.0793663	-0.0220726	-0.0291541	-0.0367651	-0.0462585	-0.023517	-0.0110506	0.0202777	-0.0239952	-0.00586411	-0.0414975
Growth hormone receptor signaling.R-HSA-982772	-0.0465675	-0.0691491	-0.0479663	-0.0496585	0.0233662	-0.0287468	0.0358262	-0.0309243	-0.0273902	0.00223252	-0.00432455	-0.0557203	-0.0374016	-0.0541592	0.0343401	0.00977628	-0.0445624	0.0102736	-0.0702487	0.0439511	-0.000377881	0.0302161	-0.0438115	-0.0644942	-0.0440574	-0.00520011	-0.027478	0.0159846	-0.0390847	-0.0430169	-0.046823	-0.00177316	0.00955883	0.045001	-0.0221105	-0.0407777	0.0166181	-0.0483235	-0.0624286	-0.0203308	-0.0268227	-0.0387797	-0.0541732	-0.027946	-0.0128607	0.0249913	-0.0363938	-0.0116763	-0.0276714
TRAF6 mediated IRF7 activation in TLR7-8 or 9 signaling.R-HSA-975110	-0.0479711	-0.0172643	-0.0409786	-0.0116813	0.0172694	-0.0517935	-0.0429189	-0.0539502	0.00726937	0.00792291	0.00217053	0.0251913	-0.0473785	-0.039027	-0.0159551	-0.00498499	-0.077519	0.0144457	-0.0534687	0.0134624	-0.00643928	-0.0588476	-0.0208577	-0.0426348	-0.00898103	0.0256135	-0.0178686	-0.0559844	-0.0506185	-0.0797778	-0.00622366	0.0576151	-0.0502307	-0.0132524	-0.0428265	0.00196358	-0.0346769	-0.00355351	-0.0846634	0.00391239	-0.0300914	-0.0620027	-0.0628285	0.00734538	-0.0465154	-0.0252476	0.0128935	-0.00219851	-0.0654463
DEx-H-box helicases activate type I IFN and inflammatory cytokines production .R-HSA-3134963	-0.0788108	-0.024728	-0.064047	-0.0173723	0.0281504	-0.0843713	-0.0692399	-0.0884826	0.0153749	0.014066	0.00386235	0.0431418	-0.0784711	-0.0616698	-0.0257904	-0.00834872	-0.125028	0.0248402	-0.0884616	0.0232512	-0.0112103	-0.098132	-0.0377343	-0.0674599	-0.0120157	0.0422731	-0.0291637	-0.0907875	-0.0839674	-0.128598	-0.00999915	0.0955736	-0.081361	-0.0215412	-0.0664406	0.0034197	-0.0568708	-0.00295112	-0.140852	0.00605585	-0.0483877	-0.100717	-0.104036	0.0112093	-0.0751789	-0.0398387	0.0242365	-0.000828907	-0.104597
Choline catabolism.R-HSA-6798163	-1.05861	0.842718	0.045887	3.06162	-0.943844	-0.727624	0.00952426	-0.586478	2.16074	-0.040714	0.736685	0.982545	0.884426	1.31504	-2.50976	0.651235	5.37772	-0.971034	1.43692	1.34287	2.11623	-1.49877	1.48206	0.691633	0.670877	-1.24032	-0.00849389	1.95674	3.32496	2.1141	1.41	0.953787	1.83304	0.277933	1.83286	1.2858	-1.22606	1.72806	-0.0448148	-1.10908	4.46292	1.17798	0.209735	0.885265	1.13494	2.04371	1.91042	2.27744	-0.269149
PKA-mediated phosphorylation of key metabolic factors.R-HSA-163358	0.0869228	0.0254369	-0.0212324	0.181173	0.0422689	0.0911715	0.0152413	0.194701	-0.0553727	0.0349013	0.102489	-0.0357854	0.0611543	0.14849	-0.0881882	0.0109856	-0.0164769	-0.109992	-0.0078797	0.00833892	0.168576	0.117415	0.0504531	0.00492386	-0.0133526	0.0171172	0.132729	0.153661	0.0627045	0.159421	-0.0306994	-0.147895	0.125291	-0.0170851	-0.120454	-0.0146478	-0.0223675	-0.160299	0.186568	-0.0541322	0.0415436	-0.0638528	0.131399	0.0891188	0.00797573	-0.032808	0.00892742	0.00980413	0.0820603
Dermatan sulfate biosynthesis.R-HSA-2022923	0.0608029	-0.107587	0.12348	0.00511452	0.0451981	0.069384	-0.00651241	-0.0258503	0.0189116	0.0471192	-0.0279735	0.0581296	0.0643856	0.0593994	0.0153682	0.0126737	0.104539	0.0290325	0.0786578	0.0136428	0.0631736	-0.00634436	0.00744297	0.0743491	0.0775693	-0.075717	0.0383778	0.115496	-0.0625137	0.10305	-0.0447527	0.000788722	0.122269	-0.0623155	0.0637129	0.060437	0.0663694	0.0300035	0.0720888	0.00147984	0.0896645	-0.0314301	0.0444017	0.0914878	0.0260466	-0.0569897	0.0833645	0.0372953	0.126562
Chondroitin sulfate biosynthesis.R-HSA-2022870	0.0566427	-0.0997236	0.114883	0.00466798	0.042077	0.0643956	-0.00599331	-0.0240894	0.0176312	0.0439204	-0.0260409	0.054109	0.0597157	0.0551756	0.0141214	0.0116736	0.0970214	0.027034	0.073189	0.0128189	0.0587307	-0.00599543	0.00670045	0.0691648	0.0721914	-0.0703301	0.0356539	0.107415	-0.0582312	0.0958056	-0.0415257	0.000802146	0.113604	-0.0578101	0.0591743	0.0561993	0.0616671	0.0280975	0.0669672	0.00157105	0.0833349	-0.0291889	0.0411587	0.085065	0.0243722	-0.0530693	0.0776217	0.0345997	0.117711
PP2A-mediated dephosphorylation of key metabolic factors.R-HSA-163767	0.0695985	0.020478	-0.0172255	0.144885	0.033768	0.0729027	0.0120656	0.155794	-0.0445027	0.027878	0.0820546	-0.0286423	0.0487223	0.118742	-0.0707475	0.00871709	-0.0136287	-0.0882971	-0.0062227	0.00655047	0.134692	0.0940373	0.0402861	0.00391775	-0.0104448	0.013537	0.10607	0.123216	0.0501794	0.127533	-0.0246578	-0.118309	0.100279	-0.0139378	-0.0963769	-0.0116863	-0.0180537	-0.12821	0.149442	-0.0433706	0.033331	-0.0510611	0.105072	0.0712747	0.0061151	-0.0263085	0.00706496	0.00769919	0.0658446
CS-DS degradation.R-HSA-2024101	0.0488587	-0.0852347	0.0988483	0.00387358	0.0362434	0.0551727	-0.00505872	-0.0207986	0.0152409	0.0379125	-0.0224246	0.0465896	0.0510886	0.0473315	0.0118796	0.0098645	0.0830947	0.0232765	0.0629831	0.011227	0.0504566	-0.00529248	0.00541856	0.0595045	0.0621407	-0.0603373	0.0305956	0.0923551	-0.0502091	0.0823142	-0.0355513	0.000800632	0.0975191	-0.049492	0.0507649	0.0483108	0.0529275	0.024452	0.0574593	0.00168023	0.0715769	-0.0250248	0.0351843	0.0731145	0.0211848	-0.0457392	0.0668854	0.029621	0.101207
Intracellular metabolism of fatty acids regulates insulin secretion.R-HSA-434313	0.200291	-0.0201391	0.0454309	0.0556923	0.0751099	0.0352266	-0.0653694	0.100202	-0.00241934	-0.0451509	0.00716491	-0.0266424	0.111431	0.058896	-0.0153761	0.0398124	-0.004265	-0.0980865	0.060121	0.00959761	0.0571862	0.0179278	0.00770985	0.0205641	0.00717696	0.0154198	0.126331	0.171418	0.0266835	0.166948	-0.101618	-0.0622847	0.0272267	0.108732	-0.0364939	-0.0194851	-0.0341016	-0.0357418	0.218319	-0.0620797	0.119417	-0.104994	0.0235244	0.0646316	-0.0435692	-0.0350137	0.00533795	0.066003	0.019075
Plasmalogen biosynthesis.R-HSA-75896	0.200291	-0.0201391	0.0454309	0.0556923	0.0751099	0.0352266	-0.0653694	0.100202	-0.00241934	-0.0451509	0.00716491	-0.0266424	0.111431	0.058896	-0.0153761	0.0398124	-0.004265	-0.0980865	0.060121	0.00959761	0.0571862	0.0179278	0.00770985	0.0205641	0.00717696	0.0154198	0.126331	0.171418	0.0266835	0.166948	-0.101618	-0.0622847	0.0272267	0.108732	-0.0364939	-0.0194851	-0.0341016	-0.0357418	0.218319	-0.0620797	0.119417	-0.104994	0.0235244	0.0646316	-0.0435692	-0.0350137	0.00533795	0.066003	0.019075
ChREBP activates metabolic gene expression.R-HSA-163765	0.0595715	0.0170565	-0.0137577	0.124733	0.029227	0.0628151	0.010928	0.133729	-0.037369	0.0241459	0.070231	-0.0245538	0.042741	0.10228	-0.0599416	0.00778633	-0.0098232	-0.0745801	-0.00570455	0.00615188	0.116472	0.080367	0.0349573	0.00346892	-0.00999304	0.012334	0.0916384	0.104659	0.0430551	0.109627	-0.020766	-0.1017	0.0859953	-0.0108356	-0.0827576	-0.0101755	-0.0148346	-0.110307	0.127635	-0.0369771	0.0282419	-0.0439683	0.0905041	0.0613482	0.00640729	-0.0223234	0.00639241	0.00724106	0.0557399
Wax and plasmalogen biosynthesis.R-HSA-8848584	0.176727	-0.0177698	0.0400861	0.0491403	0.0662734	0.0310823	-0.0576789	0.0884135	-0.00213471	-0.039839	0.00632198	-0.023508	0.0983216	0.0519671	-0.0135672	0.0351286	-0.00376324	-0.0865469	0.053048	0.00846848	0.0504584	0.0158186	0.00680281	0.0181448	0.00633261	0.0136057	0.111469	0.151251	0.0235442	0.147307	-0.0896628	-0.0549571	0.0240236	0.0959398	-0.0322005	-0.0171928	-0.0300897	-0.0315369	0.192635	-0.0547762	0.105368	-0.0926419	0.0207568	0.0570279	-0.0384434	-0.0308944	0.00470996	0.0582379	0.0168309
Wax biosynthesis.R-HSA-9640463	0.171678	-0.0172621	0.0389408	0.0477363	0.0643799	0.0301942	-0.0560309	0.0858874	-0.00207372	-0.0387007	0.00614136	-0.0228364	0.0955124	0.0504823	-0.0131795	0.0341249	-0.00365572	-0.0840742	0.0515323	0.00822652	0.0490168	0.0153667	0.00660845	0.0176264	0.00615168	0.013217	0.108284	0.146929	0.0228715	0.143098	-0.087101	-0.0533869	0.0233372	0.0931987	-0.0312805	-0.0167015	-0.0292299	-0.0306358	0.187131	-0.0532111	0.102358	-0.089995	0.0201638	0.0553985	-0.037345	-0.0300117	0.00457538	0.056574	0.01635
Chondroitin sulfate-dermatan sulfate metabolism.R-HSA-1793185	0.0404651	-0.0673414	0.0786385	0.00293329	0.0292646	0.0447953	-0.00476636	-0.0166352	0.0128266	0.0301307	-0.0180006	0.0370316	0.0412331	0.0375699	0.0100819	0.0085981	0.0655718	0.0172073	0.0507318	0.00859117	0.0385533	-0.00402773	0.0056421	0.0478369	0.0488692	-0.048687	0.0246217	0.0754641	-0.0404807	0.0652709	-0.0290385	0.00034251	0.0794532	-0.0402265	0.0411292	0.0385185	0.0416501	0.0196205	0.0465722	0.00159999	0.0575775	-0.019762	0.0289361	0.0598616	0.0177063	-0.0360416	0.0537246	0.0245033	0.0805386
Keratan sulfate-keratin metabolism.R-HSA-1638074	0.0484234	-0.00840561	-0.0240279	-0.0250856	0.0414128	0.0133009	-0.040538	0.0468575	0.0678496	0.0448095	0.00455023	-0.0165969	0.042658	0.00715901	0.0344275	0.0810739	0.0361203	-0.112661	0.0265614	-0.00309787	-0.0211399	-0.0185681	-0.0462277	0.0398174	-0.0432169	0.026429	0.0358731	0.0196977	-0.00421264	-0.0155092	0.00218832	0.0357071	0.0543522	-0.0295553	0.0699222	0.0314724	-0.0130895	0.0434392	0.054947	0.0295745	0.0436807	0.0498058	0.057617	0.0532098	0.0563337	0.00208435	0.0318805	0.0412761	0.0288964
Keratan sulfate degradation.R-HSA-2022857	0.0484234	-0.00840561	-0.0240279	-0.0250856	0.0414128	0.0133009	-0.040538	0.0468575	0.0678496	0.0448095	0.00455023	-0.0165969	0.042658	0.00715901	0.0344275	0.0810739	0.0361203	-0.112661	0.0265614	-0.00309787	-0.0211399	-0.0185681	-0.0462277	0.0398174	-0.0432169	0.026429	0.0358731	0.0196977	-0.00421264	-0.0155092	0.00218832	0.0357071	0.0543522	-0.0295553	0.0699222	0.0314724	-0.0130895	0.0434392	0.054947	0.0295745	0.0436807	0.0498058	0.057617	0.0532098	0.0563337	0.00208435	0.0318805	0.0412761	0.0288964
Keratan sulfate biosynthesis.R-HSA-2022854	0.0484234	-0.00840561	-0.0240279	-0.0250856	0.0414128	0.0133009	-0.040538	0.0468575	0.0678496	0.0448095	0.00455023	-0.0165969	0.042658	0.00715901	0.0344275	0.0810739	0.0361203	-0.112661	0.0265614	-0.00309787	-0.0211399	-0.0185681	-0.0462277	0.0398174	-0.0432169	0.026429	0.0358731	0.0196977	-0.00421264	-0.0155092	0.00218832	0.0357071	0.0543522	-0.0295553	0.0699222	0.0314724	-0.0130895	0.0434392	0.054947	0.0295745	0.0436807	0.0498058	0.057617	0.0532098	0.0563337	0.00208435	0.0318805	0.0412761	0.0288964
Synthesis of very long-chain fatty acyl-CoAs.R-HSA-75876	0.125182	-0.012587	0.0283943	0.0348077	0.0469437	0.0220166	-0.0408559	0.0626263	-0.00151209	-0.0282193	0.00447807	-0.0166515	0.0696445	0.03681	-0.00961008	0.0248828	-0.00266563	-0.0613041	0.0375756	0.0059985	0.0357414	0.0112049	0.00481866	0.0128526	0.0044856	0.0096374	0.078957	0.107136	0.0166772	0.104342	-0.0635111	-0.0389279	0.0170167	0.0679574	-0.0228087	-0.0121782	-0.0213135	-0.0223386	0.13645	-0.0387998	0.0746357	-0.0656214	0.0147027	0.0403947	-0.0272308	-0.0218835	0.00333622	0.0412518	0.0119219
Adrenaline,noradrenaline inhibits insulin secretion.R-HSA-400042	0.00449253	0.0329105	0.0239661	0.0169622	0.0175313	-0.0153559	-0.00342302	0.0110388	-0.010514	0.0145827	-0.00463351	0.00500428	0.0315661	0.0205012	-0.00375277	0.0345208	0.00315454	-0.00877211	0.0356595	0.0114649	0.0203839	0.0114933	-0.0149957	0.00849752	0.0484777	0.00632748	0.0305191	0.0116538	0.0548321	0.0626462	-0.00257968	-0.0191048	0.0177673	0.00580734	-0.00823409	-0.00693589	0.0302928	0.00368714	0.0519707	0.0389905	0.0135356	0.0151344	0.00801159	0.0163528	0.0201751	0.0181681	0.00650686	0.0356692	0.0301022
Glycine degradation.R-HSA-6783984	0.0365101	0.0167198	0.0224667	0.0126898	-0.0590941	0.0409411	0.00108083	0.0112021	-0.00343718	0.0178367	0.0020581	0.0409311	0.0150629	0.0254709	-0.0114611	-0.0143365	-0.0395315	-0.0298029	0.0485616	-0.0136356	0.0294299	-0.0260553	0.0407223	0.0359157	0.0693684	0.00756894	0.0203181	0.0470877	0.0344579	0.0240308	-0.0296308	-0.0205305	0.0366106	0.00465068	0.0235346	0.0211243	-0.00233956	0.00553154	0.0724007	-0.00955581	0.0274085	0.0661329	0.0490322	0.00262488	0.00663066	0.0454823	0.0189255	-0.0187859	0.0570594
Miscellaneous substrates.R-HSA-211958	0.100146	-0.0100696	0.0227154	0.0278462	0.037555	0.0176133	-0.0326847	0.050101	-0.00120967	-0.0225754	0.00358246	-0.0133212	0.0557156	0.029448	-0.00768806	0.0199062	-0.0021325	-0.0490433	0.0300605	0.0047988	0.0285931	0.00896388	0.00385493	0.0102821	0.00358848	0.00770992	0.0631656	0.0857088	0.0133417	0.0834739	-0.0508089	-0.0311424	0.0136134	0.0543659	-0.0182469	-0.00974256	-0.0170508	-0.0178709	0.10916	-0.0310398	0.0597086	-0.0524971	0.0117622	0.0323158	-0.0217846	-0.0175068	0.00266897	0.0330015	0.00953751
Glycosaminoglycan metabolism.R-HSA-1630316	0.0281059	-0.0253058	0.0233316	-0.00501479	0.0207356	0.0204325	-0.0118838	0.00443264	0.0210842	0.0212166	-0.00577959	0.00979158	0.0252968	0.0152028	0.0121401	0.0224384	0.0312137	-0.0210506	0.0254264	0.00211696	0.00723758	-0.00550821	-0.0069141	0.0271664	0.00734262	-0.0125952	0.0174688	0.0347634	-0.0166311	0.0199828	-0.0109794	0.00802018	0.0437712	-0.0225111	0.0317782	0.0213662	0.0115274	0.0175733	0.0306018	0.0079214	0.0317877	0.00432297	0.0248425	0.0362084	0.0205603	-0.0123505	0.0276699	0.0194361	0.0360388
Regulation of insulin secretion.R-HSA-422356	0.00547513	0.0248989	0.0217675	0.0140888	0.0129715	-0.0113155	0.00215286	0.00571915	-0.00792906	0.00967851	-0.00396316	0.00196567	0.0241523	0.0189331	-0.00207137	0.0284196	0.00481059	-0.00557112	0.0301127	0.00739669	0.017711	0.00658585	-0.00701711	0.0103991	0.0367639	0.00514278	0.0269829	0.00969205	0.0459181	0.0504281	-0.00180364	-0.0136969	0.0115347	0.00473402	2.95114e-05	-0.00211934	0.0194028	0.00786095	0.0373657	0.0286963	0.0118382	0.00880818	0.0039724	0.0125018	0.0202457	0.0135215	0.00600566	0.0276373	0.0222269
Integration of energy metabolism.R-HSA-163685	0.00682258	0.0231986	0.0197588	0.0159944	0.0125455	-0.0083443	0.00238115	0.00883198	-0.00763152	0.00981321	-0.00158397	0.00106302	0.0229476	0.0195775	-0.00298791	0.0260901	0.00420611	-0.00659	0.0268465	0.00703182	0.0196604	0.00897947	-0.00496302	0.0101118	0.0328734	0.00515012	0.0269588	0.0116456	0.0429233	0.0486943	-0.00210482	-0.0151232	0.0128067	0.00405028	-0.00196884	-0.00178742	0.0171488	0.00427941	0.0369504	0.0249136	0.0114902	0.0066453	0.00597011	0.0130082	0.0189297	0.0114472	0.00575962	0.0247526	0.0215856
A tetrasaccharide linker sequence is required for GAG synthesis.R-HSA-1971475	0.0225832	-0.031251	0.0382077	0.00100304	0.0150159	0.0230697	-0.00349745	-0.00831862	0.00753589	0.0147267	-0.00904777	0.0179736	0.0207277	0.0179432	0.00568914	0.00528054	0.0304878	0.00609433	0.0257513	0.00380602	0.0158753	-0.00179237	0.00466679	0.0241034	0.0227852	-0.0246494	0.0123601	0.0400624	-0.020726	0.0312039	-0.0152233	-0.000221115	0.0416066	-0.0207469	0.0211072	0.0188119	0.0192893	0.0101424	0.0239449	0.00161058	0.0289364	-0.00924379	0.0154448	0.0319534	0.0103362	-0.0169955	0.0271113	0.0133708	0.0390875
Glyoxylate metabolism and glycine degradation.R-HSA-389661	0.00907615	0.00874616	0.00456653	0.0277681	-0.0277981	0.0142342	0.000906132	-0.00118205	0.00723379	0.00464545	0.00382741	0.0179809	0.0161055	0.0179053	-0.0249377	-0.00441894	0.0196252	-0.0202379	0.0254599	0.0034634	0.025852	-0.0182744	0.0279408	0.0182994	0.0291591	-0.00514585	0.0089496	0.0350972	0.0403866	0.0308786	-0.00453092	-0.00189391	0.0286089	0.00184788	0.0240669	0.0159177	-0.00639049	0.0133059	0.0261826	-0.0112404	0.0435718	0.0339462	0.0221467	0.00966267	0.013542	0.0295951	0.0170713	0.0128114	0.018579
Fatty acyl-CoA biosynthesis.R-HSA-75105	0.053589	0.00756269	0.0109352	0.0287633	0.0135151	0.0116614	-0.0286601	0.0206868	-0.0114471	-0.0148695	-0.000376088	-0.0091383	0.0337649	0.00988927	-0.00263899	0.0135989	-0.00822539	-0.026174	0.0120179	0.00201503	0.00512432	0.00745165	0.0119148	0.0042354	0.0202227	0.0242524	0.0329207	0.0533251	0.0193618	0.0420312	-0.0116264	-0.0197085	0.0120762	0.03058	-0.00465684	0.01186	0.00455692	-0.00809959	0.0405236	0.000782761	0.0384609	-0.0135382	0.011999	0.0174603	0.00254162	-0.00180193	0.0179612	0.0334383	0.0113827
Phase II - Conjugation of compounds.R-HSA-156580	-0.0621904	-0.0416815	-0.0313196	0.0173279	0.0305758	0.0174149	-0.0172746	-0.0204286	0.00886446	-0.0175549	0.0370743	0.0107821	-0.0311194	0.00261952	-0.0369302	-0.0437981	-0.0332204	-0.0157398	-0.0360253	-0.0215982	-0.0195924	-0.0142832	-0.0129839	-0.00867581	-0.0392688	0.0163629	-0.0319716	-0.00246796	-0.000533868	-0.0210609	-0.022079	-0.0102913	0.00476576	0.00884668	0.000186261	0.00813693	-0.0376462	-0.0293561	-0.0488905	-0.00990688	0.0146201	-0.0642611	-0.0266832	0.00422655	-0.0199181	0.0350388	0.0426968	-0.0358179	-0.0326545
Synthesis of PIPs at the plasma membrane.R-HSA-1660499	0.0227755	-0.0481913	-0.00177553	-0.0220442	0.00661933	0.00502539	0.00904138	-0.023617	-0.0122525	-0.0186847	-0.0064456	-0.0295606	-0.0182573	-0.0219178	0.0180806	0.0197043	-0.00582341	0.00467597	-0.0308591	0.000118751	-0.00869397	-0.0162121	-0.0469972	-0.0546189	-0.0371754	-0.0054917	-0.0253625	-0.0603942	-0.0307395	-0.0289222	0.0139207	-0.00418571	-0.0250541	0.0123481	-0.0255182	0.0075786	-0.0074884	-0.0116443	-0.0271462	0.0267127	-0.00680763	-0.0203184	-0.0138214	-0.00522316	-0.0274704	0.00738612	-0.00778469	-0.0101359	-0.0190026
Cytosolic iron-sulfur cluster assembly.R-HSA-2564830	-0.0290221	0.00471322	-0.00373074	-0.00605391	0.00208634	-0.0182319	0.0329196	-0.0125034	-0.0348286	-0.00605836	-0.00977177	-0.0194382	-0.02876	-0.0176694	0.00899287	-0.0228779	-0.054608	-0.0194847	0.00093781	-0.00855849	-0.0342128	-0.0466274	-0.0103943	-0.0284486	-0.0159394	0.0341882	-0.00982691	-0.0133503	0.0055702	-0.00994875	-0.00500957	-0.0196654	0.00049712	-0.00627705	-0.019872	-0.0437851	-0.0336727	0.00255482	-0.100463	-0.0172312	0.015157	-0.0186847	-0.0477482	-0.0156246	0.0154931	0.0114957	-0.00126445	-0.0237891	-0.00249796
Acetylation.R-HSA-156582	-0.389503	-0.173104	-0.203198	0.0281856	0.138118	0.063452	-0.0914545	-0.17022	-0.0196244	-0.128197	0.198868	0.0926464	-0.212154	-0.0570686	-0.176567	-0.328814	-0.154367	-0.0667004	-0.238938	-0.143991	-0.105352	-0.111491	-0.0878257	-0.0702624	-0.178461	0.141478	-0.157163	-0.0815897	-0.010104	-0.147697	-0.115174	-0.100365	-0.0232349	0.0929751	-0.0809195	0.0324661	-0.227294	-0.167614	-0.294058	-0.101257	0.0729485	-0.4019	-0.156208	-0.027899	-0.138756	0.160008	0.208307	-0.258717	-0.22756
Processing of Intronless Pre-mRNAs.R-HSA-77595	0.0634066	0.0226614	0.0444872	0.0180396	-0.0103583	0.0543734	0.020017	-0.0219292	-0.0239396	0.0237586	0.0107352	0.00806989	0.0260065	0.0211863	0.0530575	0.030664	0.0689006	0.0248623	-0.0131761	0.0138769	0.0512783	-0.00222506	0.0276558	0.00605669	0.0581052	0.00171655	0.0302056	0.091839	0.0451589	0.0543521	0.00616557	0.00734906	0.0172344	0.00910226	0.0538712	0.010812	0.025659	0.0770669	0.0689746	0.0159112	0.0649703	0.0309713	0.0184927	0.0284246	0.0412604	0.0310151	0.015731	0.0667331	0.0551279
KSRP (KHSRP) binds and destabilizes mRNA.R-HSA-450604	0.0386732	0.0172941	0.00440076	0.00775574	-0.0382812	-0.0076747	0.00905204	0.0143767	0.0272683	0.0282232	0.0216457	0.0412541	0.0146786	0.0262467	-0.0105223	-0.0320169	0.11133	0.0470446	0.0460643	0.00938268	0.00808164	-0.0248232	0.031008	0.0375982	0.093151	0.00608853	0.0124813	-0.00304443	0.0134908	0.0374169	0.00976321	0.00540141	-0.0155936	-0.00190654	0.0262239	-0.0169748	0.0146959	0.0176779	0.127802	-0.00247271	0.0288263	0.00762794	0.00833355	-0.000845613	-0.0229531	0.0530494	0.022421	0.0215998	0.122863
Insulin-like Growth Factor-2 mRNA Binding Proteins (IGF2BPs-IMPs-VICKZs) bind RNA.R-HSA-428359	0.0401826	0.00767323	-0.0054733	0.0118558	-0.0389483	0.00987264	-0.0156867	0.0328238	-0.00973038	0.00384211	0.0236908	0.0216164	0.0108094	0.0493193	-0.00243582	0.0124845	0.0175355	0.00813262	0.0036677	0.00671332	0.0434824	-0.0154119	0.0664471	0.0245926	0.0307593	0.0190524	0.0073182	0.0123499	0.0348942	-0.0376787	0.0438352	0.0160525	0.00273061	0.0285297	0.00796538	0.0688577	0.0108838	0.0116165	-0.0270398	0.0113217	0.0209334	0.0834902	0.0434779	-0.0142684	-0.0210263	0.0580697	0.0579509	0.0322465	0.0195492
rRNA modification in the nucleus and cytosol.R-HSA-6790901	0.116561	0.0342908	-0.0224874	0.0402779	-0.0455059	0.0351818	0.00663732	0.0817647	-0.0117387	-0.0107773	0.043938	0.0260274	0.00924964	0.0970153	-0.0444961	0.0326279	-0.0737717	-0.00727792	0.0229014	-0.0113418	0.0391961	-0.0509974	0.0285644	0.0196609	0.0775972	0.0569572	0.0290079	-0.027883	0.00756471	-0.0144994	-0.031112	0.000258797	0.0252444	-0.0204968	0.0101001	0.06729	0.0391532	0.039152	0.0828082	0.0184101	0.000588249	0.0484652	0.0530407	0.0465136	0.0119432	-0.00363136	0.0653703	0.0614375	0.0228145
Processing of Capped Intronless Pre-mRNA.R-HSA-75067	0.0362663	0.0125259	0.0265882	0.00913708	-0.00667747	0.0311993	0.0111309	-0.0131757	-0.015155	0.0122296	0.00638993	0.00432537	0.0135549	0.0128695	0.0303477	0.0173632	0.03983	0.0133372	-0.00853737	0.00765002	0.0298384	-0.00146308	0.0161289	0.00287281	0.0326855	0.000478216	0.0175079	0.0518848	0.026847	0.0316269	0.00201506	0.00265894	0.00939461	0.00497045	0.0306909	0.00547206	0.0143075	0.0437153	0.0391476	0.00958352	0.036468	0.0180939	0.0102878	0.0153482	0.0227232	0.0164189	0.0098081	0.0380349	0.0321688
Butyrate Response Factor 1 (BRF1) binds and destabilizes mRNA.R-HSA-450385	0.0244507	0.0122939	-0.000269784	0.00311249	-0.0240763	0.00051795	0.000569237	0.00983994	0.0106961	0.0161497	0.0162883	0.0200871	0.00803187	0.0180798	-0.000811396	-0.0228348	0.0727852	0.0237595	0.0285139	0.00136476	0.0073488	-0.0156135	0.0162623	0.0261326	0.0700264	0.00462084	0.00604054	-0.00234328	0.00708953	0.0229499	0.00311684	-0.00301646	-0.00450501	0.00227244	0.012408	-0.0128767	0.00503477	0.00599595	0.0942646	-0.00136372	0.0159134	0.000720647	0.00630141	-0.00437837	-0.0155002	0.0371967	0.0141599	0.0115153	0.0877682
Tristetraprolin (TTP, ZFP36) binds and destabilizes mRNA.R-HSA-450513	0.0242949	0.0122297	-0.000321158	0.00289946	-0.0240462	0.000499868	0.000711715	0.0102624	0.0109985	0.0161093	0.0161801	0.0200685	0.00864632	0.018063	-0.000727445	-0.0229014	0.0724321	0.0240325	0.0282311	0.00152128	0.0071266	-0.0152919	0.0163082	0.026036	0.0700314	0.00445011	0.00625057	-0.00284955	0.00676696	0.0228769	0.00288665	-0.00269363	-0.00472087	0.0023797	0.0121851	-0.012842	0.00480226	0.00624055	0.0941112	-0.00137704	0.0156586	0.000547011	0.00619221	-0.00434389	-0.0157476	0.0373257	0.014306	0.0116523	0.0876214
Deadenylation of mRNA.R-HSA-429947	0.0426799	-0.00257906	0.0231981	0.00397832	-0.00779622	0.0164149	0.0260193	0.0387215	0.000442153	0.0393213	-0.0207714	0.0106986	0.0208758	0.018901	-0.00635682	0.0196283	0.00325276	0.0300408	0.015191	0.00294965	-0.00330203	-0.00150679	0.0334787	0.00394767	-0.0119538	-0.00802817	-0.000868202	0.0351038	0.00291849	0.0528214	0.0288534	0.0510201	-0.014229	-0.0351029	0.0574176	-0.0122051	0.0249842	0.0282951	-0.00556429	-0.0432539	0.0387223	0.023879	0.00296914	0.019236	0.00768175	0.0220313	-0.00154652	0.0475377	0.0224239
AUF1 (hnRNP D0) binds and destabilizes mRNA.R-HSA-450408	0.0379377	-0.0022925	0.0206205	0.00353628	-0.00692997	0.0145911	0.0231283	0.0344191	0.000393025	0.0349522	-0.0184635	0.00950983	0.0185562	0.0168009	-0.00565051	0.0174474	0.00289134	0.0267029	0.0135031	0.00262191	-0.00293513	-0.00133937	0.0297589	0.00350904	-0.0106256	-0.00713615	-0.000771735	0.0312034	0.00259421	0.0469523	0.0256475	0.0453512	-0.012648	-0.0312026	0.0510379	-0.010849	0.0222082	0.0251512	-0.00494603	-0.0384479	0.0344198	0.0212257	0.00263924	0.0170987	0.00682822	0.0195833	-0.00137468	0.0422558	0.0199323
Folding of actin by CCT-TriC.R-HSA-390450	0.0261378	0.042353	0.1151	0.0351087	-0.0631857	0.0644146	0.0543154	0.0746401	0.0499328	0.0160269	0.0185908	0.0397789	0.0292559	0.166012	-0.0229988	-0.00519491	0.0425458	0.00388238	0.177246	-0.0144534	0.0646356	-0.0510516	0.00577787	0.120852	0.0634155	0.0452901	-0.0170108	0.0229145	-0.0117258	0.0672582	-0.0256814	0.012195	0.0541885	-0.0226824	0.145943	-0.000952758	0.0107663	0.035599	0.0687366	-0.0208021	0.0372195	0.112434	0.0501989	-0.0262875	0.00249183	0.0209038	0.0945406	0.0402513	0.0621897
Cooperation of PDCL (PhLP1) and TRiC-CCT in G-protein beta folding.R-HSA-6814122	0.0234816	0.035387	0.0753438	0.0119231	-0.0315339	0.0294879	0.0317783	0.0322326	0.0354029	0.0196285	0.00679501	0.0200254	0.0151058	0.081294	-0.00174167	0.00571483	0.0276415	0.0149879	0.0991542	-0.00366292	0.0460716	-0.0159091	0.0112181	0.0726533	0.0466171	0.0237682	-0.00691607	0.0088318	0.0179427	0.0494593	-0.0100272	0.00689889	0.0297801	-0.00879711	0.0848294	0.00619321	0.0117074	0.0345772	0.0386569	0.000932333	0.022395	0.060803	0.0119581	-0.0136169	0.0195281	0.0139755	0.0541163	0.0184559	0.039972
Glycoprotein hormones.R-HSA-209822	0.0301035	-0.00562697	0.0151564	0.0174805	0.00921488	0.045737	0.00265168	0.0422641	-0.00847322	0.0612353	0.0351732	-0.0297485	0.0307349	0.0737012	0.00374977	0.0101027	-0.0337141	-0.00751391	-0.00697383	0.0395818	-0.0136821	0.0292928	0.0525993	0.0321568	0.0262831	-0.0182546	0.0743755	0.0432974	-0.0101028	0.0513996	-0.0240649	-0.00689077	0.0773521	0.00997999	0.00791591	0.0339611	0.021519	0.0109462	0.0467632	0.0163467	0.0307892	0.000590231	0.0232487	0.0364051	0.0278823	-0.0529526	0.0223351	-0.0389725	-0.0225604
Chaperonin-mediated protein folding.R-HSA-390466	0.0148824	0.0256418	0.0583446	0.0117983	-0.0280101	0.0282949	0.0248786	0.0317636	0.0271146	0.0123769	0.00685814	0.0176975	0.0126559	0.0733344	-0.00683103	0.000230439	0.0201956	0.00627201	0.0827898	-0.00623501	0.0346885	-0.0165671	0.00561307	0.0589718	0.0346333	0.019024	-0.00700721	0.00853823	0.00347754	0.0357734	-0.01251	0.00671405	0.0233734	-0.00987786	0.0702902	0.00107608	0.00622739	0.0224443	0.031686	-0.00717288	0.0170436	0.0522028	0.0164974	-0.0131273	0.00773814	0.00962722	0.0448476	0.0164495	0.0305945
Peptide hormone biosynthesis.R-HSA-209952	0.0290284	-0.00542601	0.0146151	0.0168562	0.00888578	0.0441035	0.00255698	0.0407547	-0.00817061	0.0590483	0.033917	-0.028686	0.0296372	0.071069	0.00361585	0.00974188	-0.03251	-0.00724555	-0.00672477	0.0381681	-0.0131935	0.0282466	0.0507207	0.0310083	0.0253445	-0.0176026	0.0717193	0.041751	-0.00974194	0.0495639	-0.0232054	-0.00664467	0.0745895	0.00962357	0.0076332	0.0327482	0.0207504	0.0105553	0.045093	0.0157629	0.0296895	0.000569151	0.0224184	0.0351049	0.0268865	-0.0510614	0.0215374	-0.0375807	-0.0217547
Cooperation of Prefoldin and TriC-CCT in actin and tubulin folding.R-HSA-389958	0.0096222	0.0216835	0.0537151	0.0152849	-0.030109	0.0332631	0.0242449	0.0372882	0.0250432	0.00843406	0.00831858	0.0195992	0.0126838	0.080819	-0.0128333	-0.00495847	0.0177756	-6.2741e-05	0.0828606	-0.0093228	0.0300984	-0.0199141	0.00205905	0.057798	0.0294946	0.0175922	-0.00790571	0.0108621	-0.00818999	0.0309101	-0.0171971	0.00750326	0.0228917	-0.0127491	0.0695067	-0.00355552	0.00160484	0.0162388	0.0326039	-0.0165065	0.0158335	0.0541602	0.0254481	-0.0144311	-0.000487948	0.00751841	0.0445638	0.0175212	0.0270542
Formation of the ternary complex, and subsequently, the 43S complex.R-HSA-72695	0.0194694	0.00298329	0.0143695	0.00463321	-0.011523	0.0224048	0.0227047	0.0217585	0.0287133	0.023178	0.016763	0.0314135	0.0146201	0.0444887	0.00304855	-0.0102145	0.0396787	0.0285728	0.018305	0.0060827	0.0121808	-0.0103713	0.0301786	0.0130529	0.0200765	-0.00137554	-0.000215756	0.0268688	0.0128985	0.048355	0.015442	0.0276409	-0.0103529	-0.0109554	0.0162897	-0.01478	0.0127311	0.0262074	0.0179008	-0.00938493	0.0385722	0.0231053	0.0218414	-0.00360563	-0.00329177	0.0284073	0.00435869	0.0280444	0.0196216
Protein folding.R-HSA-391251	0.0125407	0.0223163	0.050172	0.00998407	-0.0240406	0.0250124	0.0209729	0.0275874	0.0237475	0.0110157	0.00573138	0.0154052	0.0107696	0.0636474	-0.00603581	-0.000175975	0.0168808	0.00482642	0.0714466	-0.00577705	0.0299173	-0.0135812	0.00452529	0.0511665	0.0299999	0.0156322	-0.00580894	0.00762395	0.00240737	0.0308249	-0.0118011	0.00598599	0.0199154	-0.0092459	0.0608771	0.000374708	0.00473972	0.0191691	0.0276971	-0.00721094	0.014498	0.0450401	0.0146362	-0.0114446	0.00634402	0.00756111	0.0386189	0.0140166	0.0263357
Josephin domain DUBs.R-HSA-5689877	-0.0300693	0.0341129	-0.0191135	0.0582163	-0.00176249	-0.0387076	-0.00780035	-0.0477689	0.0261646	0.0144766	0.021159	0.0608378	-0.0713649	0.0225902	0.00292934	0.0337508	0.0643786	-0.0139472	0.0149884	0.0150207	0.00967886	-0.0504537	0.0099009	0.0621903	0.0214745	-0.0108613	0.0382067	0.0805325	0.0447603	0.0193508	0.0349268	0.0240285	0.01325	-0.00645908	0.0729106	0.007308	0.0291277	-0.0126993	-0.00885238	0.0304242	-0.00681818	0.04094	0.00974838	-0.0038688	-0.00770663	-0.0015212	-0.00327607	0.0224592	0.032659
Formation of tubulin folding intermediates by CCT-TriC.R-HSA-389960	0.0086648	0.0211371	0.051461	0.0144388	-0.0288264	0.032796	0.0228188	0.0362281	0.0240505	0.00819535	0.00769516	0.0186499	0.0114911	0.0779613	-0.0124993	-0.00534024	0.0163031	-0.000720825	0.0792968	-0.00961708	0.0288812	-0.0179542	0.00165271	0.0553136	0.0283743	0.0159405	-0.00759028	0.0104455	-0.00843014	0.0294032	-0.0177723	0.00740077	0.0212572	-0.0126828	0.0668817	-0.00418721	0.000637909	0.0150899	0.0312419	-0.0173951	0.0147571	0.0521739	0.0249283	-0.0144224	-0.000843198	0.00672051	0.0424095	0.0165635	0.0255829
Translation initiation complex formation.R-HSA-72649	0.0207097	0.0023906	0.0145722	0.00439803	-0.010758	0.0210252	0.0221122	0.0223741	0.0251775	0.0236684	0.0128936	0.028422	0.0145924	0.0405739	0.00212347	-0.00725835	0.0350194	0.0275951	0.0173307	0.00557882	0.0103813	-0.00920976	0.0292961	0.0117672	0.0165516	-0.00189345	-0.000263426	0.0265378	0.0115436	0.0468706	0.0159967	0.02858	-0.0102857	-0.012605	0.0191908	-0.013988	0.0132911	0.0253743	0.0151951	-0.0119296	0.0370951	0.0222792	0.0193778	-0.0015057	-0.00222268	0.0267627	0.00368344	0.0286344	0.0191042
L13a-mediated translational silencing of Ceruloplasmin expression.R-HSA-156827	0.0251914	0.00334495	0.0135211	0.00142019	-0.0127597	0.0225811	0.012645	0.0228642	0.0219572	0.0190478	0.0158057	0.0196742	0.0233426	0.0316079	0.0114678	-0.00665567	0.0399578	0.0239875	0.0183509	0.00126216	0.00485275	-0.0123108	0.0236267	0.016998	0.0345179	-0.00193419	0.00427606	0.0159757	0.00928247	0.0373161	0.0217027	0.0179616	-0.00598348	-0.00488061	0.0107562	-0.0075359	0.0120377	0.0214376	0.0331656	-0.00989903	0.035229	0.015064	0.0182059	0.0011583	0.000203707	0.0229479	0.00285023	0.0192582	0.0323078
Association of TriC-CCT with target proteins during biosynthesis.R-HSA-390471	0.0117858	0.0166828	0.0473063	0.0120559	-0.0254675	0.0261092	0.0204676	0.03226	0.0186964	0.00457686	0.00724898	0.014916	0.0137296	0.0669356	-0.00854423	-0.00216704	0.0160015	-0.00165175	0.074764	-0.00690462	0.0269655	-0.0213959	0.000180889	0.0507586	0.0276898	0.0205786	-0.00621774	0.00872333	-0.00793701	0.0265471	-0.0111153	0.00520332	0.0214708	-0.0095587	0.0615561	-0.000458751	0.00651371	0.0113237	0.0266827	-0.0082215	0.0141504	0.0470899	0.0200056	-0.0119358	-0.00180845	0.00892558	0.0392251	0.017463	0.0270288
Activation of the mRNA upon binding of the cap-binding complex and eIFs, and subsequent binding to 43S.R-HSA-72662	0.01874	0.00238739	0.0133904	0.00413163	-0.0101642	0.0198294	0.0205931	0.0204668	0.0243193	0.0216998	0.0130813	0.0271487	0.0134792	0.0386478	0.00224205	-0.00760095	0.033747	0.0257719	0.0162954	0.0053035	0.0101315	-0.00885569	0.0273132	0.0112544	0.0163531	-0.00159015	-0.000228657	0.0245989	0.011069	0.0437201	0.0145982	0.0260972	-0.00951561	-0.0111336	0.016832	-0.0131541	0.0120989	0.0236777	0.0148514	-0.0102375	0.0346938	0.0208184	0.0186388	-0.00202964	-0.0023775	0.0252066	0.00360601	0.0262537	0.0177934
Ribosomal scanning and start codon recognition.R-HSA-72702	0.0169706	0.00262448	0.0125593	0.00407729	-0.010078	0.0195365	0.0198179	0.0189905	0.0251239	0.0202502	0.014659	0.0274754	0.0127318	0.0388936	0.00263306	-0.00894499	0.0347086	0.0249895	0.0159988	0.00532027	0.0106623	-0.00911677	0.0263575	0.0114527	0.0175754	-0.0011913	-0.000195089	0.0235119	0.0112679	0.0422114	0.0135082	0.0241584	-0.00905748	-0.00957298	0.0142665	-0.012881	0.0111325	0.0229263	0.0155989	-0.00816977	0.0336939	0.0202135	0.0190989	-0.00314919	-0.00288408	0.0248099	0.0038303	0.0245147	0.0171833
Eukaryotic Translation Initiation.R-HSA-72613	0.0193582	0.00307748	0.0123173	0.00289493	-0.0109641	0.0201737	0.0160583	0.0195582	0.023463	0.0186496	0.0153183	0.0235775	0.0164717	0.0349183	0.00635612	-0.00827479	0.0364971	0.0236547	0.0166331	0.00348533	0.00815337	-0.0103098	0.024134	0.0136132	0.0248383	-0.00137008	0.00170846	0.0193045	0.0102321	0.0385805	0.0161814	0.0202114	-0.00737164	-0.00679163	0.011526	-0.0102493	0.0107995	0.0215015	0.0229948	-0.00794035	0.0330945	0.0173482	0.0182766	-0.00167352	-0.00166189	0.023231	0.00341606	0.0209893	0.0230895
Cap-dependent Translation Initiation.R-HSA-72737	0.0191733	0.00305358	0.0123247	0.0029844	-0.0108953	0.0201074	0.0163241	0.0195006	0.0235644	0.0187496	0.0152517	0.0238377	0.0161762	0.0351773	0.00607266	-0.00831638	0.0363456	0.0237353	0.0165887	0.00361596	0.00832909	-0.0102136	0.024273	0.0134495	0.0243002	-0.00136064	0.00156907	0.0195937	0.0102997	0.0388207	0.0159739	0.0204849	-0.00748984	-0.00699257	0.0117258	-0.0104363	0.0108102	0.0215951	0.0224479	-0.00795572	0.0331112	0.0175473	0.0183087	-0.00177728	-0.00174501	0.0233257	0.00344437	0.0212276	0.0226621
Translation.R-HSA-72766	0.0206533	0.00342238	0.0118571	0.00185098	-0.0115455	0.0204673	0.0125361	0.0193587	0.0219788	0.0168864	0.016167	0.0202609	0.0193241	0.0313762	0.00960783	-0.00792	0.0376804	0.0221947	0.0168004	0.00200976	0.00617596	-0.0113143	0.0219518	0.0150975	0.0307081	-0.00158521	0.00322671	0.0154544	0.00930924	0.0349567	0.0179136	0.0162526	-0.00575488	-0.00388674	0.008669	-0.00799853	0.0102131	0.0198826	0.0287809	-0.00716644	0.0321794	0.0145907	0.0176038	-0.000802835	-0.000781815	0.0217082	0.00301717	0.0175273	0.0272309
Metabolism of proteins.R-HSA-392499	0.0203777	0.00336761	0.0117862	0.00191768	-0.0113927	0.0202715	0.0126971	0.019189	0.0218925	0.0168676	0.0159684	0.0203461	0.0189202	0.0313846	0.00928885	-0.007877	0.037237	0.0221011	0.0166309	0.00211396	0.00629878	-0.0111199	0.0219158	0.014832	0.0299631	-0.00154944	0.00308928	0.0156067	0.00930702	0.0349358	0.0175928	0.016398	-0.0058055	-0.00405195	0.00880211	-0.00809722	0.010165	0.0198372	0.0280699	-0.00713685	0.0319634	0.0146727	0.017503	-0.000863926	-0.0008447	0.0216208	0.00302281	0.0176381	0.0266466
Formation of a pool of free 40S subunits.R-HSA-72689	0.0214075	0.00334357	0.0111117	0.00074061	-0.011645	0.0204764	0.0095244	0.0190965	0.0203265	0.0149877	0.0165025	0.017079	0.0214657	0.0277996	0.0120886	-0.00748616	0.0377554	0.0202649	0.0163679	0.000638298	0.00430603	-0.0115721	0.0196547	0.0160242	0.0346749	-0.00132678	0.00447184	0.0117796	0.00839946	0.0310744	0.018941	0.0126788	-0.00431785	-0.00164559	0.00552447	-0.00590773	0.00955857	0.0179366	0.0332323	-0.00638736	0.0305441	0.0119686	0.0168464	4.02242e-06	-0.000107498	0.0199274	0.00265379	0.0142207	0.0298885
Prefoldin mediated transfer of substrate to CCT-TriC.R-HSA-389957	0.00662254	0.0181236	0.0428668	0.0117007	-0.0244049	0.0275116	0.019106	0.0307212	0.0210425	0.0072071	0.00670459	0.0164626	0.010231	0.0660112	-0.0113466	-0.00489543	0.0136203	-0.000527802	0.0662592	-0.00828727	0.0238956	-0.0146164	0.00156954	0.0470801	0.0232664	0.0127877	-0.00628259	0.0086898	-0.00760878	0.0245895	-0.0156059	0.00697208	0.0174507	-0.0110494	0.0560205	-0.00395419	0.000120186	0.0132827	0.0262644	-0.015769	0.0120591	0.0439668	0.0209504	-0.0122107	-0.00103323	0.00504017	0.036186	0.0134395	0.0206012
GTP hydrolysis and joining of the 60S ribosomal subunit.R-HSA-72706	0.0185181	0.00294568	0.010311	0.00130812	-0.0102938	0.0182741	0.0103241	0.0172123	0.019296	0.0144553	0.0146484	0.0172927	0.0178342	0.0270978	0.00925452	-0.00707073	0.0337394	0.0192001	0.0147599	0.00138858	0.00502579	-0.0101844	0.0189014	0.0138354	0.0285437	-0.00115221	0.00323559	0.0127429	0.00808433	0.0299242	0.0162516	0.0134462	-0.00474261	-0.0028416	0.00656847	-0.00645531	0.00893862	0.0171469	0.0269668	-0.00601114	0.0281557	0.0122957	0.0156638	-0.000530716	-0.000589276	0.018838	0.00265423	0.0146483	0.0249742
SUMOylation of immune response proteins.R-HSA-4755510	-0.0647388	-0.0359706	-0.0198772	-0.0263978	0.000332708	0.0684996	-0.00233112	-0.0239477	-0.0387424	-0.00996723	-0.012925	-0.012672	-0.0147575	-0.00163547	-0.00395392	-0.0219042	-0.0149003	-0.0309888	-0.00959844	0.00850139	-0.0207122	-0.0184165	-0.0280132	-0.0157836	-0.0377133	0.014537	-0.0278275	-0.0463929	-0.0395186	0.0166628	-0.0102692	0.010693	0.00440561	-0.0163212	-0.0389058	-0.0141053	0.00159987	-0.0540253	0.0156418	-0.0224068	-0.0190213	-0.00914012	-0.00813771	-0.0143255	-0.0200928	0.0229236	-0.0160561	-0.0168835	-0.00797297
Translocation of caspase-3 to the nucleus.R-HSA-211219.4	-0.110943	-0.0568602	-0.0961792	-0.0495044	-0.00398176	-0.116503	-0.101372	-0.120615	-0.0167573	-0.0180662	-0.0282698	0.0110097	-0.110603	-0.093802	-0.0579226	-0.0404809	-0.15716	-0.0072919	-0.120594	-0.00888093	-0.0433425	-0.130264	-0.0698665	-0.0995921	-0.0441479	0.0101409	-0.0612959	-0.12292	-0.1161	-0.16073	-0.0421313	0.0634414	-0.113493	-0.0536734	-0.0985728	-0.0287124	-0.0890029	-0.0350833	-0.172984	-0.0260763	-0.0805198	-0.13285	-0.136168	-0.0209229	-0.107311	-0.0719709	-0.00789567	-0.0329611	-0.136729
Release of Cytochrome c from mitochondria.R-HSA-114284.7	-0.108047	-0.120771	-0.0970051	-0.107356	-0.0403321	-0.0838634	-0.0344806	-0.10722	-0.0838407	-0.0720697	-0.0714595	-0.113522	-0.0930132	-0.112529	-0.0396276	-0.0534952	-0.101597	-0.0526642	-0.133905	-0.0328334	-0.081426	-0.0450875	-0.09654	-0.129587	-0.123525	-0.0882965	-0.0885071	-0.0627807	-0.0946651	-0.110855	-0.0961776	-0.0598111	-0.105849	-0.0285524	-0.0844527	-0.105672	-0.0564645	-0.0972519	-0.145913	-0.0886195	-0.0957009	-0.103312	-0.112805	-0.0900639	-0.0775975	-0.0462692	-0.090542	-0.072411	-0.108044
Caspase-mediated cleavage of cytoskeletal proteins.R-HSA-264870	-0.0732495	-0.0632571	-0.0463937	-0.0822027	-0.0858597	-0.124456	-0.089689	-0.122359	-0.124129	-0.06835	-0.0976948	-0.0806458	-0.0564572	-0.1286	-0.0965499	-0.0581836	-0.080112	-0.0576403	-0.0821178	-0.053009	-0.0781105	-0.11616	-0.111323	-0.109994	-0.0896644	-0.0940929	-0.085014	-0.0895905	-0.115083	-0.0737931	-0.0619715	-0.0637894	-0.10221	-0.0726473	-0.0566992	-0.0655476	-0.0729272	-0.0524044	-0.0901181	-0.0550395	-0.0959601	-0.106612	-0.0958263	-0.0694895	-0.0792089	-0.0717387	-0.071291	-0.0759652	-0.0704563
betaKlotho-mediated ligand binding.R-HSA-1307965	0.0667724	0.48939	-0.0015002	0.327294	-0.110411	0.276853	0.210486	0.296771	-0.0137891	-0.0996012	0.00319367	-0.356763	0.299994	0.697891	-0.408665	0.0246728	0.345617	-0.0113497	0.218871	0.0531985	0.239277	-0.324805	0.41449	0.0815353	0.359613	0.195547	0.281503	0.478948	0.317581	0.427315	0.396117	-0.152767	0.366545	0.166277	-0.0822404	0.276776	-0.0575283	0.174384	0.492611	-0.194289	0.149577	0.205431	0.318029	0.141444	0.251108	0.269915	0.432879	0.292282	-0.0393054
Competing endogenous RNAs (ceRNAs) regulate PTEN translation.R-HSA-8948700	0.126376	0.0436736	0.0727854	0.0597127	-0.0146824	0.0458408	0.0335124	0.1503	0.0964499	0.0508227	0.0214113	0.0479692	0.0871011	0.0305981	0.219421	0.0986424	0.0359195	0.243935	-0.149451	-0.0682741	0.137724	0.0544068	0.0887619	-0.0992626	-0.00997652	0.0026353	0.107567	0.0525013	0.0229107	0.036603	0.0669867	0.168973	0.0242894	0.071237	0.166821	0.0536202	0.137145	0.220891	-0.0618725	0.0835098	-0.00180739	0.0614709	0.080653	0.138704	0.0440659	0.029632	0.137993	0.218655	-0.00605444
FGFR4 ligand binding and activation.R-HSA-190322	0.0266455	0.200179	0.0018833	0.136487	-0.0448568	0.112511	0.0852941	0.119795	-0.00278804	-0.0393874	-0.000199044	-0.145779	0.121001	0.282733	-0.166858	0.0107427	0.143085	-0.000795858	0.089432	0.0244484	0.0935564	-0.133111	0.168335	0.0338957	0.146185	0.0794167	0.113994	0.196581	0.127297	0.172973	0.161709	-0.0608379	0.148215	0.0676455	-0.0340681	0.112326	-0.0235473	0.0724399	0.200058	-0.0765313	0.0595337	0.08293	0.129835	0.0611873	0.104309	0.111429	0.176731	0.122409	-0.0159964
Regulation of PTEN mRNA translation.R-HSA-8943723	0.110179	0.038114	0.0634995	0.0521175	-0.0128097	0.0399371	0.0292229	0.131079	0.0840682	0.04428	0.0186627	0.04181	0.0759648	0.026659	0.191416	0.0861326	0.0312764	0.212846	-0.130416	-0.0595604	0.120124	0.0474722	0.0774161	-0.086681	-0.00883478	0.00232552	0.0938457	0.045888	0.0200288	0.0319233	0.058453	0.147429	0.0211925	0.062146	0.145546	0.0467475	0.119647	0.192719	-0.0540452	0.0728247	-0.00159809	0.0536407	0.0703744	0.121009	0.0384617	0.0258468	0.120391	0.190772	-0.00534164
Signaling by PDGF.R-HSA-186797	0.209628	0.00701319	0.0759366	-0.0829464	-0.0265128	0.11356	0.00621536	0.0605459	-0.00468402	0.199778	0.0579919	-0.0173039	0.146223	0.225681	-0.037697	0.118442	0.0780955	-0.0230045	0.0843737	0.0362778	0.0193294	-0.00623301	0.0527575	0.0879688	-0.105344	0.0505614	0.127896	0.0351536	-0.122941	0.0484548	-0.0454599	-0.0245683	0.230406	-0.0188287	0.0717035	0.0428176	0.0813676	0.0613804	0.127824	0.0409892	0.0141704	0.0237236	0.10845	0.123141	0.194683	-0.0429792	0.0162847	0.0472278	0.0498055
Downstream signal transduction.R-HSA-186763	0.18838	0.00786244	0.0676275	-0.0756602	-0.0249652	0.100034	0.00512058	0.0535207	-0.00698743	0.17955	0.0518146	-0.0155701	0.129115	0.203344	-0.0328612	0.104709	0.0690417	-0.0189303	0.074422	0.0307933	0.0161236	-0.00651231	0.0454509	0.0772832	-0.0960542	0.0464978	0.115319	0.0309631	-0.110355	0.0425658	-0.039666	-0.0216071	0.203908	-0.0166455	0.0619822	0.0377599	0.0723264	0.0563483	0.11283	0.0369389	0.00988106	0.0200859	0.0955985	0.108369	0.172235	-0.0402146	0.0132233	0.0402001	0.0423694
Pre-NOTCH Transcription and Translation.R-HSA-1912408	0.0768387	0.0261536	0.0439473	0.0353406	-0.00869698	0.0277261	0.0197901	0.0917074	0.0577804	0.0303906	0.0128722	0.028384	0.0534147	0.0178253	0.133442	0.0597719	0.0212624	0.146849	-0.0903953	-0.041763	0.0834209	0.0329841	0.0531291	-0.0599258	-0.00557672	0.00217404	0.0655495	0.0318224	0.0129373	0.0215296	0.04063	0.102632	0.0144058	0.0431257	0.101292	0.032703	0.0838312	0.133009	-0.0380269	0.0506837	-0.0014805	0.0374375	0.0485767	0.0838463	0.0259986	0.0181396	0.08371	0.132878	-0.00347902
MAPK6-MAPK4 signaling.R-HSA-5687128	0.0817047	0.0216217	0.0168124	0.0307853	-0.0453755	0.0245056	-0.00613745	0.0808533	0.0196079	0.0199964	0.0317315	0.0375637	0.0383831	0.0613112	0.0651386	0.0438194	0.02956	0.0838447	-0.0422462	-0.0138829	0.0880715	0.000671202	0.0972451	-0.00459892	0.0293365	0.0207339	0.0408562	0.0294186	0.043481	-0.0283394	0.0667933	0.0690915	0.0106208	0.0520395	0.0599714	0.0889767	0.0537927	0.0804036	-0.0476095	0.0379264	0.021539	0.106857	0.0707902	0.0279081	-0.00839645	0.0702427	0.103595	0.101579	0.0185997
Antagonism of Activin by Follistatin.R-HSA-2473224	0.0223451	0.0223244	0.0623744	0.0105228	0.0694486	0.0186693	0.0177873	0.0332647	-0.00395134	0.129782	0.00686581	-0.0244829	0.0514213	0.0311109	-0.06259	0.0887944	-0.0401007	0.0377672	0.0435441	0.0965579	-0.0528616	0.0323605	0.0105929	0.122645	0.125618	-0.0931765	0.0831643	0.122851	-0.0168367	0.122752	-0.0340985	0.0469545	0.0749772	-0.0130135	0.11988	0.00766237	0.0683673	0.0958224	0.0201225	0.0088931	0.00276051	0.0394294	-0.00109019	0.0928198	0.133664	-0.055982	0.0752114	0.0436182	0.0636593
Binding of TCF-LEF:CTNNB1 to target gene promoters.R-HSA-4411364	0.0750076	0.0143234	-0.0102168	0.0221308	-0.0727036	0.0184289	-0.0292818	0.0612711	-0.0181634	0.00717193	0.0442229	0.0403507	0.0201776	0.0920627	-0.00454687	0.0233044	0.032733	0.0151809	0.00684637	0.0125315	0.0811672	-0.0287688	0.124035	0.0459061	0.0574174	0.0355644	0.0136606	0.0230531	0.0651358	-0.0703337	0.0818258	0.0299647	0.00509714	0.0532555	0.0148687	0.128534	0.0203165	0.0216842	-0.0504744	0.0211339	0.0390756	0.155848	0.0811588	-0.0266343	-0.0392491	0.108397	0.108175	0.0601935	0.0364919
PTEN Regulation.R-HSA-6807070	0.0663253	0.0257084	0.0343812	0.0264681	-0.0122433	0.0286134	0.0142122	0.0664632	0.0376845	0.0276423	0.0106857	0.0266344	0.0430557	0.0189516	0.111867	0.0397562	0.0209987	0.10957	-0.0621084	-0.0265579	0.0613478	0.0250536	0.0378517	-0.0404297	0.0119023	0.00339274	0.0531651	0.0236994	0.0102221	0.0227579	0.0299372	0.0733083	0.0156723	0.0357756	0.0764825	0.0201669	0.0596528	0.0997318	-0.012214	0.0398649	0.00175394	0.0211679	0.0373625	0.0656105	0.0175907	0.0251233	0.0618175	0.0990409	0.010854
Pre-NOTCH Expression and Processing.R-HSA-1912422	0.0610718	0.020787	0.0349295	0.0280889	-0.00691241	0.0220368	0.0157293	0.0728895	0.0459242	0.0241546	0.0102309	0.0225597	0.0424543	0.0141677	0.10606	0.047507	0.0168995	0.116716	-0.0718466	-0.0331934	0.0663034	0.026216	0.0422273	-0.0476294	-0.00443241	0.00172794	0.0520991	0.0252926	0.0102827	0.0171118	0.0322929	0.0815725	0.0114498	0.0342765	0.0805072	0.0259925	0.0666295	0.105717	-0.030224	0.0402837	-0.00117671	0.0297555	0.038609	0.0666415	0.0206638	0.0144175	0.0665332	0.105612	-0.00276514
MET activates PTK2 signaling.R-HSA-8874081	0.125352	0.0549344	0.0711245	-0.0143834	0.0345504	-0.016937	-0.00383018	0.0111235	0.0932435	0.0394643	-0.0127995	0.057099	0.0878999	0.0104449	0.131832	0.0681294	-0.0769564	0.143749	-0.0747145	0.0582736	-0.00381695	0.0210502	0.0926278	-0.049447	-0.0665466	-0.0076206	0.0544124	0.0104192	-0.0233104	0.0339662	0.117674	0.0583498	-0.0153598	0.0428658	0.100671	0.0376422	0.043316	0.0493966	-0.0257004	0.129762	-0.00241332	-0.000807747	0.0253453	0.0480536	0.0554542	0.00475335	0.0101248	0.0299538	-0.0671606
Phospholipase C-mediated cascade; FGFR4.R-HSA-5654228	0.0133697	0.0978298	-0.000353333	0.065495	-0.0221104	0.0554202	0.042076	0.0593555	-0.00279926	-0.0199274	0.000642784	-0.0714	0.0599757	0.139606	-0.0817122	0.0049336	0.0691621	-0.00232528	0.0437705	0.010589	0.047798	-0.0649604	0.0828395	0.0163055	0.0719666	0.0390502	0.0562836	0.0958239	0.0635308	0.0854761	0.0791758	-0.0306187	0.07327	0.0332515	-0.0164555	0.0553314	-0.0115042	0.0348195	0.0985964	-0.0389168	0.0299421	0.0410355	0.0636768	0.0283021	0.050259	0.0540235	0.086522	0.0583959	-0.00784612
PIP3 activates AKT signaling.R-HSA-1257604	0.062013	0.0237702	0.0295815	0.0286127	-0.0109385	0.022514	0.0107333	0.0610279	0.0401204	0.0252831	0.0104463	0.0283963	0.0398403	0.0220756	0.100662	0.0408967	0.0256959	0.101965	-0.0605653	-0.0253419	0.060094	0.025704	0.0380262	-0.0342339	0.0117312	0.00365643	0.0487576	0.0254047	0.01265	0.0204325	0.0315976	0.068615	0.0151081	0.0329777	0.0765755	0.0230003	0.0562222	0.0941888	-0.011003	0.0368221	0.0031016	0.0239654	0.0367631	0.0610119	0.0150836	0.0231262	0.0626473	0.0948259	0.00878356
Intracellular signaling by second messengers.R-HSA-9006925	0.061782	0.0236825	0.0294749	0.0285063	-0.0108985	0.0224345	0.0106952	0.0608046	0.0399706	0.0251894	0.0104081	0.0282883	0.0396931	0.0219938	0.100286	0.0407465	0.0256024	0.101584	-0.060337	-0.0252475	0.0598721	0.0256093	0.0378819	-0.0341052	0.0116873	0.00364297	0.0485788	0.0253098	0.0126064	0.0203562	0.0314807	0.0683591	0.0150515	0.032858	0.07629	0.0229157	0.0560156	0.0938393	-0.0109633	0.0366862	0.00309169	0.0238764	0.0366298	0.0607858	0.0150277	0.023041	0.0624151	0.0944701	0.00874869
FRS-mediated FGFR4 signaling.R-HSA-5654712	0.0117341	0.0858613	-0.000310106	0.0574823	-0.0194054	0.0486401	0.0369284	0.0520939	-0.0024568	-0.0174894	0.000564145	-0.0626649	0.0526383	0.122527	-0.0717155	0.00433002	0.0607008	-0.0020408	0.0384156	0.00929358	0.0419504	-0.0570132	0.0727048	0.0143107	0.0631622	0.0342728	0.0493979	0.0841008	0.0557584	0.0750189	0.0694894	-0.0268728	0.0643061	0.0291835	-0.0144424	0.0485622	-0.0100968	0.0305596	0.0865341	-0.0341557	0.026279	0.0360152	0.0558865	0.0248396	0.0441103	0.0474143	0.0759369	0.0512517	-0.00688622
WNT mediated activation of DVL.R-HSA-201688	-0.0298171	0.0483224	0.050555	0.0178609	-0.0630935	-0.00785332	-0.0122942	-0.039953	-0.0116462	0.0294517	0.029127	0.0324868	-0.0227205	0.0107567	-0.0389212	-0.00432505	0.103045	0.065643	0.0824601	-0.00398429	0.0650572	0.0698549	-0.0124334	0.0259476	0.185212	-0.00449579	0.0351557	0.0350202	0.113319	0.0571543	0.0357397	-0.009398	0.00318147	0.0798173	0.0452115	-0.00762712	0.00681552	0.0835046	0.0298527	0.000374797	0.0802141	0.0529148	-0.0502196	-0.042167	0.0702379	0.0930637	0.0379436	-0.0161291	0.151352
Downstream signaling of activated FGFR4.R-HSA-5654716	0.0114859	0.0840229	-0.00029741	0.0562498	-0.0189845	0.0475993	0.036138	0.0509756	-0.00240517	-0.0171113	0.000551198	-0.0613284	0.0515139	0.119901	-0.0701794	0.00424181	0.0593958	-0.00199954	0.0375893	0.00909849	0.0410493	-0.0557913	0.0711495	0.0140019	0.0618044	0.0335413	0.0483414	0.0823015	0.0545632	0.0734166	0.0679998	-0.0262974	0.0629308	0.0285611	-0.014131	0.0475191	-0.00987937	0.0299086	0.0846783	-0.0334272	0.025717	0.0352416	0.0546888	0.0243097	0.0431669	0.0463973	0.0743128	0.0501569	-0.00674512
Signaling by FGFR4.R-HSA-5654743	0.0112198	0.0824894	-8.71742e-05	0.0554183	-0.0186083	0.0466603	0.0354151	0.0499148	-0.00212927	-0.01669	0.000421804	-0.0601832	0.0504376	0.117482	-0.0688717	0.0042149	0.0584359	-0.00165021	0.0368934	0.0091513	0.0399654	-0.0547881	0.0697584	0.0137886	0.0605925	0.0328903	0.0473664	0.0808391	0.0533546	0.0719241	0.0667353	-0.0256744	0.0616471	0.0280084	-0.0139047	0.0465818	-0.0096998	0.0294564	0.0829999	-0.0325722	0.0251108	0.034517	0.0536545	0.0241241	0.0424948	0.0456206	0.0729319	0.0494714	-0.00661661
SHC-mediated cascade:FGFR4.R-HSA-5654719	0.0112456	0.0822868	-0.000297196	0.0550892	-0.0185976	0.0466151	0.035391	0.0499252	-0.00235452	-0.0167613	0.000540659	-0.0600561	0.0504469	0.117426	-0.0687299	0.00414976	0.0581737	-0.00195584	0.0368163	0.00890668	0.040204	-0.0546396	0.0696781	0.0137149	0.0605327	0.032846	0.0473414	0.0805995	0.0534371	0.0718958	0.0665965	-0.025754	0.061629	0.0279685	-0.0138411	0.0465405	-0.00967642	0.0292874	0.0829316	-0.0327338	0.025185	0.0345159	0.0535599	0.0238055	0.0422739	0.0454404	0.0727755	0.049118	-0.00659954
Regulation of RAS by GAPs.R-HSA-5658442	0.0574172	-0.0319638	0.0326771	0.0774578	0.0364573	0.0235223	0.0392787	0.00679588	-0.000571542	0.0314923	0.061568	-0.0643357	0.0213413	0.0378648	-0.0504126	0.0656083	0.0255108	0.0290147	0.0190441	0.0186864	0.0619195	-0.052582	0.0260496	0.0132368	0.00284096	-0.0622668	0.0426536	0.0179859	0.0910192	0.0692865	0.0320881	0.032118	0.067554	0.0252012	0.129293	0.0330678	-0.0494647	0.00575722	0.0406443	0.0327283	0.0134423	0.0114197	-0.0157575	0.0624881	0.10236	0.0937599	0.0531594	0.0444748	-0.0244048
Negative regulation of TCF-dependent signaling by DVL-interacting proteins.R-HSA-5368598	-0.0266224	0.043145	0.0451384	0.0159472	-0.0563335	-0.00701189	-0.0109769	-0.0356723	-0.0103984	0.0262961	0.0260063	0.029006	-0.0202862	0.00960418	-0.0347511	-0.00386165	0.0920046	0.0586099	0.0736251	-0.0035574	0.0580868	0.0623704	-0.0111012	0.0231675	0.165368	-0.0040141	0.031389	0.0312681	0.101178	0.0510306	0.0319104	-0.00839107	0.0028406	0.0712654	0.0403674	-0.00680993	0.00608529	0.0745577	0.0266542	0.00033464	0.0716197	0.0472453	-0.0448389	-0.0376491	0.0627124	0.0830926	0.0338782	-0.014401	0.135136
PI-3K cascade:FGFR4.R-HSA-5654720	0.010295	0.0752433	-0.000248393	0.050367	-0.0169848	0.0426278	0.0323626	0.0456402	-0.00215674	-0.0153124	0.000491029	-0.0549354	0.0461391	0.107365	-0.0628444	0.00381192	0.0531738	-0.00179779	0.0336503	0.00815932	0.0367512	-0.0499582	0.063719	0.0125319	0.0553304	0.0300433	0.0432939	0.073706	0.0488579	0.0657569	0.0608892	-0.0235496	0.0563595	0.0255839	-0.0126483	0.042544	-0.00884348	0.0267931	0.0758211	-0.0299428	0.0230319	0.0315518	0.0489708	0.0217752	0.0386596	0.0415439	0.0665533	0.0449237	-0.00605912
MET promotes cell motility.R-HSA-8875878	0.0911921	0.0420462	0.0551076	-0.0116276	0.0288727	-0.0177765	0.000231914	0.004081	0.0684563	0.0293272	-0.00815571	0.0397116	0.0616782	0.00431607	0.0953334	0.0512487	-0.0526055	0.101513	-0.052513	0.0426267	-0.00171191	0.0154351	0.0652587	-0.0304619	-0.0455734	-0.0026897	0.0384167	0.00514969	-0.0176293	0.0216585	0.0867764	0.044896	-0.00960905	0.0315932	0.0717036	0.0285799	0.0327009	0.0402825	-0.0201803	0.096831	-0.00670574	0.00150943	0.0172493	0.0358209	0.0432655	0.00464266	0.00613178	0.0212647	-0.0464301
NR1H3 & NR1H2 regulate gene expression linked to cholesterol transport and efflux.R-HSA-9029569	0.0403963	0.0137638	0.0233856	0.0175103	-0.00143403	0.0135365	0.010013	0.0482235	0.027011	0.0152454	0.00646008	0.0126518	0.0276422	0.0105115	0.0676997	0.0326388	0.0109118	0.0743771	-0.0459508	-0.0188629	0.0425618	0.0159738	0.0266513	-0.0293899	-0.00458712	0.00304471	0.0337884	0.015577	0.00937197	0.0142958	0.0226801	0.053102	0.00582601	0.0226731	0.050456	0.0163837	0.0433835	0.0679938	-0.0201745	0.0272726	-0.00066848	0.0194548	0.0227103	0.0427909	0.0153625	0.0106731	0.0422489	0.0662358	-0.00128151
Signaling by Activin.R-HSA-1502540	0.0120845	0.00838097	0.0283663	0.00542248	0.0342761	0.0110818	0.00930607	0.0173201	-0.00415688	0.0611551	0.00701253	-0.0147237	0.0256227	0.0125308	-0.0294405	0.0429488	-0.0187128	0.0176569	0.0198479	0.0466709	-0.0223828	0.0161216	0.00861289	0.0606811	0.0623123	-0.0399988	0.0416976	0.0616773	-0.00816204	0.0611772	-0.0174384	0.0223609	0.0405704	-0.0022497	0.0601724	0.00399128	0.0348121	0.0461622	0.0106866	0.00245087	0.00561465	0.0215549	0.000529003	0.0462103	0.064143	-0.0276156	0.0363058	0.0207566	0.0295704
Repression of WNT target genes.R-HSA-4641265	0.036889	0.00704427	-0.00502467	0.010884	-0.0357558	0.00906341	-0.0144009	0.0301333	-0.00893281	0.00352718	0.021749	0.0198446	0.0099234	0.0452767	-0.00223617	0.0114612	0.0160982	0.00746601	0.00336707	0.00616304	0.0399183	-0.0141486	0.0610007	0.0225768	0.0282381	0.0174907	0.00671835	0.0113376	0.032034	-0.0345903	0.0402422	0.0147367	0.00250679	0.0261912	0.00731248	0.0632137	0.00999171	0.0106643	-0.0248235	0.0103937	0.0192175	0.0766467	0.0399142	-0.0130989	-0.0193028	0.0533099	0.0532008	0.0296034	0.0179468
G alpha (z) signalling events.R-HSA-418597	0.00961312	0.0333856	0.0222902	0.0219636	0.0218239	-0.0134524	-0.00873496	0.0224526	-0.0203203	0.0145958	-0.00456514	0.00386549	0.0443403	0.0316941	-0.00860939	0.0370355	-0.00458742	-0.0232272	0.0442831	0.012975	0.0192879	0.0122638	-0.0215729	0.00430288	0.0568861	0.00225652	0.0418614	0.0244101	0.0601594	0.0756772	-0.0102296	-0.0280287	0.0312593	0.0037933	-0.0178609	-0.0123785	0.0344765	-0.00462247	0.0716399	0.039859	0.0138398	0.017791	0.0201944	0.0243297	0.0177098	0.0172099	0.00285545	0.0442454	0.032892
Negative regulation of NOTCH4 signaling.R-HSA-9604323	0.0355617	0.00446575	0.0298949	0.0236569	-0.0352216	-0.0516308	0.0499963	0.00290959	0.0764372	0.0395294	-0.00172447	0.0869196	0.0183132	0.0109452	-0.0589536	-0.00608646	0.0814882	0.0895098	0.0482799	0.0452588	-0.00973765	-0.0253583	0.0550783	0.0143315	-0.0107843	0.000361342	0.0247983	0.00504945	0.0267131	0.0396731	0.036174	0.0559541	-0.0568519	-0.0317198	0.060041	0.00263727	0.0506206	0.057007	0.00171545	-0.00375093	0.0470332	0.0425724	-0.00035332	0.0311597	-0.00997989	0.015278	0.0187668	0.0359186	0.0255429
NR1H2 and NR1H3-mediated signaling.R-HSA-9024446	0.0308007	0.0104741	0.0176576	0.0132208	-0.000974697	0.0102718	0.00798505	0.0370999	0.0199053	0.011739	0.00458061	0.00938836	0.0212444	0.00774686	0.0519916	0.025184	0.00810405	0.056907	-0.0356191	-0.0143422	0.032288	0.0123516	0.0202142	-0.0230429	-0.00411802	0.002606	0.0260009	0.0115056	0.00688402	0.0109517	0.0175597	0.0407566	0.00419598	0.0173524	0.0384168	0.0122734	0.0333483	0.0518767	-0.0160099	0.0209596	-0.000494561	0.0144294	0.0170378	0.0329045	0.0119111	0.007995	0.032295	0.0506157	-0.00148452
Chemokine receptors bind chemokines.R-HSA-380108	-0.00180852	0.00387802	-0.00324019	0.00850619	0.0181046	0.0336727	0.00196169	0.0268516	0.0364952	0.0139635	0.0415805	-0.00362887	-0.0120018	0.0288642	0.000633678	0.0600955	0.0233129	-0.00965602	0.024543	-0.00316311	0.0208734	-0.030023	0.00834818	0.00753858	-0.0330238	-0.00435091	0.00323275	0.00523919	0.0271092	0.00502618	-0.00356155	0.0336223	0.0423628	0.0363378	0.0507015	0.0243694	0.00228214	0.0149835	0.0404508	0.031729	0.0147032	0.0538336	-0.00455594	0.016829	0.0224811	0.0188487	0.0342171	0.0257372	0.00280502
Estrogen-stimulated signaling through PRKCZ.R-HSA-9634635	0.0208055	0.0330227	0.0103621	0.0179787	-0.00758179	-0.0469521	0.00257684	-0.00434345	0.00463174	0.021682	0.0480559	0.0193318	-0.0290605	-0.0183189	-0.0210828	0.0212396	0.0196075	0.0355506	0.0470358	-0.011573	0.0856558	0.0228209	0.0415021	0.0340235	0.0646512	0.0362832	0.0178344	0.0432252	0.0849775	0.0835947	0.0215258	-0.00680237	0.00277921	0.0269932	0.0198058	0.0429974	0.00929507	0.0414601	-0.0120266	0.0175409	0.0616078	0.00104918	-0.0347845	-0.0594046	0.0238157	-0.0154876	0.00927384	0.0125452	0.00240306
Adrenoceptors.R-HSA-390696	-0.00342933	0.0285857	0.00933184	0.0320943	0.0214819	-0.0162298	-0.0145476	0.0278464	-0.0299059	0.00772964	-0.00257859	0.00634541	0.0431846	0.0388907	-0.0272353	0.0343402	-0.00798828	-0.0316656	0.0422025	0.010405	0.0139346	-0.000787488	-0.0312273	-0.0113831	0.0515905	0.00157159	0.0383665	0.0250522	0.0489727	0.0686048	-0.0125255	-0.030917	0.0282626	0.00425466	-0.0281275	-0.0201442	0.0313848	-0.0168701	0.0755741	0.038201	0.0124431	0.0150004	0.0251878	0.0227179	0.00116624	0.016856	0.000602811	0.0514099	0.0329263
Estrogen-dependent gene expression.R-HSA-9018519	0.0301916	0.00852408	0.00922988	0.0105143	-0.0137483	0.0137493	0.00462863	0.0233899	0.00748285	0.00962373	0.0103376	0.0150153	0.00714751	0.0232527	0.0211185	0.0119566	0.00791904	0.0285143	-0.0153054	-0.0011711	0.0274391	0.00270199	0.0296309	-0.00356551	0.00251528	0.00563453	0.0132053	0.0126737	0.0176949	0.00209589	0.0180391	0.0234912	0.00440866	0.0153914	0.0213083	0.023369	0.0199109	0.0285133	-0.0158737	0.0121695	0.00961981	0.031739	0.0239974	0.0115281	0.000294779	0.020279	0.0293359	0.0329379	0.00212211
Asymmetric localization of PCP proteins.R-HSA-4608870	0.0416113	0.00265788	0.0103697	0.0121456	-0.0112668	0.0303517	0.0151294	0.00693179	-0.0223013	0.0193566	-0.0361639	0.0230347	0.0336421	0.00117698	0.046947	0.00431677	0.0231175	0.0289835	-0.0193375	0.0152364	0.0185589	0.0362292	-0.00487604	-0.00485592	0.0241815	-0.0047217	0.0178161	0.00265659	0.0164454	0.0364519	0.0100251	-0.0232574	-0.00262836	0.0294608	0.0223559	0.00739672	0.0243459	0.0252962	0.0265254	0.0031395	0.0372135	0.0156048	0.0168012	0.00179367	0.0191248	0.026235	0.00790587	0.0349107	0.0263659
Signaling by MET.R-HSA-6806834	0.0452939	0.0257952	0.0347274	-0.00767626	0.0226759	-0.0212589	0.00682506	-0.00692157	0.0359178	0.0157217	-0.00202829	0.0158301	0.0254027	-0.00563584	0.0472871	0.0294202	-0.0185474	0.0454461	-0.0231255	0.022559	0.00244811	0.00846981	0.0284677	-0.00484247	-0.0168056	0.00516575	0.0160908	-0.003115	-0.00997462	0.00429363	0.0464287	0.0279995	-0.00179209	0.0171943	0.0328429	0.0174437	0.0186293	0.0294126	-0.0141831	0.0540698	-0.0140223	0.00505705	0.00538594	0.0194408	0.0288489	0.00472294	-6.87671e-05	0.00999744	-0.0186906
MET Receptor Activation.R-HSA-6806942	0.0368032	0.0340613	0.049867	-0.0142473	0.0423351	-0.0519541	0.0248707	-0.0312806	0.0327416	0.0169048	0.00619624	0.00102784	0.00627653	-0.0252032	0.0337758	0.0345192	0.00650895	0.0158242	-0.00608267	0.0191195	0.00805053	0.00722535	0.00887872	0.0329387	0.00490678	0.0223442	0.0059197	-0.0178706	-0.0126261	-0.0163084	0.0446275	0.0382094	0.008969	0.0161077	0.0163528	0.02135	0.0229586	0.0519429	-0.0203235	0.0590324	-0.0433412	0.0178237	-0.00279899	0.0215369	0.0414585	0.0115984	-0.00765405	0.00426127	0.00119503
Peptide ligand-binding receptors.R-HSA-375276	-0.00856064	0.0132689	0.00254164	0.0233532	0.000920357	0.010293	0.00516152	0.00720613	0.0117742	0.00192363	0.0149542	-0.00030685	0.000571538	0.0256093	-0.00985222	0.0241081	0.039123	-0.0136682	0.0194165	0.00249451	0.0282096	-0.0168156	0.014506	0.0181424	0.00474179	0.000747833	0.01126	0.0126261	0.029097	0.0231234	0.00567643	0.0150647	0.0262169	0.0144697	0.0231631	0.0184645	-0.00936501	0.00916666	0.0258757	0.00538996	0.0331368	0.0328048	0.00844931	0.0144914	0.0120712	0.0258954	0.0285068	0.0274217	0.00225049
Degradation of DVL.R-HSA-4641258	-0.0124996	0.0205367	0.0221111	0.00733483	-0.0267835	-0.00290309	-0.00528823	-0.0174906	-0.0045209	0.0131229	0.0122731	0.01417	-0.00938965	0.00438042	-0.0165754	-0.00179502	0.0434675	0.0278912	0.0353662	-0.00126529	0.0273288	0.0301732	-0.00513061	0.0117546	0.0792224	-0.00236743	0.0152332	0.015663	0.0481312	0.0248388	0.0150002	-0.00448757	0.00215829	0.0334917	0.0198017	-0.00332877	0.00324052	0.0358783	0.012576	0.000772423	0.0347663	0.0228728	-0.0213531	-0.0172069	0.0304069	0.0395426	0.0167442	-0.00637765	0.0646381
PI5P, PP2A and IER3 Regulate PI3K-AKT Signaling.R-HSA-6811558	0.00816026	0.00552399	-0.0225936	0.0362815	0.000536946	-0.0354147	-0.0283297	-0.0123485	0.042445	2.58745e-05	0.00625614	0.0416214	-0.00224759	0.0438816	-0.0205861	0.0340304	0.0615602	-0.00265389	-0.0196043	-0.00154152	0.0279004	0.0228228	0.0226464	0.0385482	0.0242823	0.00895814	-0.00314532	0.0310154	0.0332937	-0.00208571	0.0337929	0.000974028	0.00661098	-0.000606537	0.0508921	0.0352682	0.0033288	0.00880692	0.0187425	-0.00159785	0.0151993	0.0314566	0.01641	-0.000366288	-0.0180648	0.00874114	0.0482236	0.0253694	0.000312384
Ca2+ pathway.R-HSA-4086398	0.0223196	0.00894285	0.00889339	0.00557554	-0.0119309	0.00418581	-0.000201606	0.0133037	0.00591961	0.00792401	0.00710862	0.00814911	0.00815844	0.0158348	0.0164324	0.0144997	0.0059952	0.0185268	-0.00212767	0.00215589	0.0246528	0.00346166	0.0280522	0.0104494	0.0135406	0.00708913	0.01079	0.00623017	0.0226015	-0.000699698	0.0190311	0.0134472	0.000934386	0.0126251	0.0162099	0.027301	0.015024	0.0198921	-0.0130953	0.0130797	0.00829121	0.0316094	0.0134765	0.00272106	0.00432419	0.0226485	0.0274916	0.0218881	0.00810104
Regulation of PTEN gene transcription.R-HSA-8943724	0.0429369	0.0205113	0.0109149	0.00336867	-0.0168445	0.0282691	0.00657351	-0.00312146	-0.0130476	0.0211912	0.00705312	0.0168407	0.021732	0.017933	0.043815	-0.0172883	0.0304484	0.00968097	0.0202721	0.0208838	-0.00325464	0.0074989	0.0084406	0.011909	0.0626153	0.00416254	0.0139723	-0.00302459	0.00996393	0.0389151	0.0016647	-0.0062419	0.0167098	0.0146892	0.00825481	-0.0121379	-0.00176612	0.00616683	0.059089	0.0104499	0.0190217	-0.0125142	0.00269577	0.0112748	-0.00277753	0.0422184	-0.000800914	0.00633886	0.0541639
VEGFA-VEGFR2 Pathway.R-HSA-4420097	0.0389504	0.0147642	0.0277202	-0.000655399	0.00769349	-0.00269054	-0.000503412	0.00581374	0.0252053	0.01328	-0.00283949	0.0170151	0.026392	0.017414	0.0381555	0.0233221	-0.0274	0.0474309	-0.0176277	0.0168454	-0.00187467	-0.00034043	0.0308087	-0.0117136	-0.0248876	-0.000737695	0.016983	0.0076621	-0.00680677	0.0188454	0.0383148	0.0129913	-0.00123807	0.0141133	0.0390759	0.0121799	0.0148011	0.0147646	-0.00740479	0.0394535	0.0127593	0.0015875	0.0052332	0.0138936	0.0154019	0.000676742	0.00844374	0.0124806	-0.0265381
Signaling by VEGF.R-HSA-194138	0.038491	0.0145385	0.0275809	-0.000559637	0.00751092	-0.00265458	-0.000217687	0.00572385	0.0251697	0.0130372	-0.00291729	0.0166477	0.0259835	0.0175507	0.0373537	0.0232323	-0.0263235	0.0469964	-0.0169922	0.0164271	-0.00201035	-0.000519708	0.0304905	-0.011122	-0.0243727	-0.000908909	0.0167367	0.007653	-0.00666305	0.0184398	0.038086	0.012824	-0.00123028	0.0139514	0.0388534	0.0120777	0.0145932	0.0146787	-0.00732973	0.0390373	0.0128691	0.00195594	0.0053055	0.0135757	0.0155253	0.000619858	0.00842372	0.0121781	-0.0260078
Insulin receptor recycling.R-HSA-77387	0.0280793	-0.00067233	0.0156416	0.011644	-0.00203899	0.0072745	0.0205542	0.00780971	0.0261012	0.0208988	0.00702442	0.0278618	-0.0170377	0.0458334	0.00255019	0.00712769	0.0345334	0.0201959	0.0027746	0.0290841	0.0122841	0.0232615	-0.00378664	-0.0018402	-0.00752999	-0.00505714	0.0152782	0.00923105	0.0336254	0.059757	-0.00478533	0.0318932	-0.00655902	-0.0274337	0.0293499	-0.0134602	0.0273862	0.0275942	0.00343811	-0.00848019	-0.00476496	0.0350924	0.00253443	0.0162182	0.00692455	0.00413779	0.00770552	0.028198	-0.0031706
p75 NTR receptor-mediated signalling.R-HSA-193704	-0.016407	-0.0120738	-0.0210958	-0.00646628	0.00644848	-0.0186909	-0.0213535	-0.0276401	-0.00427429	0.00016584	0.00265243	0.00826446	-0.0243748	-0.0224965	-0.00277921	-0.00108247	-0.0328527	0.00457601	-0.0274523	0.00266696	-0.00294758	-0.0261713	-0.0168873	-0.0231055	-0.00921418	0.0094268	-0.0113422	-0.0285507	-0.0160052	-0.0379672	-0.00456427	0.0221438	-0.0232804	-0.00477986	-0.0151548	-0.00558947	-0.0169482	-0.00676267	-0.0422997	-0.00292988	-0.0044295	-0.0307949	-0.0150055	0.00209081	-0.0250561	-0.00982218	5.93924e-05	-0.00369232	-0.028775
Erythropoietin activates RAS.R-HSA-9027284	-0.0346088	-0.0436056	-0.0305753	-0.03016	0.0180434	-0.0208956	0.0248612	-0.0273819	-0.014371	0.00258004	-0.00130264	-0.0354475	-0.0204131	-0.0303974	0.0104949	0.014594	-0.0327031	0.0128216	-0.0493628	0.0316494	-0.00100329	0.0215547	-0.0426647	-0.0463798	-0.0347211	-0.00845061	-0.0186139	0.00114907	-0.0228104	-0.0371677	-0.0249982	0.00631417	-0.0233286	0.0267278	-0.012164	-0.0272596	0.0163963	-0.0245154	-0.0562974	-0.0167164	-0.0217023	-0.0238512	-0.0278889	-0.0188709	-0.010049	0.0134002	-0.0198676	-0.00165935	-0.0166567
Erythropoietin activates Phosphoinositide-3-kinase (PI3K).R-HSA-9027276	-0.0361639	-0.0455959	-0.031931	-0.0315451	0.0188915	-0.021847	0.0259837	-0.0286465	-0.015027	0.00271822	-0.00136614	-0.0370704	-0.0213334	-0.0318067	0.0109851	0.0152775	-0.0342218	0.013391	-0.0516258	0.0331023	-0.00107019	0.0225466	-0.0446035	-0.0484964	-0.0363323	-0.00882759	-0.0194593	0.00119512	-0.02386	-0.0388448	-0.0261513	0.00660457	-0.0243888	0.0279471	-0.0127026	-0.0285195	0.0171473	-0.0256151	-0.0588785	-0.017483	-0.0226868	-0.0249506	-0.029168	-0.0197207	-0.0105061	0.0139912	-0.020771	-0.00172964	-0.0174425
Signaling by Erythropoietin.R-HSA-9006335	-0.0383239	-0.0485771	-0.0335211	-0.0334015	0.0199627	-0.023176	0.0275783	-0.0309384	-0.0161835	0.00292835	-0.00144874	-0.039454	-0.0225519	-0.0339045	0.0119981	0.0160917	-0.0361661	0.0144443	-0.0540982	0.0349176	-0.000775669	0.0241072	-0.0476761	-0.0513824	-0.0380136	-0.00920853	-0.0205015	0.000523522	-0.025023	-0.0409333	-0.0277331	0.0069493	-0.0257086	0.0298183	-0.0137482	-0.0303467	0.0176556	-0.0272354	-0.0618167	-0.0183166	-0.0240056	-0.0265953	-0.0310703	-0.0205947	-0.0112905	0.0143919	-0.0220443	-0.00196746	-0.0181786
FasL- CD95L signaling.R-HSA-75157	-0.0255999	-0.0494796	-0.0134256	-0.0582775	0.030648	0.0393761	0.0353556	-0.0950314	-0.0220676	-0.0205433	-0.00568616	-0.0227189	-0.0457374	-0.0176659	0.0349228	0.0133139	-0.0262982	-0.0153332	-0.0142261	0.0197168	-0.0317643	0.00350006	-0.0600269	-0.0629456	-0.0245345	-0.0212172	-0.0166978	-0.0617748	0.0108833	-0.0262176	0.000710115	0.00572983	-0.0317471	0.0108256	-0.0131482	-0.026219	-0.0203014	-0.000928106	-0.0894278	0.00467035	-0.00638618	-0.0126482	-0.0448958	-0.0360596	-0.0118474	0.00992733	-0.0202403	0.0024707	0.01331
Nucleotide-like (purinergic) receptors.R-HSA-418038	-0.00336448	-0.0216882	-0.025046	-0.0154159	0.0064304	-0.00400445	0.0157869	-0.04419	0.0103886	0.00437819	0.00413182	0.0134673	-0.0367054	-0.0369358	0.00740742	0.0146694	0.00688743	0.00338577	0.0074845	-0.0162089	0.0122466	-0.021226	-0.0133591	-0.0508855	-0.0280134	-0.027727	-0.007866	-0.0539792	0.0297618	-0.0235103	-0.0159993	0.0166303	-0.0573225	0.00387391	-0.0368942	-0.0771627	-0.0251059	-0.0652689	-0.0291069	-0.0299071	-0.013361	-0.0282947	-0.0355666	-0.0197255	-0.0245903	-0.00889042	-0.0381851	-0.0176742	-0.0104452
Free fatty acid receptors.R-HSA-444209	-0.0355695	-0.0570423	0.0102709	-0.0611129	0.0392277	0.00210835	0.0057597	-0.026678	-0.0395108	-0.0661599	-0.0040283	-0.0606763	-0.0280334	-0.0594311	0.08689	-0.0376199	-0.019462	-0.0643592	0.0209239	0.0346209	-0.031215	-0.00317902	-0.0326781	-0.0587027	-0.0218581	0.0168818	0.000792947	-0.0311518	-0.0661064	-0.0468532	-0.053845	-0.0106506	0.0117663	0.0190928	-0.030684	-0.0696197	-0.0670796	0.0129171	0.0464834	-0.0678304	0.0140317	0.00549658	0.00362367	-0.00889092	-0.0516725	-0.0226309	0.0589386	0.0173978	-0.0489667
Erythropoietin activates Phospholipase C gamma (PLCG).R-HSA-9027277	-0.0484523	-0.0610478	-0.0428055	-0.042224	0.0252607	-0.0292539	0.0348056	-0.0383347	-0.0201195	0.00361205	-0.0018237	-0.0496266	-0.0285783	-0.0425563	0.0146929	0.0204317	-0.0457843	0.0179502	-0.0691079	0.0443092	-0.00140461	0.0301766	-0.0597306	-0.0649317	-0.0486096	-0.0118309	-0.0260594	0.0016087	-0.0319345	-0.0520347	-0.0349975	0.00883983	-0.0326601	0.0374189	-0.0170296	-0.0381634	0.0229548	-0.0343215	-0.0788163	-0.023403	-0.0303832	-0.0333917	-0.0390445	-0.0264193	-0.0140686	0.0187603	-0.0278147	-0.00232309	-0.0233194
Erythropoietin activates STAT5.R-HSA-9027283	-0.0496096	-0.063691	-0.0424324	-0.0432085	0.0257391	-0.0300931	0.0358336	-0.0418095	-0.021725	0.00396946	-0.00188699	-0.051621	-0.0290355	-0.0445443	0.0166085	0.0205911	-0.0466105	0.0194282	-0.0683186	0.0447802	7.04091e-06	0.0318731	-0.0629494	-0.0665395	-0.0478664	-0.0114871	-0.0262029	-0.00150703	-0.0316674	-0.0523214	-0.0360101	0.00886175	-0.0328994	0.0392225	-0.0186226	-0.039707	0.0213698	-0.035517	-0.0784166	-0.0231208	-0.0309848	-0.0349277	-0.0407339	-0.0257729	-0.0150844	0.0173372	-0.02865	-0.00293313	-0.022702
P2Y receptors.R-HSA-417957	-0.00429261	-0.0276712	-0.0319552	-0.0196686	0.0082043	-0.00510913	0.020142	-0.0563804	0.0132544	0.00558596	0.00527163	0.0171825	-0.046831	-0.047125	0.00945085	0.0187161	0.00878741	0.00431978	0.0095492	-0.0206803	0.0156249	-0.0270815	-0.0170444	-0.0649229	-0.0357412	-0.0353758	-0.0100359	-0.06887	0.0379719	-0.0299959	-0.0204129	0.021218	-0.0731356	0.00494257	-0.0470719	-0.098449	-0.0320317	-0.0832741	-0.0371364	-0.0381574	-0.0170468	-0.0361002	-0.045378	-0.0251671	-0.0313738	-0.011343	-0.048719	-0.0225499	-0.0133267
p75NTR signals via NF-kB.R-HSA-193639	-0.0339224	-0.0253334	-0.0442171	-0.0133968	0.0136382	-0.0390053	-0.0443743	-0.0571803	-0.00866762	0.00033315	0.00552965	0.017379	-0.0503889	-0.0467972	-0.00590839	-0.00212862	-0.0683674	0.0098411	-0.0573705	0.00578694	-0.00627186	-0.0542177	-0.0346137	-0.0479305	-0.0193798	0.0198849	-0.023273	-0.0594022	-0.0333107	-0.0789156	-0.00935441	0.0464092	-0.0483537	-0.00988352	-0.0313094	-0.0113798	-0.0348307	-0.0143509	-0.0880759	-0.0056034	-0.00922149	-0.0642698	-0.0313104	0.00457562	-0.0523304	-0.0205783	0.000442271	-0.00725734	-0.0603162
p75NTR recruits signalling complexes.R-HSA-209543	-0.0453336	-0.0241509	-0.0481265	-0.0139945	0.0172329	-0.0503705	-0.0497232	-0.0638453	-0.0014786	0.00423183	0.00482541	0.0240371	-0.0564025	-0.0492097	-0.0113297	-0.00381766	-0.0817682	0.0137256	-0.0639531	0.0105354	-0.00744263	-0.064578	-0.0341572	-0.0516068	-0.0165194	0.0254418	-0.0240302	-0.0659966	-0.0464085	-0.0899525	-0.00916562	0.058561	-0.0558252	-0.0127978	-0.040061	-0.00673582	-0.0397278	-0.0105367	-0.0996079	-0.00206824	-0.0199707	-0.0721093	-0.0507345	0.00628166	-0.0567604	-0.0252457	0.00720029	-0.00515217	-0.070523
Signaling by Leptin.R-HSA-2586552	-0.0722542	-0.0984122	-0.0635875	-0.0665882	0.0418987	-0.0397157	0.0527342	-0.0622903	-0.0382873	0.000372955	-0.00702846	-0.0808643	-0.049821	-0.0776526	0.046146	0.0247755	-0.0676267	0.0258837	-0.110032	0.0653944	-0.0175229	0.0488402	-0.0735378	-0.0980503	-0.0768642	-0.0351417	-0.0382128	0.000775526	-0.0514472	-0.0668574	-0.0644701	0.00892758	-0.0591265	0.0627036	-0.0280237	-0.0701589	0.0291505	-0.0617159	-0.12433	-0.0439151	-0.05391	-0.0559501	-0.0766938	-0.0366494	-0.0199878	0.0380216	-0.0496209	-0.00757081	-0.0519251
[truncated: 12 more columns]
